# Supplementary material for: Enhancing the Quality of Diamond Film Growth Through the Synergistic Addition of Nitrogen and Carbon Dioxide
Source: Materials (Basel). 2026 Jan 4;19(1):183. doi: 10.3390/ma19010183 (PMC12787062; doi:10.3390/ma19010183)
Supplement: Supplementary file 1 [file materials-19-00183-s001.zip]

Archive with 52 entries (45 files):
- PL/
- PL/0N2+0O2.txt
- PL/12.5ppmN2+1sccmO2.txt
- PL/12.5ppmN2.txt
- PL/25ppmN2+1sccmO2.txt
- PL/25ppmN2.txt
- PL/40ppmN2+1sccmO2.txt
- PL/40ppmN2.txt
- Raman/
- Raman/Different nitrogen flow rates/
- Raman/Different nitrogen flow rates/0N2 0O2.txt
- Raman/Different nitrogen flow rates/12.5ppm N2.txt
- Raman/Different nitrogen flow rates/12.5ppmN2 +1sccmO2.txt
- Raman/Different nitrogen flow rates/25ppmN2 +1sccmO2.txt
- Raman/Different nitrogen flow rates/25ppmN2.txt
- Raman/Different nitrogen flow rates/40ppmN2 +1sccmO2.txt
- Raman/Different nitrogen flow rates/40ppmN2.txt
- SEM/
- SEM/Different nitrogen flow rates/
- SEM/Different nitrogen flow rates/0N2_0093.tif
- SEM/Different nitrogen flow rates/12.5PPM+1SCCCMO2_0029.jpg
- SEM/Different nitrogen flow rates/12.5PPM_0073.tif
- SEM/Different nitrogen flow rates/12.5PPM_0074.tif
- SEM/Different nitrogen flow rates/25ppm_0018.tif
- SEM/Different nitrogen flow rates/25PPMN2+1SCCMO2_0019.tif
- SEM/Different nitrogen flow rates/40PPM N21SCCMO2_0097-.tif
- SEM/Different nitrogen flow rates/40PPM N21SCCMO2_0097.tif
- SEM/Different nitrogen flow rates/40ppmN2_0012.jpg
- Thermal conductivity/
- Thermal conductivity/Thermal conductivity.opju
- XRD/
- XRD/0N2 0O2.brml
- XRD/0N2 0O2.raw
- XRD/0N2 0O2.txt
- XRD/12.5ppmN2+O2.brml
- XRD/12.5ppmN2+O2.raw
- XRD/12.5ppmN2+O2.txt
- XRD/12.5ppmN2.brml
- XRD/12.5ppmN2.raw
- XRD/12.5ppmN2.txt
- XRD/25PPMN2+1O2.brml
- XRD/25PPMN2+1O2.raw
- XRD/25PPMN2+1O2.txt
- XRD/25PPMN2.brml
- XRD/25PPMN2.raw
- XRD/25PPMN2.txt
- XRD/40PPMN2+1O2.brml
- XRD/40PPMN2+1O2.raw
- XRD/40PPMN2+1O2.txt
- XRD/40ppmN2.brml
- XRD/40ppmN2.raw
- XRD/40ppmN2.txt
