# Supplementary material for: Enhancing the Quality of Diamond Film Growth Through the Synergistic Addition of Nitrogen and Carbon Dioxide
Source: Materials (Basel). 2026 Jan 4;19(1):183. doi: 10.3390/ma19010183 (PMC12787062; doi:10.3390/ma19010183)
Supplement: Supplementary file 1 [file materials-19-00183-s001.zip › PL/0N2+0O2.txt]

550.078	452.517
550.087	458.594
550.096	466.318
550.106	459.773
550.115	457.616
550.124	470.18
550.133	470.624
550.142	458.486
550.151	441.881
550.16	462.146
550.169	459.134
550.178	456.228
550.187	457.839
550.196	462.579
550.206	477.04
550.215	471.819
550.224	444.337
550.233	458.808
550.242	465.343
550.251	452.101
550.26	482.028
550.269	452.984
550.278	453.5
550.287	452.839
550.297	446.414
550.306	453.815
550.315	466.452
550.324	446.881
550.333	461.297
550.342	460.581
550.351	464.487
550.36	445.544
550.369	469.982
550.378	461.699
550.387	480.988
550.397	446.366
550.406	451.699
550.415	449.043
550.424	455.523
550.433	460.706
550.442	459.404
550.451	437.176
550.46	449.81
550.469	445.326
550.478	447.991
550.487	457.154
550.497	464.968
550.506	472.785
550.515	453.007
550.524	441.097
550.533	455.429
550.542	446.102
550.551	459.831
550.56	459.929
550.569	468.102
550.578	467.853
550.587	451.112
550.597	465.77
550.606	474.886
550.615	451.539
550.624	444.623
550.633	468.073
550.642	472.006
550.651	464.283
550.66	448.083
550.669	460.171
550.678	463.025
550.688	457.284
550.697	460.051
550.706	466.022
550.715	458.71
550.724	461.242
550.733	463.179
550.742	480.417
550.751	456.267
550.76	457.197
550.769	458.052
550.778	457.454
550.787	456.071
550.797	465.187
550.806	470.331
550.815	458.283
550.824	475.184
550.833	463.056
550.842	464.173
550.851	460.821
550.86	465.557
550.869	468.462
550.878	459.531
550.887	465.671
550.896	455.834
550.906	484.821
550.915	461.672
550.924	465.63
550.933	472.925
550.942	454.453
550.951	461.624
550.96	471.342
550.969	469.806
550.978	448.515
550.987	445.716
550.996	458.77
551.006	452.803
551.015	452.881
551.024	465.601
551.033	461.918
551.042	466.752
551.051	468.782
551.06	456.763
551.069	481.546
551.078	452.3
551.087	479.865
551.096	471.396
551.105	452.511
551.115	456.027
551.124	471.277
551.133	454.002
551.142	455.699
551.151	476.474
551.16	459.833
551.169	455.913
551.178	459.404
551.187	450.431
551.196	468.443
551.205	465.951
551.214	462.784
551.224	464.955
551.233	467.195
551.242	472.737
551.251	462.964
551.26	458.311
551.269	462.123
551.278	471.84
551.287	454.501
551.296	460.969
551.305	462.134
551.314	460.604
551.323	470.254
551.333	451.59
551.342	460.718
551.351	462.057
551.36	472.046
551.369	461.613
551.378	478.823
551.387	461.661
551.396	458.92
551.405	475.886
551.414	458.556
551.423	480.133
551.432	475.455
551.441	457.058
551.451	464.409
551.46	455.928
551.469	451.302
551.478	453.144
551.487	467.413
551.496	457.302
551.505	440.65
551.514	464.147
551.523	461.354
551.532	463.861
551.541	457.262
551.55	461.972
551.56	466.782
551.569	464.984
551.578	476.835
551.587	471.371
551.596	473.036
551.605	451.782
551.614	460.945
551.623	476.207
551.632	471.826
551.641	446.986
551.65	469.36
551.659	469.249
551.668	467.74
551.677	453.035
551.687	461.277
551.696	468.812
551.705	463.859
551.714	447.115
551.723	456.599
551.732	461.556
551.741	479.716
551.75	449.016
551.759	478.024
551.768	463.285
551.777	450.414
551.786	471.399
551.795	469.884
551.805	461.747
551.814	475.99
551.823	462.331
551.832	456.692
551.841	455.587
551.85	450.307
551.859	469.632
551.868	471.814
551.877	463.68
551.886	463.674
551.895	448.151
551.904	465.254
551.913	470.301
551.922	465.917
551.932	488.886
551.941	459.871
551.95	460.553
551.959	458.867
551.968	453.918
551.977	463.118
551.986	470.063
551.995	470.276
552.004	476.975
552.013	479.247
552.022	468.711
552.031	455.096
552.04	476.067
552.049	446.221
552.059	476.204
552.068	465.678
552.077	455.056
552.086	469.14
552.095	466.375
552.104	475.489
552.113	470.501
552.122	470.867
552.131	469.291
552.14	483.226
552.149	457.812
552.158	462.849
552.167	455.384
552.177	464.192
552.186	462.637
552.195	463.772
552.204	454.586
552.213	461.719
552.222	466.917
552.231	461.032
552.24	471.363
552.249	482.314
552.258	463.368
552.267	458.126
552.276	464.643
552.285	475.106
552.294	470.634
552.303	446.65
552.313	477.946
552.322	459.109
552.331	462.308
552.34	476.455
552.349	474.267
552.358	462.334
552.367	482.314
552.376	481.638
552.385	465.509
552.394	474.811
552.403	484.81
552.412	475.261
552.421	464.945
552.43	477.884
552.439	467.227
552.448	473.377
552.458	465.91
552.467	487.182
552.476	471.69
552.485	462.887
552.494	485.358
552.503	470.669
552.512	464.849
552.521	482.182
552.53	480.445
552.539	474.132
552.548	471.201
552.557	461.381
552.566	498.522
552.575	476.781
552.584	479.075
552.594	466.961
552.603	476.78
552.612	481.246
552.621	481.742
552.63	493.321
552.639	469.266
552.648	478.461
552.657	474.073
552.666	476.19
552.675	481.525
552.684	468.578
552.693	459.445
552.702	473.626
552.711	478.599
552.72	467.959
552.729	469.144
552.739	480.317
552.748	459.239
552.757	464.291
552.766	465.373
552.775	476.668
552.784	470.768
552.793	475.835
552.802	475.73
552.811	491.375
552.82	486.846
552.829	487.41
552.838	479.299
552.847	477.57
552.856	473.274
552.865	486.732
552.874	477.694
552.883	467.543
552.893	476.994
552.902	479.941
552.911	452.199
552.92	486.286
552.929	493.538
552.938	468.078
552.947	479.09
552.956	482.952
552.965	481.676
552.974	479.841
552.983	481.332
552.992	478.915
553.001	475.802
553.01	467.39
553.019	485.693
553.028	449.116
553.037	477.232
553.047	475.349
553.056	467.585
553.065	491.115
553.074	480.55
553.083	476.455
553.092	476.977
553.101	482.874
553.11	481.11
553.119	474.86
553.128	484.251
553.137	490.23
553.146	487.551
553.155	461.259
553.164	460.495
553.173	472.876
553.182	457.207
553.191	481.433
553.201	491.276
553.21	482.186
553.219	484.301
553.228	466.247
553.237	471.18
553.246	483.33
553.255	473.094
553.264	477.136
553.273	468.591
553.282	485.59
553.291	460.004
553.3	488.98
553.309	472.124
553.318	447.385
553.327	484.284
553.336	473.711
553.345	480.025
553.354	471.775
553.363	487.132
553.372	489.474
553.382	487.418
553.391	480.334
553.4	477.349
553.409	477.055
553.418	487.194
553.427	489.916
553.436	491.748
553.445	461.288
553.454	466.975
553.463	469.572
553.472	491.423
553.481	475.993
553.49	491.363
553.499	475.676
553.508	483.44
553.517	480.576
553.526	501.35
553.535	473.021
553.544	491.468
553.554	492.383
553.563	474.358
553.572	485.879
553.581	495.267
553.59	472.835
553.599	484.427
553.608	476.288
553.617	479.508
553.626	468.516
553.635	487.251
553.644	475.655
553.653	484.863
553.662	484.589
553.671	481.571
553.68	472.761
553.689	482.623
553.698	471.756
553.707	470.254
553.716	499.027
553.725	482.81
553.734	466.948
553.744	467.971
553.753	481.385
553.762	488.938
553.771	496.699
553.78	475.105
553.789	468.77
553.798	494.673
553.807	482.284
553.816	494.117
553.825	485.495
553.834	491.316
553.843	489.163
553.852	479.003
553.861	491.756
553.87	461.156
553.879	473.376
553.888	480.563
553.897	480.74
553.906	465.247
553.915	475.97
553.924	484.574
553.934	490.393
553.943	481.681
553.952	502.558
553.961	472.965
553.97	489.425
553.979	480.288
553.988	476.343
553.997	497.92
554.006	481.998
554.015	471.981
554.024	483.645
554.033	469.746
554.042	489.949
554.051	465.541
554.06	487.68
554.069	479.059
554.078	466.597
554.087	474.536
554.096	472.029
554.105	491.786
554.114	484.59
554.123	489.127
554.132	485.772
554.142	485.068
554.151	458.851
554.16	483.807
554.169	485.175
554.178	476.035
554.187	477.362
554.196	491.778
554.205	487.135
554.214	475.21
554.223	486.133
554.232	489.754
554.241	481.574
554.25	480.688
554.259	483.898
554.268	494.48
554.277	485.526
554.286	477.837
554.295	483.105
554.304	497.37
554.313	469.616
554.322	475.846
554.331	461.163
554.34	486.373
554.349	473.722
554.358	498.932
554.367	474.535
554.377	493.837
554.386	490.383
554.395	492.952
554.404	488.581
554.413	478.54
554.422	476.395
554.431	488.523
554.44	488.641
554.449	480.626
554.458	485.483
554.467	470.715
554.476	496.477
554.485	493.024
554.494	477.954
554.503	489.65
554.512	470.056
554.521	486.91
554.53	481.55
554.539	485.226
554.548	467.977
554.557	503.962
554.566	486.584
554.575	478.357
554.584	495.544
554.593	480.463
554.602	475.262
554.612	492.867
554.621	476.821
554.63	495.133
554.639	502.975
554.648	484.726
554.657	494.926
554.666	494.115
554.675	483.075
554.684	475.455
554.693	494.539
554.702	488.935
554.711	492.266
554.72	492.185
554.729	482.282
554.738	498.985
554.747	483.261
554.756	505.118
554.765	484.727
554.774	497.291
554.783	498.817
554.792	497.187
554.801	502.148
554.81	488.447
554.819	480.561
554.828	495.876
554.837	500.19
554.846	482.649
554.855	478.2
554.864	500.415
554.873	481.384
554.883	480.353
554.892	498.484
554.901	511.782
554.91	484.804
554.919	498.502
554.928	498.814
554.937	489.081
554.946	482.137
554.955	506.868
554.964	496.063
554.973	503.222
554.982	488.381
554.991	501.942
555	500.647
555.009	489.572
555.018	493.155
555.027	519.103
555.036	493.439
555.045	498.195
555.054	491.024
555.063	503.465
555.072	496.145
555.081	490.077
555.09	490.247
555.099	499.174
555.108	509.164
555.117	495.857
555.126	507.638
555.135	493.724
555.144	520.965
555.153	498.197
555.162	491.012
555.171	459.689
555.18	492.794
555.189	498.438
555.198	485.356
555.208	482.953
555.217	495.07
555.226	505.074
555.235	499.002
555.244	496.292
555.253	513.664
555.262	498.983
555.271	504.828
555.28	509.888
555.289	518.012
555.298	498.501
555.307	481.671
555.316	501.586
555.325	495.923
555.334	490.29
555.343	502.596
555.352	498.719
555.361	484.428
555.37	485.465
555.379	483.903
555.388	493.931
555.397	480.963
555.406	493.771
555.415	497.066
555.424	478.594
555.433	476.109
555.442	510.698
555.451	504.657
555.46	508.707
555.469	501.829
555.478	493.184
555.487	495.697
555.496	514.527
555.505	499.647
555.514	497.616
555.523	503.798
555.532	499.471
555.541	503.885
555.55	522.91
555.559	504.708
555.568	501.401
555.578	493.773
555.587	495.877
555.596	501.833
555.605	488.45
555.614	496.827
555.623	492.346
555.632	508.453
555.641	489.261
555.65	489.316
555.659	500.868
555.668	490.521
555.677	506.524
555.686	493.695
555.695	497.011
555.704	491.981
555.713	502.914
555.722	495.677
555.731	506.939
555.74	504.097
555.749	511.728
555.758	497.814
555.767	489.21
555.776	485.753
555.785	496.332
555.794	510.661
555.803	494.064
555.812	498.75
555.821	507.293
555.83	512.456
555.839	505.765
555.848	486.027
555.857	505.599
555.866	501.029
555.875	482.037
555.884	518.62
555.893	506.862
555.902	493.512
555.911	489.535
555.92	493.157
555.929	500.055
555.938	502.595
555.947	502.658
555.956	514.294
555.965	482.665
555.974	485.138
555.983	505.073
555.992	503.916
556.001	506.772
556.01	483.848
556.019	502.722
556.028	482.693
556.037	506.412
556.046	515.94
556.055	495.931
556.064	519.296
556.073	511.158
556.083	518.52
556.091	501.917
556.101	511.04
556.11	510.995
556.119	485.012
556.128	502.917
556.137	505.388
556.146	505.427
556.155	509.495
556.164	504.586
556.173	509.969
556.182	515.905
556.191	506.91
556.2	492.757
556.209	494.824
556.218	506.603
556.227	513.134
556.236	514.396
556.245	518.236
556.254	507.946
556.263	513.365
556.272	518.897
556.281	505.591
556.29	510.254
556.299	519.898
556.308	507.378
556.317	500.73
556.326	511.695
556.335	500.715
556.344	513.707
556.353	513.662
556.362	509.037
556.371	507.075
556.38	518.886
556.389	501.656
556.398	510.336
556.407	490.273
556.416	507.599
556.425	507.283
556.434	501.89
556.443	492.88
556.452	506.832
556.461	476.774
556.47	470.631
556.479	495.506
556.488	503.363
556.497	511.219
556.506	517.225
556.515	501.22
556.524	497.573
556.533	493.814
556.542	510.055
556.551	513.749
556.56	524.503
556.569	501.474
556.578	517.595
556.587	512.438
556.596	500.902
556.605	509.534
556.614	524.567
556.623	519.92
556.632	505.414
556.641	512.387
556.65	510.382
556.659	511.122
556.668	508.022
556.677	505.523
556.686	515.269
556.695	529.476
556.704	501.411
556.713	494.245
556.722	499.545
556.731	504.274
556.74	509.022
556.749	500.075
556.758	505.454
556.767	509.553
556.776	509.741
556.785	507.261
556.794	503.384
556.803	504.608
556.812	511.588
556.821	499.584
556.83	512.939
556.839	521.112
556.848	519.662
556.857	498.267
556.866	511.578
556.875	506.804
556.884	525.503
556.893	511.48
556.902	529.918
556.911	507.102
556.92	510.331
556.929	530.51
556.938	512.822
556.947	523.826
556.956	502.82
556.965	530.049
556.974	505.718
556.983	512.01
556.992	523.506
557.001	527.238
557.01	514.177
557.019	523.449
557.028	505.536
557.037	518.988
557.046	519.996
557.055	522.125
557.064	516.174
557.073	529.603
557.082	518.793
557.091	509.967
557.1	498.627
557.109	501.044
557.118	515.214
557.127	516.372
557.136	513.011
557.145	522.114
557.154	519.652
557.163	516.646
557.172	511.674
557.181	509.797
557.19	519.407
557.199	519.685
557.208	510.795
557.217	528.66
557.226	488.215
557.235	497.33
557.244	527.987
557.253	519.657
557.262	526.25
557.271	515.905
557.28	483.427
557.289	527.687
557.298	510.121
557.307	517.216
557.316	526.178
557.325	523.985
557.334	513.272
557.343	523.982
557.352	527.632
557.361	528.223
557.37	522.524
557.379	516.927
557.388	528.814
557.397	526.246
557.406	514.407
557.415	523.905
557.424	512.613
557.433	514.306
557.442	508.835
557.451	516.291
557.46	528.962
557.469	519.13
557.478	517.942
557.487	524.037
557.496	512.643
557.505	528.342
557.514	503.695
557.523	511.411
557.532	517.883
557.541	521.843
557.55	523.872
557.559	542.662
557.568	507.469
557.577	518.185
557.586	524.328
557.595	507.229
557.604	514.181
557.613	518.61
557.622	524.33
557.631	537.751
557.64	514.904
557.649	518.546
557.658	509.302
557.667	510.45
557.676	518.085
557.685	516.656
557.694	511.29
557.703	498.147
557.712	515.984
557.721	513.29
557.73	518.453
557.739	528.842
557.748	519.886
557.757	517.968
557.766	523.745
557.775	519.836
557.784	548.786
557.793	529.992
557.802	533.061
557.811	528.392
557.82	515.426
557.829	523.19
557.838	521.365
557.847	531.731
557.856	529.675
557.865	512.595
557.874	535.278
557.883	511.643
557.892	521.552
557.901	520.73
557.91	523.947
557.919	524.735
557.928	517.875
557.937	534.762
557.946	532.924
557.955	531.613
557.964	530.217
557.973	512.737
557.982	532.553
557.99	539.564
558	531.825
558.008	534.995
558.017	532.995
558.026	536.734
558.035	521.805
558.044	513.229
558.053	515.476
558.062	525.329
558.071	519.78
558.08	533.499
558.089	528.817
558.098	519.214
558.107	527.031
558.116	538.079
558.125	533.641
558.134	535.986
558.143	527.838
558.152	528.503
558.161	520.301
558.17	531.448
558.179	530.14
558.188	527.75
558.197	525.339
558.206	521.514
558.215	530.369
558.224	525.815
558.233	540.385
558.242	524.313
558.251	524.732
558.26	544.794
558.269	525.96
558.278	531.998
558.287	541.342
558.296	530.513
558.305	522.381
558.314	540.435
558.323	530.538
558.332	523.148
558.341	531.58
558.35	528.387
558.359	530.119
558.368	528.544
558.377	527.583
558.386	534.339
558.395	531.073
558.404	531.139
558.413	539.555
558.422	526.32
558.431	535.24
558.44	535.098
558.449	532.282
558.458	521.154
558.467	525.95
558.476	532.746
558.485	540.925
558.494	526.992
558.503	553.159
558.511	538.168
558.52	529.622
558.529	538.262
558.538	527.671
558.547	532.68
558.556	546.23
558.565	543.013
558.574	529.706
558.583	531.292
558.592	526.904
558.601	544.33
558.61	528.772
558.619	532.683
558.628	530.596
558.637	539.08
558.646	529.748
558.655	533.198
558.664	543.802
558.673	543.838
558.682	532.635
558.691	540.562
558.7	542.243
558.709	536.332
558.718	532.857
558.727	532.945
558.736	535.235
558.745	546.109
558.754	533.403
558.763	526.547
558.772	549.087
558.781	556.081
558.79	543.62
558.799	547.653
558.808	531.382
558.817	541.708
558.826	530.51
558.835	538.382
558.844	546.903
558.853	543.294
558.862	561.754
558.87	536.19
558.879	543.462
558.888	543.665
558.897	524.924
558.906	559.598
558.915	539.389
558.924	545.298
558.933	526.459
558.942	554.344
558.951	540.773
558.96	546.058
558.969	554.542
558.978	548.088
558.987	550.228
558.996	542.553
559.005	524.197
559.014	551.395
559.023	559.241
559.032	518.449
559.041	547.312
559.05	549.523
559.059	529.119
559.068	535.601
559.077	545.991
559.086	538.478
559.095	570.676
559.104	544.246
559.113	536.212
559.122	542.349
559.131	545.044
559.14	537.895
559.149	547.972
559.158	542.702
559.167	562.642
559.176	546.169
559.184	548.056
559.193	547.387
559.202	525.082
559.211	563.086
559.22	546.346
559.229	556.915
559.238	537.114
559.247	572.113
559.256	552.672
559.265	554.244
559.274	550.021
559.283	560.923
559.292	530.362
559.301	546.179
559.31	539.109
559.319	538.44
559.328	553.09
559.337	548.1
559.346	555.903
559.355	545.927
559.364	520.614
559.373	559.448
559.382	534.428
559.391	548.103
559.4	544.624
559.409	526.078
559.418	547.182
559.427	556.369
559.436	534.995
559.445	533.174
559.453	550.263
559.462	562.171
559.471	550.592
559.48	570.313
559.489	536.702
559.498	545.719
559.507	541.287
559.516	541.82
559.525	553.058
559.534	563.611
559.543	528.453
559.552	550.655
559.561	553.999
559.57	557.514
559.579	561.064
559.588	560.009
559.597	562.505
559.606	539.905
559.615	543.916
559.624	560.704
559.633	556.135
559.642	553.102
559.651	558.52
559.66	548.708
559.669	544.485
559.678	552.712
559.687	548.53
559.695	554.337
559.704	572.885
559.713	567.606
559.722	546.224
559.731	560.686
559.74	558.031
559.749	549.466
559.758	544.48
559.767	547.641
559.776	566.089
559.785	552.753
559.794	553.378
559.803	553.194
559.812	548.363
559.821	538.415
559.83	575.072
559.839	553.67
559.848	568.253
559.857	547.966
559.866	561.243
559.875	561.369
559.884	541.333
559.893	548.545
559.901	557.114
559.91	566.564
559.919	562.257
559.928	554.247
559.937	569.798
559.946	563.592
559.955	566.851
559.964	555.999
559.973	556.563
559.982	555.811
559.991	541.041
560	553.739
560.009	578.642
560.018	557.732
560.027	575.103
560.036	538.872
560.045	548.508
560.054	575.955
560.063	559.96
560.072	563.674
560.081	559.019
560.09	560.038
560.099	564.215
560.107	555.046
560.116	547.228
560.125	583.425
560.134	569.428
560.143	558.043
560.152	572.151
560.161	574.789
560.17	568.468
560.179	555.72
560.188	549.282
560.197	580.35
560.206	557.877
560.215	548.756
560.224	571.499
560.233	561.308
560.242	565.954
560.251	573.94
560.26	567.255
560.269	567.336
560.278	553.046
560.287	546.13
560.296	551.88
560.305	578.777
560.313	560.267
560.322	555.353
560.331	573.368
560.34	563.918
560.349	556.793
560.358	567.96
560.367	565.177
560.376	557.475
560.385	575.971
560.394	561.512
560.403	563.468
560.412	560.167
560.421	562.456
560.43	554.615
560.439	560.903
560.448	543.277
560.457	549.861
560.466	566.547
560.475	548.753
560.483	549.825
560.492	554.598
560.501	558.108
560.51	559.789
560.519	580.559
560.528	574.111
560.537	562.592
560.546	571.96
560.555	562.304
560.564	576.091
560.573	570.321
560.582	552.032
560.591	571.921
560.6	570.421
560.609	569.571
560.618	573.653
560.627	573.049
560.636	579.821
560.645	567.429
560.654	575.319
560.662	587.7
560.671	574.178
560.68	579.708
560.689	545.367
560.698	577.442
560.707	589.151
560.716	564.057
560.725	584.392
560.734	572.586
560.743	581.84
560.752	574.981
560.761	597.96
560.77	583.686
560.779	583.736
560.788	589.264
560.797	577.026
560.806	589.431
560.815	559.007
560.823	565.81
560.832	574.468
560.841	564.227
560.85	561.034
560.859	570.62
560.868	557
560.877	593.166
560.886	569.871
560.895	581.728
560.904	569.555
560.913	551.771
560.922	565.574
560.931	573.039
560.94	587.932
560.949	584.44
560.958	573.437
560.966	573.351
560.975	549.613
560.984	579.547
560.993	574.179
561.002	578.03
561.011	577.799
561.02	586.149
561.029	574.911
561.038	578.866
561.047	572.363
561.056	566.087
561.065	583.85
561.074	590.374
561.083	557.891
561.092	580.679
561.101	580.074
561.11	582.467
561.119	590.372
561.127	583.731
561.136	579.01
561.145	585.75
561.154	548.109
561.163	562.105
561.172	597.47
561.181	586.806
561.19	592.878
561.199	581.829
561.208	590.259
561.217	600.113
561.226	580.734
561.235	591.645
561.244	584.374
561.253	588.891
561.262	586.3
561.27	586.708
561.279	588.985
561.288	575.668
561.297	606.375
561.306	596.989
561.315	578.187
561.324	585.719
561.333	574.435
561.342	590.157
561.351	580.782
561.36	593.335
561.369	584.503
561.378	587.58
561.387	581.262
561.396	598.147
561.404	591.73
561.413	578.281
561.422	569.158
561.431	602.083
561.44	601.394
561.449	565.212
561.458	581.692
561.467	586.755
561.476	592.862
561.485	590.734
561.494	588.741
561.503	585.151
561.512	591.839
561.521	587.301
561.53	597.021
561.539	572.544
561.547	601.156
561.556	588.898
561.565	579.272
561.574	605.568
561.583	620.702
561.592	586.877
561.601	596.754
561.61	580.164
561.619	611.236
561.628	608.751
561.637	592.814
561.646	603.348
561.655	590.54
561.664	596.84
561.672	599.682
561.681	593.01
561.69	611.524
561.699	587.601
561.708	585.655
561.717	591.104
561.726	597.632
561.735	609.74
561.744	600.102
561.753	594.475
561.762	591.565
561.771	606.26
561.78	587.122
561.789	582.27
561.797	618.009
561.806	596.636
561.815	598.321
561.824	612.437
561.833	592.735
561.842	602.476
561.851	582.926
561.86	612.219
561.869	574.695
561.878	574.693
561.887	593.462
561.896	582.283
561.905	604.324
561.914	568.922
561.922	590.47
561.931	601.349
561.94	594.59
561.949	582.082
561.958	580.796
561.967	611.47
561.976	584.593
561.985	604.103
561.994	592.922
562.003	609.272
562.012	573.58
562.021	579.221
562.03	612.419
562.039	601.743
562.047	603.596
562.056	593.572
562.065	593.644
562.074	600.081
562.083	592.799
562.092	595.557
562.101	594.485
562.11	598.347
562.119	583.335
562.128	604.143
562.137	598.685
562.146	615.932
562.155	596.76
562.163	605.826
562.172	595.945
562.181	606.128
562.19	605.564
562.199	584.178
562.208	602.368
562.217	599.722
562.226	592.671
562.235	602.076
562.244	602.857
562.253	603.817
562.262	597.928
562.271	597.002
562.279	609.759
562.288	600.876
562.297	592.53
562.306	616.392
562.315	609.547
562.324	611.678
562.333	595.525
562.342	601.934
562.351	608.8
562.36	589.738
562.369	604.84
562.378	619.505
562.386	573.724
562.395	618.187
562.404	589.261
562.413	606.898
562.422	570.124
562.431	605.343
562.44	609.747
562.449	606.078
562.458	591.146
562.467	593.281
562.476	607.365
562.485	608.703
562.494	597.978
562.502	600.611
562.511	596.464
562.52	609.536
562.529	564.304
562.538	608.165
562.547	607.386
562.556	593.107
562.565	597.779
562.574	624.635
562.583	601.61
562.592	608.381
562.601	615.896
562.609	599.576
562.618	611.285
562.627	589.001
562.636	595.861
562.645	602.642
562.654	616.255
562.663	589.126
562.672	614.552
562.681	606.934
562.69	620.249
562.699	604.427
562.708	600.754
562.716	592.097
562.725	633.644
562.734	621.76
562.743	613.51
562.752	583.494
562.761	625.192
562.77	601.525
562.779	595.109
562.788	599.542
562.797	623.613
562.806	621.549
562.815	603.531
562.823	612.788
562.832	605.658
562.841	602.518
562.85	623.053
562.859	613.324
562.868	620.201
562.877	601.678
562.886	604.713
562.895	616.585
562.904	614.996
562.913	591.641
562.921	625.559
562.93	612.233
562.939	634.538
562.948	593.646
562.957	597.891
562.966	605.146
562.975	624.956
562.984	605.911
562.993	608.654
563.002	607.935
563.011	608.279
563.019	603.875
563.028	605.327
563.037	613.692
563.046	609
563.055	603.883
563.064	609.81
563.073	629.4
563.082	591.589
563.091	614.466
563.1	614.952
563.109	609.64
563.117	608.461
563.126	617.419
563.135	617.085
563.144	619.496
563.153	617.854
563.162	622.68
563.171	613.813
563.18	610.974
563.189	604.401
563.198	598.301
563.207	614.852
563.215	609.395
563.224	611.416
563.233	623.642
563.242	615.054
563.251	633.451
563.26	608.807
563.269	624.991
563.278	617.609
563.287	615.219
563.296	620.984
563.305	610.7
563.313	614.335
563.322	624.925
563.331	608.177
563.34	625.288
563.349	603.123
563.358	628.85
563.367	623.44
563.376	611.568
563.385	610.343
563.394	612.735
563.402	603.505
563.411	631.783
563.42	632.718
563.429	602.605
563.438	597.435
563.447	617.817
563.456	612.861
563.465	620.09
563.474	591.755
563.483	598.45
563.492	619.72
563.5	621.683
563.509	610.065
563.518	621.328
563.527	608.534
563.536	639.352
563.545	641.122
563.554	612.284
563.563	625.312
563.572	615.616
563.581	635.455
563.589	620.263
563.598	598.579
563.607	626.717
563.616	627.686
563.625	621.272
563.634	626.131
563.643	618.931
563.652	593.997
563.661	611.974
563.669	620.576
563.678	628.343
563.687	623.102
563.696	635.213
563.705	623.036
563.714	650.825
563.723	621.691
563.732	622.934
563.741	626.173
563.75	625.634
563.758	613.012
563.767	630.107
563.776	619.826
563.785	624.447
563.794	623.217
563.803	618.914
563.812	616.334
563.821	624.698
563.83	614.506
563.839	619.829
563.847	620.615
563.856	641.888
563.865	633.22
563.874	627.107
563.883	632.408
563.892	633.133
563.901	621.665
563.91	630.75
563.919	636.971
563.928	614.383
563.936	622.573
563.945	631.252
563.954	633.335
563.963	635.458
563.972	622.794
563.981	617.117
563.99	627.7
563.999	619.694
564.008	630.814
564.016	630.795
564.025	629.727
564.034	628.579
564.043	629.847
564.052	627.001
564.061	630.571
564.07	637.099
564.079	634.335
564.088	632.558
564.097	629.93
564.105	623.134
564.114	625.577
564.123	640.869
564.132	640.78
564.141	638.867
564.15	625.39
564.159	622.921
564.168	637.206
564.177	627.172
564.185	640.827
564.194	639.098
564.203	634.063
564.212	631.604
564.221	622.962
564.23	636.529
564.239	638.414
564.248	625.197
564.257	631.199
564.266	628.26
564.274	637.14
564.283	627.235
564.292	636.946
564.301	634.196
564.31	642.965
564.319	633.281
564.328	637.168
564.337	632.883
564.346	636.73
564.354	619.232
564.363	627.382
564.372	632.692
564.381	636.917
564.39	633.793
564.399	636.223
564.408	635.878
564.417	644.279
564.425	641.359
564.434	648.436
564.443	633.472
564.452	622.684
564.461	631.596
564.465	633.368
564.474	631.514
564.483	656.577
564.492	655.674
564.501	628.886
564.51	641.101
564.519	630.255
564.528	637.235
564.537	658.18
564.546	645.742
564.555	642.437
564.564	640.055
564.573	653.793
564.582	626.189
564.591	628.298
564.6	616.919
564.609	650.854
564.618	644.815
564.627	638.75
564.636	650.75
564.645	653.81
564.654	639.803
564.663	655.196
564.672	649.371
564.681	624.308
564.69	647.606
564.699	641.449
564.708	640.726
564.717	659.135
564.726	652.312
564.735	648.05
564.744	628.415
564.753	640.931
564.762	630.466
564.771	646.807
564.78	661.051
564.789	641.322
564.798	645.875
564.807	639.24
564.816	648.961
564.825	640.722
564.834	638.176
564.843	641.878
564.852	636.192
564.861	651.032
564.87	619.703
564.879	651.96
564.888	630.657
564.897	656.764
564.906	645.489
564.915	649.097
564.924	663.151
564.933	650.296
564.942	671.613
564.951	668.729
564.96	647.374
564.969	661.035
564.978	643.808
564.987	659.651
564.996	650.639
565.005	640.888
565.014	655.807
565.023	634.361
565.031	654.428
565.041	648.386
565.049	651.257
565.058	640.717
565.067	660.131
565.076	647.778
565.085	655.708
565.094	651.622
565.103	658.029
565.112	649.649
565.121	622.249
565.13	658.329
565.139	671.575
565.148	676.115
565.157	658.778
565.166	661.089
565.175	658.864
565.184	658.452
565.193	646.437
565.202	659.407
565.211	676.16
565.22	652.541
565.229	635.019
565.238	686.845
565.247	665.586
565.256	656.178
565.265	674.044
565.274	672.648
565.283	661.88
565.292	641.205
565.301	658.379
565.31	661.5
565.319	668.473
565.328	653.181
565.337	665.645
565.346	681.091
565.355	661.831
565.364	663.075
565.373	663.82
565.382	667.739
565.391	671.63
565.4	676.038
565.409	664.219
565.418	677.745
565.427	678.873
565.436	682.497
565.445	670.024
565.454	671.175
565.463	675.426
565.472	671.023
565.481	687.068
565.49	670.27
565.499	667.666
565.508	686.068
565.517	657.445
565.526	677.791
565.535	666.651
565.544	672.217
565.552	676.443
565.561	674.342
565.57	661.044
565.579	680.585
565.588	648.382
565.597	683.74
565.606	693.851
565.615	663.71
565.624	682.928
565.633	671.739
565.642	674.795
565.651	697.143
565.66	678.765
565.669	687.612
565.678	687.639
565.687	673.826
565.696	659.887
565.705	686.833
565.714	676.271
565.723	678.348
565.732	677.491
565.741	678.475
565.75	689.217
565.759	689.24
565.768	650.72
565.777	673.515
565.786	695.115
565.795	691.394
565.804	695.15
565.813	684.002
565.822	690.088
565.831	683.03
565.84	678.375
565.849	673.747
565.858	695.829
565.867	680.917
565.876	695.178
565.885	682.92
565.894	683.768
565.903	674.25
565.911	693.386
565.92	685.934
565.929	697.019
565.938	679.977
565.947	695.652
565.956	676.953
565.965	696.577
565.974	679.33
565.983	691.698
565.992	684.802
566.001	688.019
566.01	684.804
566.019	703.039
566.028	692.403
566.037	690.44
566.046	691.415
566.055	684.117
566.064	692.177
566.073	680.261
566.082	706.124
566.091	703.381
566.1	706.862
566.109	693.718
566.118	683.248
566.127	705.833
566.136	690.027
566.145	696.494
566.154	694.096
566.163	703.948
566.172	705.655
566.181	670.791
566.19	695.037
566.199	688.313
566.208	699.542
566.217	700.667
566.226	687.356
566.234	702.594
566.243	684.505
566.252	667.942
566.261	708.114
566.27	683.738
566.279	686.518
566.288	699.562
566.297	682.444
566.306	694.342
566.315	692.531
566.324	710.092
566.333	711.17
566.342	683.406
566.351	692.456
566.36	693.487
566.369	696.883
566.378	693.88
566.387	679.566
566.396	665.856
566.405	690.7
566.414	690.637
566.423	686.685
566.432	683.149
566.441	690.67
566.45	662.913
566.459	694.932
566.468	704.349
566.477	683.052
566.486	700.373
566.495	696.606
566.503	702.074
566.512	673.197
566.521	698.936
566.53	691.53
566.539	730.611
566.548	681.072
566.557	701.695
566.566	694.372
566.575	684.828
566.584	713.542
566.593	704.053
566.602	684.072
566.611	700.685
566.62	690.927
566.629	691.54
566.638	700.118
566.647	688.731
566.656	701.03
566.665	702.21
566.674	714.103
566.683	732.353
566.692	692.738
566.701	703.499
566.71	707.881
566.719	704.013
566.728	695.075
566.737	720.983
566.745	703.915
566.754	691.191
566.763	692.767
566.772	703.082
566.781	709.133
566.79	718.41
566.799	703.536
566.808	689.955
566.817	697.549
566.826	690.27
566.835	716.655
566.844	699.511
566.853	701.005
566.862	696.168
566.871	698.682
566.88	698.604
566.889	687.889
566.898	696.484
566.907	699.493
566.916	688.828
566.925	695.625
566.934	710.54
566.943	708.029
566.952	694.915
566.961	689.225
566.969	697.796
566.978	699.479
566.987	694.943
566.996	701.029
567.005	714.024
567.014	688.517
567.023	715.333
567.032	692.417
567.041	714.933
567.05	702.529
567.059	701.191
567.068	699.69
567.077	713.63
567.086	707.682
567.095	713.068
567.104	721.107
567.113	710.569
567.122	703.038
567.131	715.815
567.14	702.353
567.149	721.838
567.158	692.521
567.167	706.3
567.175	707.228
567.184	680.834
567.193	706.522
567.202	717.19
567.211	715.351
567.22	709.124
567.229	721.521
567.238	694.742
567.247	703.394
567.256	719.519
567.265	703.334
567.274	707.035
567.283	710.101
567.292	687.043
567.301	721.11
567.31	707.201
567.319	701.18
567.328	694.349
567.337	714.731
567.346	670.821
567.355	690.396
567.364	699.76
567.372	713.644
567.381	710.799
567.39	697.92
567.399	715.949
567.408	712.927
567.417	710.6
567.426	708.913
567.435	713.963
567.444	696.517
567.453	720.488
567.462	703.45
567.471	701.272
567.48	704.636
567.489	718.451
567.498	711.79
567.507	715.091
567.516	715.484
567.525	721.073
567.534	691.603
567.543	707.275
567.551	689.336
567.56	720.536
567.569	701.933
567.578	704.21
567.587	691.807
567.596	708.728
567.605	695.244
567.614	727.051
567.623	731.806
567.632	701.862
567.641	726.028
567.65	711.124
567.659	708.451
567.668	705.693
567.677	711.494
567.686	711.719
567.695	707.704
567.704	690.286
567.713	730.292
567.721	722.286
567.73	724.671
567.739	703.547
567.748	719.971
567.757	689.721
567.766	728.601
567.775	723.266
567.784	710.496
567.793	709.255
567.802	714.595
567.811	728.424
567.82	707.135
567.829	703.719
567.838	723.068
567.847	736.248
567.856	692.316
567.865	700.737
567.874	733.942
567.883	707.242
567.891	690.449
567.9	715.961
567.909	723.94
567.918	721.067
567.927	707.434
567.936	728.114
567.945	712.827
567.954	700.482
567.963	681.24
567.972	704.574
567.981	710.614
567.99	708.887
567.999	720.235
568.008	699.987
568.017	715.338
568.026	728.974
568.035	728.67
568.044	722.945
[truncated: 15,718 more rows]
