# Supplementary material for: Enhancing the Quality of Diamond Film Growth Through the Synergistic Addition of Nitrogen and Carbon Dioxide
Source: Materials (Basel). 2026 Jan 4;19(1):183. doi: 10.3390/ma19010183 (PMC12787062; doi:10.3390/ma19010183)
Supplement: Supplementary file 1 [file materials-19-00183-s001.zip › PL/12.5ppmN2+1sccmO2.txt]

550.078	101.718
550.087	106.981
550.096	112.332
550.105	109.874
550.114	106.062
550.123	104.786
550.132	108.017
550.142	104.664
550.151	105.912
550.16	107.873
550.169	103.354
550.178	104.748
550.187	106.131
550.196	116
550.205	97.0057
550.214	102.911
550.223	113.413
550.232	113.428
550.242	100.968
550.251	110.119
550.26	113.347
550.269	109.365
550.278	108.023
550.287	111.296
550.296	100.849
550.305	104.826
550.314	107.492
550.323	100.962
550.333	101.618
550.342	102.263
550.351	111.435
550.36	113.42
550.369	106.906
550.378	99.7455
550.387	103.74
550.396	107.069
550.405	107.09
550.414	109.058
550.423	104.441
550.433	110.337
550.442	103.116
550.451	107.741
550.46	111.065
550.469	103.865
550.478	107.821
550.487	103.212
550.496	109.113
550.505	99.898
550.514	101.201
550.523	109.069
550.533	106.414
550.542	108.356
550.551	106.373
550.56	98.5143
550.569	103.176
550.578	105.24
550.587	107.96
550.596	109.322
550.605	109.962
550.614	109.892
550.623	99.9475
550.633	111.73
550.642	102.527
550.651	103.222
550.66	107.883
550.669	108.601
550.678	107.997
550.687	102.114
550.696	114.667
550.705	102.817
550.714	103.465
550.723	113.985
550.733	113.976
550.742	106.094
550.751	108.128
550.76	111.493
550.769	108.244
550.778	104.301
550.787	102.31
550.796	110.863
550.805	100.278
550.814	106.837
550.823	112.058
550.833	111.996
550.842	109.315
550.851	102.717
550.86	112.624
550.869	108.737
550.878	101.555
550.887	108.201
550.896	113.497
550.905	105.57
550.914	113.477
550.923	106.88
550.932	109.53
550.942	112.833
550.951	105.558
550.96	109.478
550.969	110.088
550.978	114.655
550.987	105.393
550.996	102.733
551.005	104.042
551.014	104.06
551.023	108.061
551.032	109.444
551.042	112.137
551.051	109.515
551.06	112.782
551.069	110.742
551.078	107.39
551.087	109.342
551.096	94.2112
551.105	105.464
551.114	112.112
551.123	112.136
551.132	110.79
551.141	114.68
551.151	111.971
551.16	100.078
551.169	101.401
551.178	102.104
551.187	109.413
551.196	106.829
551.205	116.1
551.214	104.917
551.223	115.523
551.232	107.002
551.241	113.011
551.25	99.1658
551.26	109.741
551.269	108.386
551.278	119.574
551.287	108.306
551.296	105.635
551.305	112.862
551.314	113.474
551.323	111.438
551.332	105.458
551.341	110.049
551.35	109.396
551.359	117.332
551.368	110.769
551.378	116.063
551.387	106.83
551.396	114.061
551.405	108.09
551.414	114.635
551.423	106.694
551.432	114.583
551.441	108.667
551.45	111.328
551.459	110.692
551.468	106.079
551.477	116.591
551.487	119.172
551.496	101.345
551.505	116.43
551.514	115.729
551.523	113.061
551.532	110.403
551.541	105.141
551.55	113.054
551.559	114.422
551.568	114.469
551.577	103.948
551.586	111.141
551.595	116.986
551.604	113.644
551.614	112.979
551.623	109.075
551.632	109.127
551.641	103.904
551.65	111.803
551.659	109.149
551.668	116.994
551.677	107.736
551.686	119.487
551.695	114.811
551.704	108.168
551.713	117.91
551.723	115.206
551.732	116.446
551.741	108.56
551.75	112.493
551.759	113.857
551.768	114.591
551.777	121.859
551.786	116.627
551.795	107.411
551.804	109.311
551.813	119.09
551.822	112.567
551.831	115.904
551.84	108.754
551.85	113.991
551.859	117.844
551.868	117.737
551.877	110.474
551.886	115.701
551.895	115.092
551.904	115.121
551.913	113.773
551.922	111.706
551.931	125.285
551.94	110.856
551.949	114.774
551.958	104.402
551.967	114.914
551.977	118.199
551.986	112.27
551.995	113.473
552.004	109.453
552.013	129.56
552.022	114.557
552.031	116.524
552.04	112.002
552.049	117.894
552.058	110.737
552.067	121.787
552.076	113.925
552.085	113.219
552.094	114.482
552.104	107.328
552.113	101.521
552.122	115.928
552.131	105.595
552.14	116.087
552.149	115.444
552.158	116.707
552.167	115.984
552.176	110.048
552.185	101.528
552.194	114.505
552.203	111.235
552.212	107.979
552.221	110.581
552.231	113.178
552.24	113.162
552.249	113.14
552.258	114.421
552.267	115.712
552.276	107.917
552.285	111.833
552.294	115.756
552.303	111.225
552.312	119.702
552.321	107.351
552.33	107.992
552.339	109.909
552.348	118.307
552.357	115.001
552.367	109.768
552.376	120.154
552.385	116.285
552.394	111.787
552.403	109.896
552.412	114.5
552.421	111.923
552.43	121.018
552.439	107.952
552.448	116.323
552.457	112.998
552.466	111.663
552.475	112.982
552.484	109.154
552.493	117.044
552.503	117.765
552.512	113.874
552.521	111.222
552.53	119.573
552.539	122.055
552.548	116.78
552.557	115.459
552.566	110.307
552.575	111.68
552.584	113.712
552.593	107.921
552.602	114.442
552.611	122.877
552.62	100.742
552.629	102.669
552.638	116.962
552.648	113.737
552.657	117.678
552.666	115.77
552.675	122.311
552.684	120.378
552.693	108.663
552.702	119.044
552.711	107.936
552.72	111.133
552.729	111.107
552.738	115.685
552.747	111.874
552.756	115.903
552.765	112.102
552.774	108.896
552.783	114.762
552.793	108.862
552.802	118.616
552.811	112.1
552.82	104.94
552.829	106.879
552.838	112.681
552.847	108.029
552.856	113.794
552.865	109.198
552.874	111.812
552.883	117.725
552.892	113.255
552.901	121.155
552.91	117.319
552.919	116.065
552.928	112.173
552.938	112.17
552.947	114.111
552.956	114.752
552.965	113.456
552.974	105.659
552.983	107.007
552.992	120.107
553.001	113.618
553.01	112.986
553.019	113.646
553.028	114.953
553.037	111.043
553.046	119.556
553.055	114.351
553.064	111.741
553.073	116.946
553.082	112.333
553.091	111.65
553.101	120.144
553.11	112.354
553.119	117.652
553.128	114.444
553.137	113.815
553.146	107.263
553.155	112.466
553.164	118.324
553.173	119.623
553.182	112.439
553.191	109.181
553.2	113.768
553.209	107.899
553.218	108.588
553.227	113.886
553.236	112.662
553.245	111.437
553.254	116.746
553.263	115.464
553.273	110.871
553.282	116.763
553.291	116.107
553.3	113.51
553.309	106.996
553.318	122.153
553.327	115.618
553.336	118.234
553.345	114.237
553.354	118.087
553.363	114.061
553.372	117.928
553.381	108.081
553.39	115.315
553.399	111.452
553.408	112.194
553.417	120.801
553.426	107.038
553.435	118.173
553.445	120.734
553.454	108.874
553.463	115.426
553.472	117.442
553.481	121.461
553.49	107.736
553.499	115.642
553.508	107.734
553.517	102.431
553.526	113.542
553.535	114.829
553.544	118.784
553.553	115.564
553.562	111.052
553.571	115.738
553.58	115.784
553.589	107.221
553.598	107.827
553.607	107.773
553.617	113.015
553.626	105.169
553.635	119.711
553.644	115.828
553.653	123.071
553.662	113.14
553.671	119.626
553.68	115.617
553.689	109.049
553.698	109.118
553.707	110.543
553.716	111.968
553.725	114.665
553.734	112.023
553.743	126.446
553.752	103.969
553.761	115.076
553.77	111.759
553.779	115.07
553.788	113.156
553.797	110.581
553.807	115.878
553.816	115.219
553.825	113.231
553.834	109.919
553.843	114.488
553.852	113.765
553.861	118.276
553.87	111.616
553.879	112.869
553.888	124.016
553.897	108.965
553.906	118.223
553.915	114.336
553.924	111.726
553.933	119.593
553.942	110.357
553.951	115.58
553.96	115.571
553.969	111.643
553.978	118.883
553.987	111.003
553.996	118.208
554.005	112.92
554.015	116.163
554.024	114.161
554.033	114.789
554.042	110.171
554.051	112.761
554.06	115.35
554.069	110.085
554.078	110.739
554.087	106.826
554.096	106.198
554.105	104.908
554.114	118.684
554.123	121.297
554.132	118.002
554.141	117.992
554.15	112.751
554.159	112.763
554.168	116.056
554.177	115.413
554.186	114.763
554.195	118.042
554.204	112.786
554.213	111.449
554.223	112.057
554.232	121.157
554.241	114.535
554.25	108.593
554.259	123.624
554.268	112.531
554.277	119.125
554.286	111.312
554.295	121.145
554.304	118.496
554.313	112.546
554.322	113.782
554.331	109.137
554.34	111.037
554.349	114.247
554.358	113.539
554.367	109.568
554.376	114.727
554.385	112.728
554.394	121.842
554.403	113.415
554.412	109.593
554.421	114.924
554.43	112.401
554.439	108.51
554.448	115.011
554.458	114.928
554.467	114.181
554.476	112.149
554.485	115.365
554.494	112.089
554.503	112.083
554.512	123.803
554.521	115.966
554.53	106.815
554.539	114.58
554.548	114.505
554.557	118.307
554.566	115.596
554.575	109.006
554.584	114.122
554.593	108.249
554.602	116.024
554.611	110.215
554.62	114.145
554.629	111.588
554.638	120.038
554.647	118.724
554.656	116.738
554.665	108.92
554.674	121.883
554.683	114.791
554.692	116.803
554.701	115.564
554.711	117.536
554.72	120.766
554.729	118.131
554.738	115.497
554.747	110.274
554.756	116.07
554.765	117.301
554.774	119.153
554.783	115.174
554.792	113.158
554.801	117.636
554.81	108.561
554.819	112.41
554.828	114.953
554.837	119.426
554.846	115.527
554.855	112.316
554.864	111.731
554.873	113.751
554.882	116.403
554.891	109.3
554.9	112.476
554.909	115.598
554.918	107.095
554.927	117.34
554.936	114.101
554.945	112.202
554.954	116.77
554.963	116.811
554.972	111.664
554.981	121.349
554.99	113.607
555	112.963
555.009	117.461
555.018	113.527
555.027	113.422
555.036	124.89
555.045	105.495
555.054	118.336
555.063	113.883
555.072	117.195
555.081	118.575
555.09	119.91
555.099	113.446
555.108	119.82
555.117	117.79
555.126	113.187
555.135	109.241
555.144	116.867
555.153	112.949
555.162	111.637
555.171	118.724
555.18	117.528
555.189	120.863
555.198	116.466
555.207	116.512
555.216	118.421
555.225	115.139
555.234	117.648
555.243	116.33
555.252	117.62
555.261	113.146
555.27	115.734
555.279	117.647
555.288	106.673
555.297	119.471
555.306	120.082
555.315	112.379
555.324	101.487
555.333	120.796
555.343	114.395
555.352	107.967
555.361	116.931
555.37	118.801
555.379	120.019
555.388	116.756
555.397	118.647
555.406	115.437
555.415	114.176
555.424	119.983
555.433	117.44
555.442	119.995
555.451	126.992
555.46	117.915
555.469	119.088
555.478	117.731
555.487	115.8
555.496	115.22
555.505	126.224
555.514	120.588
555.523	125.183
555.532	122.66
555.541	120.718
555.55	129.653
555.559	125.105
555.568	117.383
555.577	115.475
555.586	121.294
555.595	123.908
555.604	123.294
555.613	125.872
555.622	104.042
555.631	123.323
555.64	123.344
555.649	115.651
555.658	119.505
555.667	118.207
555.676	119.48
555.685	112.419
555.694	122.082
555.703	122.754
555.712	125.33
555.721	121.437
555.73	124.579
555.74	106.543
555.749	125.78
555.758	121.978
555.767	116.934
555.776	116.388
555.785	119.676
555.794	114.57
555.803	124.261
555.812	116.578
555.821	124.995
555.83	112.115
555.839	126.878
555.848	119.695
555.857	127.325
555.866	119.591
555.875	120.949
555.884	128.805
555.893	116.681
555.902	116.085
555.911	127.671
555.92	118.588
555.929	114.68
555.938	117.248
555.947	125.64
555.956	118.564
555.965	124.997
555.974	114.022
555.983	120.457
555.992	121.132
556.001	114.752
556.01	126.432
556.019	116.798
556.028	118.732
556.037	119.989
556.046	121.891
556.055	123.178
556.064	122.568
556.073	125.21
556.082	111.068
556.091	120.801
556.1	125.346
556.109	118.878
556.118	122.722
556.127	120.098
556.136	121.364
556.145	125.248
556.154	116.254
556.163	124.069
556.172	111.194
556.181	115.101
556.19	121.583
556.199	120.956
556.208	122.93
556.217	122.317
556.226	122.982
556.235	122.976
556.244	128.145
556.253	122.336
556.262	113.975
556.271	116.645
556.28	129.687
556.289	122.588
556.298	121.923
556.307	123.822
556.316	130.264
556.325	127.66
556.334	114.061
556.343	122.497
556.352	115.359
556.362	120.525
556.37	124.409
556.38	132.871
556.388	118.028
556.398	127.172
556.407	127.19
556.416	125.2
556.425	128.366
556.434	123.129
556.443	129.625
556.452	121.28
556.461	114.249
556.47	106.541
556.479	125.431
556.488	129.348
556.497	124.163
556.506	124.851
556.515	127.517
556.524	124.982
556.533	119.162
556.542	123.715
556.551	125.62
556.56	126.2
556.569	117.033
556.578	124.804
556.587	120.914
556.596	122.256
556.605	114.494
556.614	120.369
556.623	121.652
556.632	120.958
556.641	126.118
556.65	117.005
556.659	123.527
556.668	124.216
556.677	117.089
556.686	124.245
556.695	119.67
556.704	122.25
556.713	128.75
556.722	125.524
556.731	126.22
556.74	119.761
556.749	123.709
556.758	117.89
556.767	113.375
556.776	119.285
556.785	129.75
556.794	130.414
556.803	122.573
556.812	123.182
556.821	127.027
556.83	128.252
556.839	124.278
556.848	115.787
556.857	123.61
556.866	125.635
556.875	126.394
556.884	110.856
556.893	118.758
556.902	131.201
556.911	127.295
556.92	116.192
556.929	133.152
556.938	125.306
556.947	120.719
556.956	131.783
556.965	124.569
556.974	123.871
556.983	128.381
556.992	125.069
557.001	121.121
557.01	125.671
557.019	119.846
557.028	132.957
557.037	129.804
557.046	121.411
557.055	132.555
557.064	124.053
557.073	131.822
557.082	127.818
557.091	129.037
557.1	125.064
557.109	128.926
557.118	132.144
557.127	126.904
557.136	127.53
557.145	127.529
557.154	126.262
557.163	121.114
557.172	129.642
557.181	123.15
557.19	127.676
557.199	118.476
557.208	120.981
557.217	122.853
557.226	124.767
557.235	124.772
557.244	128.701
557.253	122.231
557.262	128.107
557.271	123.571
557.28	132.039
557.289	133.35
557.298	126.197
557.307	132.039
557.316	130.056
557.325	131.95
557.334	127.326
557.343	128.546
557.352	128.487
557.361	127.176
557.37	128.508
557.379	127.271
557.388	123.424
557.397	120.837
557.406	125.353
557.415	115.56
557.424	133.025
557.433	127.125
557.442	130.3
557.451	126.334
557.46	126.916
557.469	115.234
557.478	120.437
557.487	129.569
557.496	125.749
557.505	134.864
557.514	142.646
557.523	134.851
557.532	132.904
557.541	130.978
557.55	132.947
557.559	131.65
557.568	135.499
557.577	130.889
557.586	129.512
557.595	125.564
557.604	129.407
557.613	133.266
557.622	138.417
557.631	126.74
557.64	127.983
557.649	136.327
557.658	131.109
557.667	130.428
557.676	131.694
557.685	129.08
557.694	136.775
557.703	132.198
557.711	131.5
557.72	127.605
557.729	125.03
557.738	132.14
557.747	135.383
557.756	134.745
557.765	135.386
557.774	123.774
557.783	137.299
557.792	135.343
557.801	131.441
557.81	133.337
557.819	130.741
557.828	131.395
557.837	128.846
557.846	131.44
557.855	130.126
557.864	128.116
557.873	128.646
557.882	129.172
557.891	123.944
557.9	136.742
557.909	132.25
557.918	138.709
557.927	113.067
557.936	127.889
557.945	129.199
557.954	127.268
557.963	127.887
557.972	132.998
557.981	131.048
557.99	129.109
557.999	124.607
558.008	129.096
558.017	131.65
558.026	124.562
558.035	134.797
558.044	135.381
558.053	120.553
558.062	131.357
558.071	124.211
558.08	135.006
558.089	134.955
558.098	130.476
558.107	131.151
558.116	129.275
558.125	133.128
558.134	127.962
558.143	135.525
558.152	139.206
558.161	135.875
558.17	132.604
558.179	131.32
558.188	130.084
558.197	137.775
558.206	127.573
558.215	127.558
558.224	142.843
558.233	127.518
558.242	142.15
558.251	133.812
558.26	136.283
558.269	131.101
558.278	135.476
558.287	134.157
558.296	139.874
558.305	118.287
558.314	130.43
558.323	133.684
558.331	127.38
558.341	135.064
558.349	132.518
558.358	138.21
558.367	127.314
558.376	126.603
558.385	130.998
558.394	128.435
558.403	136.718
558.412	123.4
558.421	133.611
558.43	132.345
558.439	131.678
558.448	143.059
558.457	134.714
558.466	136.548
558.475	142.85
558.484	127.597
558.493	138.398
558.502	137.163
558.511	131.509
558.52	135.411
558.529	145.05
558.538	136.206
558.547	134.282
558.556	129.726
558.565	135.922
558.574	134.499
558.583	136.954
558.592	133.162
558.601	141.485
558.61	139.03
558.619	135.887
558.628	138.385
558.637	137.017
558.646	135.002
558.655	133.648
558.664	130.442
558.673	129.818
558.682	134.301
558.691	145.79
558.7	129.409
558.709	132.054
558.718	128.328
558.727	130.896
558.736	133.382
558.745	139.596
558.753	131.825
558.762	132.963
558.771	139.864
558.78	134.808
558.789	136.124
558.798	136.818
558.807	143.207
558.816	133.749
558.825	140.145
558.834	131.966
558.843	137.747
558.852	128.91
558.861	146.072
558.87	139.049
558.879	135.792
558.888	142.663
558.897	138.134
558.906	131.756
558.915	131.137
558.924	138.793
558.933	139.477
558.942	129.335
558.951	134.982
558.96	142.482
558.969	139.854
558.978	135.392
558.987	129.753
558.996	140.021
559.005	134.486
559.014	137.164
559.023	139.13
559.032	130.844
559.041	136.476
559.05	128.783
559.059	140.809
559.068	141.48
559.076	130.119
559.085	140.941
559.094	138.363
559.103	136.996
559.112	138.792
559.121	140.641
559.13	137.512
559.139	136.358
559.148	138.403
559.157	141.061
559.166	144.939
559.175	127.791
559.184	131.603
559.193	132.233
559.202	138.579
559.211	146.812
559.22	146.757
559.229	139.714
559.238	137.145
559.247	142.244
559.256	135.954
559.265	137.3
559.274	132.272
559.283	132.296
559.292	142.468
559.301	137.998
559.31	138.616
559.319	139.881
559.328	136.074
559.337	134.827
559.346	136.142
559.354	133.648
559.363	142.6
559.372	147.698
559.381	141.923
559.39	146.931
559.399	135.41
559.408	143.644
559.417	142.406
559.426	131.666
559.435	151.459
559.444	141.304
559.453	146.375
559.462	135.515
559.471	131.032
559.48	146.299
559.489	141.239
559.498	136.178
559.507	138.733
559.516	143.165
559.525	128.484
559.534	139.236
559.543	134.739
559.552	141.084
559.561	142.397
559.57	144.391
559.579	145.123
559.588	140.089
559.596	145.176
559.605	137.461
559.614	130.995
559.623	148.7
559.632	142.949
559.641	141.079
559.65	141.164
559.659	147.622
559.668	144.505
559.677	143.226
559.686	137.413
559.695	147.448
559.704	142.872
559.713	134.568
559.722	145.41
559.731	145.536
559.74	135.497
559.749	137.494
559.758	142.618
559.767	141.341
559.776	137.519
559.785	140.076
559.794	140.714
559.803	144.491
559.812	142.489
559.82	143.656
559.829	144.238
559.838	140.473
559.847	136.165
559.856	138.89
559.865	141.577
559.874	146.081
559.883	145.379
559.892	143.993
559.901	141.356
559.91	133.691
559.919	143.915
559.928	142.712
559.937	151.702
559.946	138.998
559.955	142.207
559.964	151.135
559.973	132.627
559.982	147.903
559.991	140.227
560	149.776
560.009	140.228
560.018	153.011
560.027	144.127
560.036	147.988
560.044	137.802
560.053	155.672
560.062	142.903
560.071	145.429
560.08	142.833
560.089	151.057
560.098	143.977
560.107	149.009
560.116	137.505
560.125	138.758
560.134	136.215
560.143	145.146
560.152	150.268
560.161	147.747
560.17	146.488
560.179	150.947
560.188	147.11
560.197	145.169
560.206	148.305
560.215	147.616
560.224	141.215
560.232	137.395
560.241	152.076
560.25	138.798
560.259	146.523
560.268	148.461
560.277	139.48
560.286	152.072
560.295	150.001
560.304	140.998
560.313	144.149
560.322	149.909
560.331	149.97
560.34	141.098
560.349	148.695
560.358	141.006
560.367	137.138
560.376	148.545
560.385	143.488
560.394	144.162
560.403	153.071
560.411	146.691
560.42	141.552
560.429	144.67
560.438	143.386
560.447	158.653
560.456	154.278
560.465	146.074
560.474	147.981
560.483	147.933
560.492	140.875
560.501	149.683
560.51	150.259
560.519	140.715
560.528	152.731
560.537	155.239
560.546	146.97
560.555	150.732
560.564	145.631
560.573	154.478
560.582	146.9
560.591	148.866
560.599	138.827
560.608	157.327
560.617	149.79
560.626	144.725
560.635	152.927
560.644	150.304
560.653	148.948
560.662	148.242
560.671	150.088
560.68	145.615
560.689	144.311
560.698	150.592
560.707	147.987
560.716	145.983
560.725	153.436
560.734	141.333
560.743	152.635
560.752	150.131
560.76	155.248
560.769	136.373
560.778	145.861
560.787	153.402
560.796	148.924
560.805	147.611
560.814	152.62
560.823	150.065
560.832	151.915
560.841	143.684
560.85	154.386
560.859	151.27
560.868	144.401
560.877	148.243
560.886	146.366
560.895	148.23
560.904	153.859
560.912	151.935
560.921	146.245
560.93	152.526
560.939	146.8
560.948	153.016
560.957	159.862
560.966	154.804
560.975	148.557
560.984	154.314
560.993	154.397
561.002	156.312
561.011	149.955
561.02	152.989
561.029	149.707
561.038	162.165
561.047	148.282
561.056	157.08
561.065	135.757
561.073	159.076
561.082	146.558
561.091	144.709
561.1	154.786
561.109	157.274
561.118	159.722
561.127	152.089
561.136	145.727
561.145	145.686
561.154	155.115
561.163	148.883
561.172	149.559
561.181	154.595
561.19	156.43
561.199	148.802
561.208	149.343
561.216	149.298
561.225	146.805
561.234	157.535
561.243	157.606
561.252	151.361
561.261	148.206
561.27	159.455
561.279	152.492
561.288	158.731
561.297	156.841
561.306	146.811
561.315	154.347
561.324	154.35
561.333	154.355
561.342	160.014
561.351	158.144
561.359	160.657
561.368	160.648
561.377	149.967
561.386	143.056
561.395	147.437
561.404	155.56
561.413	163.014
561.422	159.786
561.431	154.076
561.44	139.03
561.449	157.231
561.458	157.285
561.467	152.916
561.476	150.373
561.485	162.212
561.493	151.535
561.502	156.588
561.511	156.7
561.52	156.201
561.529	162.563
561.538	153.782
561.547	157.484
561.556	156.77
561.565	150.443
561.574	161.092
561.583	162.371
561.592	156.114
561.601	163.6
561.61	148.485
561.619	164.08
561.627	167.216
561.636	164.178
561.645	151.148
561.654	151.872
561.663	150.629
561.672	152.441
561.681	158.611
561.69	157.283
561.699	151.617
561.708	159.748
561.717	164.712
561.726	153.351
561.735	150.123
561.744	155.062
561.753	158.813
561.761	153.867
561.77	150.192
561.779	161.531
561.788	154.062
561.797	154.702
561.806	162.827
561.815	159.648
561.824	168.965
561.833	153.871
561.842	151.304
561.851	152.513
561.86	161.243
561.869	153.739
561.878	159.365
561.886	150.623
561.895	153.142
561.904	161.312
561.913	155.125
561.922	158.329
561.931	157.768
561.94	151.543
561.949	162.823
561.958	160.937
561.967	166.572
561.976	160.951
561.985	163.484
561.994	163.512
562.002	159.772
562.011	156.647
562.02	159.157
562.029	159.156
562.038	165.418
562.047	156.641
562.056	159.149
562.065	154.156
562.074	156.081
562.083	156.772
562.092	161.858
562.101	163.793
562.11	160.056
562.118	159.444
562.127	167.004
562.136	161.405
562.145	160.225
562.154	161.566
562.163	161.638
562.172	159.173
562.181	161.094
562.19	156.079
562.199	163.638
562.208	168.659
562.217	164.851
562.226	158.526
562.234	166.696
562.243	158.558
562.252	157.385
562.261	161.903
562.27	162.626
562.279	163.931
562.288	150.681
562.297	156.318
562.306	153.775
562.315	168.294
562.324	152.597
562.333	165.277
562.342	164.048
562.35	168.448
562.359	151.381
562.368	154.526
562.377	166.552
562.386	168.525
562.395	152.817
562.404	159.8
562.413	159.791
562.422	162.281
562.431	152.776
562.44	169.818
562.449	163.537
562.457	163.598
562.466	165.562
562.475	165.614
562.484	164.372
562.493	158.691
562.502	164.41
562.511	155.629
562.52	169.663
562.529	164.701
562.538	153.341
562.547	165.347
562.556	163.359
562.565	159.459
562.573	165.697
562.582	156.778
562.591	161.79
562.6	164.932
562.609	162.434
562.618	165.683
562.627	157.589
562.636	155.827
562.645	160.382
562.654	165.537
562.663	154.795
562.672	154.811
562.68	156.081
562.689	162.426
562.698	159.9
562.707	173.899
562.716	166.982
562.725	170.232
562.734	177.91
562.743	175.375
562.752	165.806
562.761	158.764
562.77	162.531
562.778	166.323
562.787	169.496
562.796	170.755
562.805	168.811
562.814	163.037
562.823	167.411
562.832	158.494
562.841	167.379
562.85	165.541
562.859	164.383
562.868	160.075
562.877	164.667
562.885	166.71
562.894	161.731
562.903	169.462
562.912	155.505
562.921	171.479
562.93	161.936
562.939	163.212
562.948	167.016
562.957	172.058
562.966	159.853
562.975	171.804
562.983	167.193
562.992	159.453
563.001	168.957
563.01	162.693
563.019	156.51
563.028	166.273
563.037	160.728
563.046	165.946
563.055	173.61
563.064	170.301
563.073	166.268
563.081	166.669
563.09	169.036
563.099	167.722
563.108	170.369
563.117	165.477
563.126	160.563
563.135	161.922
563.144	161.893
563.153	171.996
563.162	164.283
563.171	168.114
563.179	162.472
563.188	170.878
563.197	166.494
563.206	165.215
563.215	166.402
563.224	161.806
563.233	168.679
563.242	168.595
563.251	159.038
563.26	162.898
563.268	171.883
563.277	158.581
563.286	160.535
563.295	171.377
563.304	164.349
563.313	163.03
563.322	165.519
563.331	171.832
563.34	160.36
563.349	165.48
563.358	173.827
563.366	163.723
563.375	168.886
563.384	160.618
563.393	168.866
563.402	163.053
563.411	165.506
563.42	173.056
563.429	164.093
563.438	152.625
563.447	172.985
563.456	166.662
563.464	167.997
563.473	169.992
563.482	175.182
563.491	170.156
563.5	160.613
563.509	170.776
563.518	164.99
563.527	175.168
563.536	160.576
563.545	170.901
563.553	171.039
563.562	174.946
563.571	161.513
563.58	168.425
563.589	168.833
563.598	172.919
563.607	157.996
563.616	163.825
563.625	172.311
563.634	172.706
563.642	172.619
563.651	169.829
563.66	166.619
563.669	174.707
563.678	163.749
563.687	168.604
563.696	161.346
563.705	177.163
563.714	158.336
563.723	168.339
563.731	165.827
563.74	162.34
563.749	160.541
563.758	167.077
563.767	163.597
563.776	166.775
563.785	171.641
563.794	159.127
563.803	170.244
563.812	168.39
563.82	173.155
563.829	173.9
563.838	163.854
563.847	168.838
563.856	168.869
563.865	163.863
563.874	174.517
563.883	168.776
563.892	174.934
563.901	166.365
563.909	170.443
563.918	169.256
563.927	166.865
563.936	168.634
563.945	170.945
563.954	169.809
563.963	167.768
563.972	168.473
563.981	168.636
563.989	169.559
563.998	165.767
564.007	169.908
564.016	165.684
564.025	168.705
564.034	169.074
564.043	169.187
564.052	167.998
564.061	167.349
564.07	165.147
564.078	173.122
564.087	174.716
564.096	169.225
564.105	166.189
564.114	165.703
564.123	171.133
564.132	163.6
564.141	162.223
564.15	171.131
564.158	170.969
564.167	163.651
564.176	171.766
564.185	171.101
564.194	168.783
564.203	169.989
564.212	163.272
564.221	168.038
564.23	163.695
564.238	168.376
564.247	175.444
564.256	166.687
564.265	168.945
564.274	162.488
564.283	164.691
564.292	163.646
564.301	170.172
564.31	171.682
564.318	166.703
564.327	160.357
564.336	163.298
564.345	165.606
564.354	164.878
564.363	164.048
564.372	168.688
564.381	171.673
564.39	164.147
564.398	167.422
564.407	168.085
564.416	163.753
564.425	169.473
564.434	164.823
564.443	169.11
564.452	172.621
564.461	171.597
564.465	173.626
564.474	158.544
564.483	171.109
564.492	160.984
564.501	175.35
564.51	168.347
564.519	178.354
564.528	153.254
564.537	164.62
564.546	157.119
564.555	169.657
564.564	165.139
564.573	171.24
564.582	166.059
564.591	155.309
564.6	167.808
564.609	165.338
564.618	173.546
564.627	179.249
564.636	164.238
564.645	162.974
564.654	167.313
564.663	172.887
564.672	171.59
564.681	166.58
564.69	171.003
564.699	172.918
564.708	169.143
564.716	164.044
564.725	173.921
564.734	173.163
564.743	172.471
564.752	161.855
564.761	168.777
564.77	173.81
564.779	167.533
564.788	167.45
564.797	172.959
564.806	172.857
564.815	173.415
564.824	172.761
564.833	175.872
564.842	165.89
564.851	173.985
564.86	168.97
564.869	165.817
564.878	177.001
564.887	165.759
564.896	168.864
564.905	170.725
564.914	166.96
564.923	173.127
564.932	173.027
564.941	167.936
564.95	184.002
564.959	171.515
564.968	167.787
564.977	165.973
564.986	171.652
564.995	163.032
565.004	166.829
565.013	159.363
565.022	179.213
565.031	166.655
565.04	175.244
565.049	166.486
565.058	172.708
565.067	170.27
565.076	175.892
565.085	169.648
565.094	173.91
565.103	170.079
565.112	168.76
565.121	164.394
565.13	178.694
565.139	168.826
565.148	172.608
565.157	175.114
565.166	180.665
565.175	170.645
565.184	166.821
565.193	178.544
565.202	173.576
565.211	171.108
565.22	167.38
565.229	175.401
565.238	179.684
565.247	172.204
565.256	169.082
565.265	177.116
565.274	165.318
565.283	171.453
565.292	165.823
565.301	171.975
565.31	171.987
565.319	180.081
565.328	175.805
565.337	174.597
565.346	175.834
565.354	170.87
565.363	175.21
565.372	168.437
565.381	168.494
565.39	173.503
565.399	177.247
565.408	180.962
565.417	175.982
565.426	167.285
565.435	182.756
565.444	164.776
565.453	175.91
565.462	169.081
565.471	175.882
565.48	173.396
565.489	172.764
565.498	174.595
565.507	175.796
565.516	180.094
565.525	178.223
565.534	176.372
565.543	159.668
565.552	184.402
565.561	178.158
565.57	169.425
565.579	181.112
565.588	173.065
565.597	175.574
565.606	167.596
565.615	169.5
565.624	180.654
565.633	185.597
565.642	174.457
565.651	175.719
565.66	180.723
565.669	178.301
565.678	180.175
565.687	180.752
565.696	179.434
565.705	168.852
565.714	176.883
565.723	167.045
565.732	170.858
565.741	180.248
565.75	179.074
565.759	179.089
565.768	180.928
565.776	177.183
565.785	189.556
565.794	173.454
565.803	192.675
565.812	172.238
565.821	177.174
565.83	183.931
565.839	177.662
565.848	192.44
565.857	176.926
565.866	181.863
565.875	180.64
565.884	172.013
565.893	175.789
565.902	173.417
565.911	182.859
565.92	181.787
565.929	178.832
565.938	169.613
565.947	180.221
565.956	172.758
565.965	180.156
565.974	172.589
565.983	180.492
565.992	162.344
566.001	178.945
566.01	179.534
566.019	169.7
566.028	179.749
566.037	178.651
566.046	176.269
566.055	171.971
566.064	176.322
566.073	180.022
566.082	178.114
566.091	178.675
566.099	177.378
566.108	181.693
566.117	176.754
566.126	167.517
566.135	176.293
566.144	169.536
566.153	177.64
566.162	188.184
566.171	180.076
566.18	177.573
566.189	180.07
566.198	181.346
566.207	181.989
566.216	175.136
566.225	181.282
566.234	170.044
566.243	177.47
566.252	168.834
566.261	173.913
566.27	176.527
566.279	180.343
566.288	175.997
566.297	179.652
566.306	180.764
566.315	174.414
566.324	178.032
566.333	178.613
566.342	176.793
566.351	181.236
566.36	168.929
566.369	173.978
566.378	177.741
566.386	163.449
566.395	177.74
566.404	183.957
566.413	177.733
566.422	165.259
566.431	184.412
566.44	176.206
566.449	184.149
566.458	175.415
566.467	181.026
566.476	185.479
566.485	171.977
566.494	172.748
566.503	180.34
566.512	177.331
566.521	181.754
566.53	178.667
566.539	181.131
566.548	184.776
566.557	174.076
566.566	180.172
566.575	186.327
566.584	175.806
566.593	171.57
566.602	192.861
566.611	184.275
566.62	181.847
566.629	179.363
566.638	186.807
566.646	184.898
566.655	178.017
566.664	185.474
566.673	180.517
566.682	179.325
566.691	175.031
566.7	178.197
566.709	175.094
566.718	185.661
566.727	176.891
566.736	175.591
566.745	182.38
566.754	170.492
566.763	184.732
566.772	182.804
566.781	185.874
566.79	184.002
566.799	171.586
566.808	181.564
566.817	181.605
566.826	187.88
566.835	173.016
566.844	176.828
566.853	184.373
566.862	188.781
566.87	175.087
566.879	180.681
566.888	175.672
566.897	175.023
566.906	184.345
566.915	184.33
566.924	178.718
566.933	188.057
566.942	184.945
566.951	186.81
566.96	177.454
566.969	184.272
566.978	164.313
566.987	180.455
566.996	176.693
567.005	174.192
567.014	177.308
567.023	177.952
567.032	184.83
567.041	184.866
567.05	177.416
567.059	176.778
567.068	184.189
567.077	180.368
567.086	180.284
567.094	188.936
567.103	181.472
567.112	174.027
567.121	174.018
567.13	187.007
567.139	181.936
567.148	170.052
567.157	181.807
567.166	184.326
567.175	171.372
567.184	178.911
567.193	181.459
567.202	195.167
567.211	172.804
567.22	182.753
567.229	177.156
567.238	185.231
567.247	181.494
567.256	180.87
567.265	176.519
567.274	185.841
567.282	185.215
567.291	182.72
567.3	173.376
567.309	170.22
567.318	173.85
567.327	183.628
567.336	172.297
567.345	185.171
567.354	183.251
567.363	183.274
567.372	176.533
567.381	175.982
567.39	173.545
567.399	188.441
567.408	178.548
567.417	169.91
567.426	179.882
567.435	184.875
567.444	178.66
567.453	177.372
567.462	181.025
567.471	185.907
567.479	185.821
567.488	171.479
567.497	181.891
567.506	192.303
567.515	184.21
567.524	169.383
567.533	170.674
567.542	183.103
567.551	181.875
567.56	182.416
567.569	182.253
567.578	183.286
567.587	185.577
567.596	176.247
567.605	176.883
567.614	184.993
567.623	177.704
567.632	172.23
567.641	192.634
567.649	164.221
567.658	177.76
567.667	193.736
567.676	186.244
567.685	176.286
567.694	170.051
567.703	176.174
567.712	168.779
567.721	174.946
567.73	187.869
567.739	188.444
567.748	178.545
567.757	174.834
567.766	179.787
567.775	183.541
567.784	178.662
567.793	179.285
567.802	186.017
567.811	184.706
567.819	177.235
567.828	172.235
567.837	180.77
567.846	191.754
567.855	182.462
567.864	183.033
567.873	178.133
567.882	182.521
567.891	180.176
567.9	177.182
567.909	196.875
567.918	182.632
567.927	169.556
567.936	184.102
567.945	187.639
567.954	187.616
567.963	180.973
567.972	178.071
567.98	181.897
567.989	178.251
567.998	182.48
568.007	186.632
568.016	177.277
568.025	186.975
568.034	180.162
568.043	191.756
[truncated: 15,718 more rows]
