# Supplementary material for: Enhancing the Quality of Diamond Film Growth Through the Synergistic Addition of Nitrogen and Carbon Dioxide
Source: Materials (Basel). 2026 Jan 4;19(1):183. doi: 10.3390/ma19010183 (PMC12787062; doi:10.3390/ma19010183)
Supplement: Supplementary file 1 [file materials-19-00183-s001.zip › PL/12.5ppmN2.txt]

550.078	179.31
550.087	176.127
550.096	176.335
550.105	177.238
550.114	186.591
550.123	193.855
550.132	181.992
550.142	195.592
550.151	175.867
550.16	193.517
550.169	189.701
550.178	189.202
550.187	189.987
550.196	183.503
550.205	183.524
550.214	182.881
550.223	196.015
550.232	182.271
550.242	192.758
550.251	178.288
550.26	183.451
550.269	176.163
550.278	182.003
550.287	191.167
550.296	183.362
550.305	194.583
550.314	185.49
550.323	182.911
550.333	180.946
550.342	190.76
550.351	189.44
550.36	177.014
550.369	175.116
550.378	190.304
550.387	177.278
550.396	172.098
550.405	187.244
550.414	177.383
550.423	186.549
550.433	178.641
550.442	189.156
550.451	192.488
550.46	178.098
550.469	182.093
550.478	181.455
550.487	181.443
550.496	186.676
550.505	174.164
550.514	188.601
550.523	184.629
550.533	183.926
550.542	188.473
550.551	195.673
550.56	185.207
550.569	179.408
550.578	192.064
550.587	186.297
550.596	192.301
550.605	183.708
550.614	183.592
550.623	181.484
550.633	197.171
550.642	178.765
550.651	184.747
550.66	178.928
550.669	194.824
550.678	183.068
550.687	181.171
550.696	193.749
550.705	187.18
550.714	178.592
550.723	200.297
550.733	185.787
550.742	193.738
550.751	184.609
550.76	185.382
550.769	187.447
550.778	190.119
550.787	188.778
550.796	180.152
550.805	172.848
550.814	192.571
550.823	180.611
550.833	180.511
550.842	183.728
550.851	172.511
550.86	179.804
550.869	187.159
550.878	188.602
550.887	180.774
550.896	181.463
550.905	186.068
550.914	190.667
550.923	182.092
550.932	193.987
550.942	190.035
550.951	190.004
550.96	185.98
550.969	184.579
550.978	179.23
550.987	191.024
550.996	187.026
551.005	190.962
551.014	180.458
551.023	183.176
551.032	191.198
551.042	195.251
551.051	184.064
551.06	184.672
551.069	187.206
551.078	192.379
551.087	187.726
551.096	191.058
551.105	172.038
551.114	189.272
551.123	186.013
551.132	190.586
551.141	188.497
551.151	187.058
551.16	183.037
551.169	188.317
551.178	191.033
551.187	181.916
551.196	187.28
551.205	191.96
551.214	182.78
551.223	188.138
551.232	196.171
551.241	194.961
551.25	183.126
551.26	188.411
551.269	196.285
551.278	180.351
551.287	187.554
551.296	185.522
551.305	187.443
551.314	191.322
551.323	186.61
551.332	181.916
551.341	186.491
551.35	189.796
551.359	181.93
551.368	180.66
551.378	193.878
551.387	185.963
551.396	189.882
551.405	171.363
551.414	185.788
551.423	180.458
551.432	192.288
551.441	183.087
551.45	179.838
551.459	183.169
551.468	168.673
551.477	183.12
551.487	202.79
551.496	184.921
551.505	174.974
551.514	188.059
551.523	191.94
551.532	189.263
551.541	186.625
551.55	192.586
551.559	180.839
551.568	199.333
551.577	188.16
551.586	190.058
551.595	193.224
551.604	181.962
551.614	193.116
551.623	191.209
551.632	193.931
551.641	197.944
551.65	184.145
551.659	181.477
551.668	189.294
551.677	193.137
551.686	186.452
551.695	198.786
551.704	190.769
551.713	188.001
551.723	184.591
551.732	194.294
551.741	185.73
551.75	200.134
551.759	191.07
551.768	196.441
551.777	189.995
551.786	197.217
551.795	196.483
551.804	195.713
551.813	194.994
551.822	183.249
551.831	190.555
551.84	193.268
551.85	193.915
551.859	197.716
551.868	186.417
551.877	175.189
551.886	197.411
551.895	193.563
551.904	189.688
551.913	200.084
551.922	182.91
551.931	199.674
551.94	190.411
551.949	190.421
551.958	197.059
551.967	201.753
551.977	173.054
551.986	187.987
551.995	191.079
552.004	193.498
552.013	190.76
552.022	192.664
552.031	191.386
552.04	188.189
552.049	196.056
552.058	192.161
552.067	196.683
552.076	193.347
552.085	199.11
552.094	187.334
552.104	199.696
552.113	192.629
552.122	192.78
552.131	208.582
552.14	195
552.149	191.103
552.158	189.731
552.167	198.737
552.176	181.026
552.185	199.803
552.194	188.674
552.203	188.644
552.212	196.443
552.221	185.386
552.231	192.533
552.24	199.01
552.249	188.567
552.258	208.687
552.267	200.221
552.276	188.529
552.285	193.107
552.294	187.941
552.303	200.986
552.312	191.913
552.321	197.135
552.33	191.263
552.339	192.503
552.348	193.711
552.357	205.962
552.367	194.854
552.376	193.545
552.385	200.087
552.394	180.679
552.403	198.333
552.412	202.977
552.421	199.77
552.43	203.649
552.439	188.591
552.448	194.955
552.457	190.927
552.466	203.201
552.475	201.29
552.484	197.517
552.493	200.926
552.503	206.251
552.512	196.515
552.521	205.533
552.53	200.805
552.539	207.105
552.548	195.93
552.557	192
552.566	206.988
552.575	197.389
552.584	179.341
552.593	192.437
552.602	193.771
552.611	191.792
552.62	196.285
552.629	200.789
552.638	194.287
552.648	204.078
552.657	208.05
552.666	199.672
552.675	189.972
552.684	200.414
552.693	204.964
552.702	203.611
552.711	203.518
552.72	206.669
552.729	193.625
552.738	190.426
552.747	205.537
552.756	183.621
552.765	195.527
552.774	203.447
552.783	196.269
552.793	202.08
552.802	203.342
552.811	202.693
552.82	202.059
552.829	201.376
552.838	205.821
552.847	195.232
552.856	202.878
552.865	196.947
552.874	191.12
552.883	193.824
552.892	209.587
552.901	200.622
552.91	187.711
552.919	206.048
552.928	203.477
552.938	202.167
552.947	199.531
552.956	198.86
552.965	185.181
552.974	200.231
552.983	205.531
552.992	207.576
553.001	205.034
553.01	186.787
553.019	199.86
553.028	189.412
553.037	195.305
553.046	198.606
553.055	189.495
553.064	198.651
553.073	200.571
553.082	200.501
553.091	195.877
553.101	194.58
553.11	202.499
553.119	189.55
553.128	205.998
553.137	194.27
553.146	194.905
553.155	203.354
553.164	202.654
553.173	201.332
553.182	185.655
553.191	203.979
553.2	197.459
553.209	200.103
553.218	189.701
553.227	203.555
553.236	204.363
553.245	197.964
553.254	196.764
553.263	214.527
553.273	204.684
553.282	208.599
553.291	198.104
553.3	200.776
553.309	199.552
553.318	201.617
553.327	203.645
553.336	220.704
553.345	195.647
553.354	194.187
553.363	197.313
553.372	195.892
553.381	192.58
553.39	206.388
553.399	201.925
553.408	192.895
553.417	206.149
553.426	197.003
553.435	209.429
553.445	204.724
553.454	201.351
553.463	208.553
553.472	208.64
553.481	208.782
553.49	204.96
553.499	212.229
553.508	205.615
553.517	200.923
553.526	199.519
553.535	208.661
553.544	195.567
553.553	200.923
553.562	204.363
553.571	195.307
553.58	204.595
553.589	202.602
553.598	197.903
553.607	203.717
553.617	208.946
553.626	205.08
553.635	205.877
553.644	207.963
553.653	212.576
553.662	203.257
553.671	199.814
553.68	204.958
553.689	201.019
553.698	205.089
553.707	205.952
553.716	202.859
553.725	201.653
553.734	202.301
553.743	209.427
553.752	203.989
553.761	196.616
553.77	207.74
553.779	205.811
553.788	207.233
553.797	206.681
553.807	207.395
553.816	196.202
553.825	204.08
553.834	205.358
553.843	206.605
553.852	202.541
553.861	206.326
553.87	204.848
553.879	206.708
553.888	200.789
553.897	206.114
553.906	199.665
553.915	202.389
553.924	199.135
553.933	202.387
553.942	198.379
553.951	207.519
553.96	207.503
553.969	207.524
553.978	208.21
553.987	204.929
553.996	202.924
554.005	212.709
554.015	205.418
554.024	199.454
554.033	213.18
554.042	202.635
554.051	197.988
554.06	209.072
554.069	207.721
554.078	201.82
554.087	207.753
554.096	194.04
554.105	203.26
554.114	200.649
554.123	187.519
554.132	207.16
554.141	200.587
554.15	204.524
554.159	204.547
554.168	207.197
554.177	196.726
554.186	194.114
554.195	209.852
554.204	196.719
554.213	196.019
554.223	200.522
554.232	200.401
554.241	202.235
554.25	201.486
554.259	201.462
554.268	205.435
554.277	200.942
554.286	214.767
554.295	208.893
554.304	198.366
554.313	212.004
554.322	211.87
554.331	201.936
554.34	195.294
554.349	203.685
554.358	206.198
554.367	202.179
554.376	204.684
554.385	212.424
554.394	205.894
554.403	209.232
554.412	218.533
554.421	211.565
554.43	203.236
554.439	206.561
554.448	198.002
554.458	205.695
554.467	212.702
554.476	191.697
554.485	211.177
554.494	207.235
554.503	204.616
554.512	213.072
554.521	205.872
554.53	203.861
554.539	205.723
554.548	206.889
554.557	211.262
554.566	212.36
554.575	211.523
554.584	206.197
554.593	206.127
554.602	210.01
554.611	208.111
554.62	206.239
554.629	203.712
554.638	212.825
554.647	211.498
554.656	216.613
554.665	201.632
554.674	208.108
554.683	223.096
554.692	208.948
554.701	218.143
554.711	205.2
554.72	209.068
554.729	207.703
554.738	210.231
554.747	216.656
554.756	220.468
554.765	207.382
554.774	198.157
554.783	212.877
554.792	205.624
554.801	213.942
554.81	196.443
554.819	206.085
554.828	207.949
554.837	205.284
554.846	212.337
554.855	207.849
554.864	222.169
554.873	204.235
554.882	208.232
554.891	221.186
554.9	213.316
554.909	217.635
554.918	209.029
554.927	212.115
554.936	215.309
554.945	221.824
554.954	215.477
554.963	212.325
554.972	202.674
554.981	211.716
554.99	192.357
555	206.561
555.009	205.234
555.018	216.733
555.027	213.955
555.036	194.417
555.045	207.773
555.054	225.095
555.063	209.75
555.072	212.496
555.081	213.306
555.09	207.587
555.099	212.711
555.108	217.737
555.117	217.558
555.126	216.085
555.135	222.979
555.144	208.048
555.153	225.898
555.162	204.668
555.171	221.403
555.18	213.862
555.189	217.296
555.198	217.489
555.207	221.437
555.216	221.395
555.225	214.841
555.234	214.723
555.243	219.163
555.252	212.102
555.261	220.505
555.27	216.036
555.279	209.578
555.288	222.986
555.297	217.104
555.306	211.268
555.315	218.979
555.324	215.178
555.333	205.609
555.343	215.937
555.352	225.574
555.361	220.37
555.37	218.337
555.379	209.232
555.388	211.058
555.397	210.358
555.406	218.689
555.415	214.881
555.424	201.469
555.433	214.985
555.442	224.59
555.451	214.219
555.46	214.041
555.469	216.407
555.478	209.869
555.487	214.966
555.496	206.756
555.505	222.975
555.514	207.822
555.523	225.971
555.532	215.779
555.541	209.973
555.55	227.213
555.559	211.715
555.568	225.786
555.577	204.007
555.586	220.768
555.595	206.727
555.604	217.69
555.613	215.781
555.622	209.369
555.631	228.662
555.64	218.422
555.649	223.591
555.658	216.523
555.667	220.996
555.676	226.755
555.685	224.839
555.694	219.747
555.703	223.657
555.712	212.097
555.721	221.671
555.73	220.904
555.74	219.504
555.749	221.399
555.758	215.067
555.767	233.868
555.776	218.63
555.785	223.91
555.794	234.289
555.803	229.851
555.812	226.072
555.821	217.775
555.83	224.229
555.839	220.909
555.848	222.659
555.857	221.854
555.866	221.179
555.875	222.597
555.884	220.901
555.893	226.271
555.902	214.758
555.911	221.813
555.92	220.42
555.929	213.253
555.938	222.901
555.947	224.219
555.956	225.529
555.965	224.221
555.974	236.418
555.983	219.012
555.992	234.532
556.001	226.926
556.01	221.256
556.019	219.399
556.028	238.108
556.037	230.946
556.046	241.848
556.055	219.27
556.064	218.042
556.073	229.767
556.082	225.365
556.091	232.559
556.1	235.185
556.109	211.266
556.118	226.713
556.127	236.968
556.136	222.071
556.145	224.671
556.154	230.57
556.163	233.275
556.172	221.741
556.181	215.976
556.19	222.471
556.199	221.214
556.208	226.45
556.217	223.278
556.226	218.778
556.235	230.419
556.244	233.637
556.253	230.432
556.262	231.187
556.271	237.179
556.28	243.163
556.289	215.339
556.298	224.389
556.307	230.789
556.316	233.308
556.325	235.879
556.334	230.715
556.343	224.253
556.352	213.869
556.362	228.091
556.37	235.859
556.38	231.389
556.388	234.758
556.398	224.498
556.407	234.264
556.416	221.857
556.425	221.723
556.434	231.353
556.443	232.677
556.452	224.401
556.461	233.692
556.47	227.374
556.479	228.766
556.488	225.547
556.497	222.323
556.506	215.889
556.515	231.613
556.524	230.435
556.533	212.277
556.542	236.361
556.551	233.016
556.56	220.524
556.569	230.165
556.578	224.907
556.587	222.326
556.596	214.598
556.605	235.494
556.614	238.135
556.623	227.691
556.632	215.904
556.641	236.634
556.65	238.56
556.659	232.752
556.668	232.824
556.677	227.673
556.686	234.179
556.695	231.536
556.704	222.391
556.713	244.495
556.722	221.131
556.731	242.03
556.74	244.078
556.749	231.792
556.758	230.57
556.767	231.31
556.776	237.266
556.785	231.463
556.794	234.093
556.803	236.67
556.812	224.205
556.821	226.695
556.83	243.483
556.839	229.036
556.848	212.059
556.857	234.208
556.866	230.439
556.875	243.016
556.884	223.668
556.893	234.907
556.902	233.681
556.911	246.103
556.92	234.994
556.929	233.016
556.938	236.254
556.947	238.176
556.956	236.817
556.965	237.399
556.974	243.178
556.983	234.604
556.992	237.109
557.001	240.94
557.01	248.086
557.019	241.646
557.028	235.934
557.037	237.431
557.046	242.821
557.055	240.949
557.064	238.964
557.073	232.972
557.082	232.812
557.091	239.827
557.1	224.724
557.109	230.504
557.118	236.949
557.127	247.951
557.136	235.54
557.145	243.997
557.154	246.016
557.163	234.415
557.172	237.135
557.181	242.391
557.19	229.948
557.199	230.442
557.208	240.011
557.217	237.906
557.226	236.538
557.235	237.847
557.244	231.401
557.253	239.261
557.262	241.257
557.271	241.939
557.28	253.021
557.289	243.283
557.298	233.529
557.307	240.662
557.316	242.554
557.325	245.05
557.334	237.761
557.343	245.406
557.352	239.454
557.361	249.161
557.37	240.79
557.379	220.777
557.388	235.156
557.397	250.769
557.406	240.963
557.415	228.522
557.424	238.796
557.433	233.495
557.442	238.559
557.451	234.529
557.46	242.176
557.469	240.179
557.478	255.12
557.487	247.477
557.496	248.258
557.505	231.474
557.514	241.85
557.523	241.176
557.532	242.469
557.541	237.317
557.55	254.869
557.559	234.764
557.568	241.824
557.577	243.634
557.586	244.778
557.595	234.299
557.604	246.52
557.613	240.654
557.622	252.255
557.631	255.419
557.64	233.989
557.649	251.332
557.658	241.55
557.667	242.778
557.676	242.729
557.685	234.926
557.694	224.517
557.703	234.732
557.711	241.083
557.72	234.587
557.729	246.192
557.738	244.942
557.747	244.334
557.756	243.702
557.765	242.405
557.774	251.416
557.783	244.947
557.792	246.195
557.801	248.708
557.81	245.417
557.819	251.177
557.828	244.754
557.837	239.654
557.846	252.571
557.855	247.368
557.864	244
557.873	243.785
557.882	236.494
557.891	254.31
557.9	245.236
557.909	246.524
557.918	249.162
557.927	242.196
557.936	236.499
557.945	257.756
557.954	248.108
557.963	237.138
557.972	240.296
557.981	256.956
557.99	246.656
557.999	246.003
558.008	241.493
558.017	246.602
558.026	245.913
558.035	249.053
558.044	259.214
558.053	248.16
558.062	234.521
558.071	243.941
558.08	249.538
558.089	258.398
558.098	245.602
558.107	245.668
558.116	235.51
558.125	250.895
558.134	257.203
558.143	256.987
558.152	254.785
558.161	255.803
558.17	240.344
558.179	252.44
558.188	253.791
558.197	241.744
558.206	246.216
558.215	260.856
558.224	248.701
558.233	248.66
558.242	247.967
558.251	247.233
558.26	241.998
558.269	269.203
558.278	254.416
558.287	245.424
558.296	244.78
558.305	257.561
558.314	239.228
558.323	258.455
558.331	248.391
558.341	248.467
558.349	258.665
558.358	244.574
558.367	260.357
558.376	251.297
558.385	262.633
558.394	248.604
558.403	250.543
558.412	250.616
558.421	245.59
558.43	249.42
558.439	246.817
558.448	256.235
558.457	255.449
558.466	255.314
558.475	247.607
558.484	257.733
558.493	239.975
558.502	250.196
558.511	261.112
558.52	235.22
558.529	244.295
558.538	253.954
558.547	255.835
558.556	249.277
558.565	262.951
558.574	254.406
558.583	254.887
558.592	264.422
558.601	258.86
558.61	249.492
558.619	252.724
558.628	248.204
558.637	255.639
558.646	245.92
558.655	259.695
558.664	260.251
558.673	266.602
558.682	262.9
558.691	266.226
558.7	263.892
558.709	262.203
558.718	266.186
558.727	255.438
558.736	247.709
558.745	264.599
558.753	254.777
558.762	263.394
558.771	254.412
558.78	256.959
558.789	255.154
558.798	257.166
558.807	259.8
558.816	257.357
558.825	252.388
558.834	263.933
558.843	265.973
558.852	250.2
558.861	262.929
558.87	251.431
558.879	267.777
558.888	258.061
558.897	253.456
558.906	261.612
558.915	250.238
558.924	256.673
558.933	268.809
558.942	254.866
558.951	262.993
558.96	260.9
558.969	269.583
558.978	261.295
558.987	259.506
558.996	268.637
559.005	259.456
559.014	255.277
559.023	260.473
559.032	261.052
559.041	264.065
559.05	249.954
559.059	274.007
559.068	268.368
559.076	254.525
559.085	266.645
559.094	264.033
559.103	262.577
559.112	250.333
559.121	273.046
559.13	270.587
559.139	272.082
559.148	262.839
559.157	275.132
559.166	268.264
559.175	267.027
559.184	263.207
559.193	268.281
559.202	271.438
559.211	259.939
559.22	259.208
559.229	258.47
559.238	274.29
559.247	271.152
559.256	273.178
559.265	266.972
559.274	275.354
559.283	278.585
559.292	272.216
559.301	271.544
559.31	260.701
559.319	260.688
559.328	271.513
559.337	261.387
559.346	258.288
559.354	266.66
559.363	279.471
559.372	282.663
559.381	269.845
559.39	267.148
559.399	263.827
559.408	277.119
559.417	270.826
559.426	278.599
559.435	272.371
559.444	269.878
559.453	267.293
559.462	260.85
559.471	263.337
559.48	264.611
559.489	269.753
559.498	273.63
559.507	253.92
559.516	272.331
559.525	275.414
559.534	286.101
559.543	273.927
559.552	265.009
559.561	278.437
559.57	260.794
559.579	267.969
559.588	282.726
559.596	272.523
559.605	266.013
559.614	270.256
559.623	268.803
559.632	273.192
559.641	272.627
559.65	269.61
559.659	275.518
559.668	265.457
559.677	272.447
559.686	264.647
559.695	277.736
559.704	276.219
559.713	276.754
559.722	267.961
559.731	286.623
559.74	258.271
559.749	269.259
559.758	283.962
559.767	270.585
559.776	275.038
559.785	290.339
559.794	268.693
559.803	278.798
559.812	281.798
559.82	284.134
559.829	268.142
559.838	282.854
559.847	272.966
559.856	270.772
559.865	283.155
559.874	285.783
559.883	286.933
559.892	277.154
559.901	279.529
559.91	277.569
559.919	282.737
559.928	271.407
559.937	281.733
559.946	266.52
559.955	282.501
559.964	278.675
559.973	290.759
559.982	286.88
559.991	281.091
560	275.97
560.009	281.731
560.018	300.922
560.027	276.136
560.036	288.96
560.044	274.328
560.053	290.289
560.062	284.531
560.071	277.464
560.08	276.101
560.089	281.081
560.098	289.228
560.107	289.74
560.116	277.556
560.125	283.245
560.134	269.884
560.143	271.194
560.152	271.246
560.161	287.214
560.17	275.142
560.179	294.25
560.188	289.125
560.197	287.154
560.206	276.243
560.215	271.053
560.224	284.337
560.232	277.334
560.241	279.973
560.25	277.595
560.259	285.402
560.268	282.905
560.277	283.418
560.286	268.512
560.295	278.391
560.304	293.428
560.313	280.678
560.322	273.138
560.331	292.95
560.34	286.01
560.349	278.962
560.358	287.094
560.367	274.911
560.376	285.663
560.385	288.247
560.394	291.5
560.403	293.438
560.411	288.303
560.42	293.895
560.429	299.492
560.438	294.385
560.447	284.306
560.456	292.05
560.465	288.972
560.474	295.327
560.483	293.326
560.492	307.133
560.501	273.996
560.51	295.447
560.519	284.599
560.528	300.393
560.537	297.171
560.546	301.541
560.555	295.132
560.564	300.127
560.573	284.265
560.582	300.765
560.591	295.198
560.599	287.797
560.608	289.279
560.617	289.425
560.626	291.354
560.635	307.124
560.644	292.364
560.653	295.36
560.662	299.018
560.671	300.176
560.68	298.827
560.689	293.053
560.698	303.714
560.707	297.238
560.716	298.287
560.725	296.769
560.734	294.023
560.743	287.609
560.752	297.109
560.76	279.572
560.769	290.425
560.778	298.036
560.787	297.967
560.796	294.062
560.805	309.73
560.814	297.041
560.823	301.391
560.832	305.091
560.841	294.929
560.85	292.388
560.859	295.608
560.868	290.064
560.877	292.7
560.886	300.934
560.895	304.66
560.904	303.936
560.912	297.565
560.921	304.468
560.93	301.901
560.939	301.161
560.948	295.327
560.957	300.843
560.966	298.91
560.975	298.373
560.984	298.551
560.993	301.232
561.002	307.581
561.011	313.772
561.02	290.869
561.029	300.043
561.038	323.702
561.047	278.971
561.056	307.249
561.065	308.595
561.073	302.433
561.082	311.358
561.091	303.26
561.1	296.988
561.109	304.482
561.118	310.011
561.127	319.889
561.136	292.71
561.145	308.954
561.154	302.694
561.163	300.278
561.172	316.713
561.181	309.818
561.19	305.321
561.199	293.21
561.208	315
561.216	303.614
561.225	306.157
561.234	310.048
561.243	308.933
561.252	319.052
561.261	305.203
561.27	308.865
561.279	307.495
561.288	309.933
561.297	297.998
561.306	311.188
561.315	311.204
561.324	303.054
561.333	312.475
561.342	312.497
561.351	322.563
561.359	297.467
561.368	301.214
561.377	288.639
561.386	299.915
561.395	309.932
561.404	309.865
561.413	301.576
561.422	318.319
561.431	315.668
561.44	318.14
561.449	318.22
561.458	310.184
561.467	312.726
561.476	319.543
561.485	300.624
561.493	310.584
561.502	318.813
561.511	308.385
561.52	314.285
561.529	318.85
561.538	306.935
561.547	322.497
561.556	315.421
561.565	315.93
561.574	320.303
561.583	325.37
561.592	313.482
561.601	329.081
561.61	310.754
561.619	309.373
561.627	323.785
561.636	317.703
561.645	320.483
561.654	318.806
561.663	324.48
561.672	336.249
561.681	318.475
561.69	313.94
561.699	313.258
561.708	323.254
561.717	322.535
561.726	333.616
561.735	315.258
561.744	315.75
561.753	313.249
561.761	313.364
561.77	310.397
561.779	313.044
561.788	323.154
561.797	314.414
561.806	323.148
561.815	317.418
561.824	315.402
561.833	324.004
561.842	316.364
561.851	327.528
561.86	319.987
561.869	326.227
561.878	319.981
561.886	308.745
561.895	323.786
561.904	325.125
561.913	333.394
561.922	323.542
561.931	335.571
561.94	314.358
561.949	324.393
561.958	335.651
561.967	323.124
561.976	326.912
561.985	336.364
561.994	320.759
562.002	312.024
562.011	322.067
562.02	333.351
562.029	327.084
562.038	325.823
562.047	315.788
562.056	315.792
562.065	325.859
562.074	325.952
562.083	311.663
562.092	316.187
562.101	325.076
562.11	334.549
562.118	315.75
562.127	336.519
562.136	332.859
562.145	319.822
562.154	324.389
562.163	335.856
562.172	330.3
562.181	335.402
562.19	331.039
562.199	319.723
562.208	332.913
562.217	322.152
562.226	320.827
562.234	327.732
562.243	342.284
562.252	327.362
562.261	331.365
562.27	328.405
562.279	337.951
562.288	336.667
562.297	324.612
562.306	321.415
562.315	345.413
562.324	341.766
562.333	334.34
562.342	322.417
562.35	335.633
562.359	321.684
562.368	327.973
562.377	336.889
562.386	326.952
562.395	345.417
562.404	331.601
562.413	324.004
562.422	334.664
562.431	339.641
562.44	330.798
562.449	342.228
562.457	347.409
562.466	338.074
562.475	331.859
562.484	331.273
562.493	331.292
562.502	347.791
562.511	334.033
562.52	339.958
562.529	333.837
562.538	335.829
562.547	324.992
562.556	346.345
562.565	339.167
562.573	335.189
562.582	323.671
562.591	340.643
562.6	332.392
562.609	331.189
562.618	342.748
562.627	329.101
562.636	325.59
562.645	317.595
562.654	340.587
562.663	349.558
562.672	331.193
562.68	345.155
562.689	336.273
562.698	335.663
562.707	333.2
562.716	340.313
562.725	337.922
562.734	336.758
562.743	339.949
562.752	337.965
562.761	331.499
562.77	343.473
562.778	347.247
562.787	332.009
562.796	333.892
562.805	333.815
562.814	343.203
562.823	354.48
562.832	337.276
562.841	336.659
562.85	328.544
562.859	342.729
562.868	342.383
562.877	349.68
562.885	341.056
562.894	345.11
562.903	322.359
562.912	344.151
562.921	322.559
562.93	345.548
562.939	350.65
562.948	351.88
562.957	352.401
562.966	354.097
562.975	332.792
562.983	342.014
562.992	344.316
563.001	353.794
563.01	341.91
563.019	334.651
563.028	333.821
563.037	332.937
563.046	344.658
563.055	335.731
563.064	343.154
563.073	344.002
563.081	343.517
563.09	331.081
563.099	341.796
563.108	338.195
563.117	357.049
563.126	346.612
563.135	341.693
563.144	348.007
563.153	341.443
563.162	347.031
563.171	353.422
563.179	335.776
563.188	321.989
563.197	338.091
563.206	330.429
563.215	351.93
563.224	336.352
563.233	347.542
563.242	355.003
563.251	341.614
563.26	337.25
563.268	340.582
563.277	345.821
563.286	340.182
563.295	344.029
563.304	345.261
563.313	334.976
563.322	329.127
563.331	356.393
563.34	333.446
563.349	344.325
563.358	338.74
563.366	347.833
563.375	359.44
563.384	346.094
563.393	358.761
563.402	340.119
563.411	339.286
563.42	342.93
563.429	352.356
563.438	339.591
563.447	358.054
563.456	344.138
563.464	337.266
563.473	337.437
563.482	347.815
563.491	329.477
563.5	355.007
563.509	339.64
563.518	354.187
563.527	338.87
563.536	349.827
563.545	352.004
563.553	345.907
563.562	356.914
563.571	351.116
563.58	340.076
563.589	354.83
563.598	353.546
563.607	343.526
563.616	350.695
563.625	350.413
563.634	352.007
563.642	338.718
563.651	333.831
563.66	341.378
563.669	349.242
563.678	346.686
563.687	338.224
563.696	356.02
563.705	346.829
563.714	349.139
563.723	358.979
563.731	352.904
563.74	339.271
563.749	352.825
563.758	347.998
563.767	345.753
563.776	342.214
563.785	346.689
563.794	346.532
563.803	350.233
563.812	348.87
563.82	352.199
563.829	343.847
563.838	359.598
563.847	355.477
563.856	345.82
563.865	355.459
563.874	347.723
563.883	342.308
563.892	347.942
563.901	347.108
563.909	350.857
563.918	345.124
563.927	346.016
563.936	353.582
563.945	351.39
563.954	358.143
563.963	350.922
563.972	353.373
563.981	348.73
563.989	349.406
563.998	344.004
564.007	342.97
564.016	344.649
564.025	356.102
564.034	348.331
564.043	347.894
564.052	341.322
564.061	351.614
564.07	344.207
564.078	347.77
564.087	346.805
564.096	351.878
564.105	348.373
564.114	340.416
564.123	343.882
564.132	356.496
564.141	357.184
564.15	351.892
564.158	353.154
564.167	345.596
564.176	346.289
564.185	349.076
564.194	352.834
564.203	345.147
564.212	342.35
564.221	346.428
564.23	342.101
564.238	347.648
564.247	358.476
564.256	344.048
564.265	347.535
564.274	356.633
564.283	356.369
564.292	356.399
564.301	350.559
564.31	347.804
564.318	349.233
564.327	353.435
564.336	358.831
564.345	355.649
564.354	350.595
564.363	349.72
564.372	337.245
564.381	349.374
564.39	356.783
564.398	349.096
564.407	345.906
564.416	347.199
564.425	350.986
564.434	354.764
564.443	355.355
564.452	348.883
564.461	343.802
564.465	343.478
564.474	353.579
564.483	338.443
564.492	352.152
564.501	350.699
564.51	340.463
564.519	340.379
564.528	355.498
564.537	346.204
564.546	351.319
564.555	352.509
564.564	343.464
564.573	333.699
564.582	350.917
564.591	349.445
564.6	351.895
564.609	346.333
564.618	360.876
564.627	364.766
564.636	351.671
564.645	365.439
564.654	357.812
564.663	361.435
564.672	355.078
564.681	350.07
564.69	349.522
564.699	352.728
564.708	358.959
564.716	343.116
564.725	360.354
564.734	358.204
564.743	346.191
564.752	354.956
564.761	357.557
564.77	356.997
564.779	367.571
564.788	341.147
564.797	352.161
564.806	361.315
564.815	364.296
564.824	365.481
564.833	367.336
564.842	354.855
564.851	356.7
564.86	336.069
564.869	351.583
564.878	344.03
564.887	362.675
564.896	351.436
564.905	358.896
564.914	356.971
564.923	359.332
564.932	361.613
564.941	349.555
564.95	361.788
564.959	355.458
564.968	352.975
564.977	354.324
564.986	368.803
564.995	354.688
565.004	353.577
565.013	366.659
565.022	354.693
565.031	367.512
565.04	352.974
565.049	352.852
565.058	349.144
565.067	370.368
565.076	354.271
565.085	362.288
565.094	345.335
565.103	363.745
565.112	335.038
565.121	344.917
565.13	357.387
565.139	366.204
565.148	346.458
565.157	373.824
565.166	366.298
565.175	366.732
565.184	366.511
565.193	342.209
565.202	363.89
565.211	357.094
565.22	363.276
565.229	347.084
565.238	345.737
565.247	354.319
565.256	346.835
565.265	356.089
565.274	355.402
565.283	342.907
565.292	358.252
565.301	362.509
565.31	361.296
565.319	357.686
565.328	366.467
565.337	359.1
565.346	359.098
565.354	350.407
565.363	360.945
565.372	356.689
565.381	371.058
565.39	355.681
565.399	373.087
565.408	363.782
565.417	362.499
565.426	356.876
565.435	356.839
565.444	370.436
565.453	350.58
565.462	369.129
565.471	356.718
565.48	378.376
565.489	379.585
565.498	335.57
565.507	354.687
565.516	356.475
565.525	355.208
565.534	356.456
565.543	352.755
565.552	363.854
565.561	370.543
565.57	348.743
565.579	363.461
565.588	365.908
565.597	353.621
565.606	337.665
565.615	361.27
565.624	371.207
565.633	358.202
565.642	354.482
565.651	358.862
565.66	360.208
565.669	355.984
565.678	363.445
565.687	365.837
565.696	358.868
565.705	361.826
565.714	371.084
565.723	354.507
565.732	360.288
565.741	353.063
565.75	361.246
565.759	363.754
565.768	373.629
565.776	374.19
565.785	343.184
565.794	372.307
565.803	362.428
565.812	346.955
565.821	371.694
565.83	374.055
565.839	371.418
565.848	363.224
565.857	342.717
565.866	356.921
565.875	351.381
565.884	361.97
565.893	355.293
565.902	364.176
565.911	370.676
565.92	361.713
565.929	355.801
565.938	368.426
565.947	362.927
565.956	360.43
565.965	356.585
565.974	366.286
565.983	365.326
565.992	368.682
566.001	350.46
566.01	344.211
566.019	360.457
566.028	379.332
566.037	365.367
566.046	365.573
566.055	372.5
566.064	357.61
566.073	370.598
566.082	366.158
566.091	369.758
566.099	374.603
566.108	370.827
566.117	365.912
566.126	364.815
566.135	363.76
566.144	349.009
566.153	364.597
566.162	350.284
566.171	360.153
566.18	366.323
566.189	366.349
566.198	364.556
566.207	370.189
566.216	363.934
566.225	358.84
566.234	363.67
566.243	369.832
566.252	374.91
566.261	379.504
566.27	367.971
566.279	342.031
566.288	366.297
566.297	347.493
566.306	359.043
566.315	364.966
566.324	370.331
566.333	365.909
566.342	375.918
566.351	376.126
566.36	372.016
566.369	383.373
566.378	351.754
566.386	351.137
566.395	351.751
566.404	367.292
566.413	371.624
566.422	360.339
566.431	347.712
566.44	382.194
566.449	360.238
566.458	359.508
566.467	360.813
566.476	362.273
566.485	374.996
566.494	364.138
566.503	358.193
566.512	363.374
566.521	368.488
566.53	378.5
566.539	365.997
566.548	364.574
566.557	371.776
566.566	385.196
566.575	368.928
566.584	370.87
566.593	365.518
566.602	362.082
566.611	361.079
566.62	356.844
566.629	381.146
566.638	384.199
566.646	370.418
566.655	367.86
566.664	371.571
566.673	362.278
566.682	371.726
566.691	358.783
566.7	373.839
566.709	358.913
566.718	369.454
566.727	361.257
566.736	354.918
566.745	366.006
566.754	370.851
566.763	357.025
566.772	367.473
566.781	370.505
566.79	356.193
566.799	368.661
566.808	368.724
566.817	371.916
566.826	373.271
566.835	358.479
566.844	368.599
566.853	369.991
566.862	366.347
566.87	372.605
566.879	365.101
566.888	367.54
566.897	361.258
566.906	370.558
566.915	358.696
566.924	369.89
566.933	363.66
566.942	366.776
566.951	371.751
566.96	371.72
566.969	364.809
566.978	365.97
566.987	378.956
566.996	370.806
567.005	365.803
567.014	366.437
567.023	373.325
567.032	380.24
567.041	374.09
567.05	379.109
567.059	359.158
567.068	373.978
567.077	383.748
567.086	364.297
567.094	357.362
567.103	391.532
567.112	380.996
567.121	372.895
567.13	370.907
567.139	360.146
567.148	366.169
567.157	358.651
567.166	372.997
567.175	363.855
567.184	373.973
567.193	366.026
567.202	367.958
567.211	360.526
567.22	363.02
567.229	368.61
567.238	377.298
567.247	373.555
567.256	377.278
567.265	369.198
567.274	367.953
567.282	371.674
567.291	380.977
567.3	346.753
567.309	375.23
567.318	371.293
567.327	379.664
567.336	371.244
567.345	369.103
567.354	378.265
567.363	387.6
567.372	374.745
567.381	369.935
567.39	376.84
567.399	371.924
567.408	368.256
567.417	364.004
567.426	379.613
567.435	383.398
567.444	352.357
567.453	377.071
567.462	365.77
567.471	376.153
567.479	367.926
567.488	374.53
567.497	375.536
567.506	366.674
567.515	373.366
567.524	370.912
567.533	370.412
567.542	363.113
567.551	374.267
567.56	374.726
567.569	381.805
567.578	388.171
567.587	363.14
567.596	361.738
567.605	374.104
567.614	374.918
567.623	371.451
567.632	388.906
567.641	371.686
567.649	368.571
567.658	378.974
567.667	367.729
567.676	375.571
567.685	368.598
567.694	367.211
567.703	369.595
567.712	379.445
567.721	375.764
567.73	375.122
567.739	367.034
567.748	366.941
567.757	390.915
567.766	353.418
567.775	394.181
567.784	375.807
567.793	385.678
567.802	389.897
567.811	380.495
567.819	356.932
567.828	386.299
567.837	371.377
567.846	384.737
567.855	376.597
567.864	374.666
567.873	377.15
567.882	376.104
567.891	383.719
567.9	380.204
567.909	378.369
567.918	377.562
567.927	379.658
567.936	374.341
567.945	374.051
567.954	370.94
567.963	370.535
567.972	377.019
567.98	392.061
567.989	352.814
567.998	360.044
568.007	389.226
568.016	380.317
568.025	384.985
568.034	365.226
568.043	376.159
[truncated: 15,718 more rows]
