# Supplementary material for: Enhancing the Quality of Diamond Film Growth Through the Synergistic Addition of Nitrogen and Carbon Dioxide
Source: Materials (Basel). 2026 Jan 4;19(1):183. doi: 10.3390/ma19010183 (PMC12787062; doi:10.3390/ma19010183)
Supplement: Supplementary file 1 [file materials-19-00183-s001.zip › PL/25ppmN2+1sccmO2.txt]

550.078	109.542
550.087	105.676
550.096	101.882
550.105	115.106
550.114	117.192
550.123	115.92
550.132	111.945
550.142	121.018
550.151	116.373
550.16	107.873
550.169	114.475
550.178	117.187
550.187	112.027
550.196	106.825
550.205	114.047
550.214	108.155
550.223	114.724
550.232	108.182
550.242	111.459
550.251	118.64
550.26	108.76
550.269	119.188
550.278	116.534
550.287	115.224
550.296	112.637
550.305	118.584
550.314	113.391
550.323	116.041
550.333	118.664
550.342	119.962
550.351	112.746
550.36	116.042
550.369	108.873
550.378	117.463
550.387	112.933
550.396	109.696
550.405	109.718
550.414	111.686
550.423	111.666
550.433	114.278
550.442	114.939
550.451	120.223
550.46	111.065
550.469	120.957
550.478	113.738
550.487	119.647
550.496	120.945
550.505	115.671
550.514	111.058
550.523	115.639
550.533	111.669
550.542	118.863
550.551	110.969
550.56	106.395
550.569	113.033
550.578	114.449
550.587	117.835
550.596	115.249
550.605	117.205
550.614	118.447
550.623	117.044
550.633	110.416
550.642	111.728
550.651	115.714
550.66	101.305
550.669	121.765
550.678	116.558
550.687	114.632
550.696	111.372
550.705	117.317
550.714	115.327
550.723	113.326
550.733	113.976
550.742	123.887
550.751	119.996
550.76	116.771
550.769	112.864
550.778	124.765
550.787	113.531
550.796	118.782
550.805	123.368
550.814	123.984
550.823	108.103
550.833	125.172
550.842	116.558
550.851	117.202
550.86	115.917
550.869	118.622
550.878	112.106
550.887	117.437
550.896	118.776
550.905	123.386
550.914	118.754
550.923	117.436
550.932	125.366
550.942	119.431
550.951	118.093
550.96	121.349
550.969	122.613
550.978	113.996
550.987	120.543
550.996	122.489
551.005	125.772
551.014	125.135
551.023	112.014
551.032	121.312
551.042	114.776
551.051	116.112
551.06	106.846
551.069	113.379
551.078	126.496
551.087	106.707
551.096	116.611
551.105	117.329
551.114	122.005
551.123	115.434
551.132	120.023
551.141	122.589
551.151	125.803
551.16	107.979
551.169	118.521
551.178	122.525
551.187	118.641
551.196	120.017
551.205	120.058
551.214	127.352
551.223	126.745
551.232	116.91
551.241	121.603
551.25	119.66
551.26	122.302
551.269	123.587
551.278	105.7
551.287	122.835
551.296	114.218
551.305	114.842
551.314	118.751
551.323	119.351
551.332	121.936
551.341	118.616
551.35	124.554
551.359	125.242
551.368	121.978
551.378	123.977
551.387	111.446
551.396	128.566
551.405	122.59
551.414	126.494
551.423	111.963
551.432	123.802
551.441	119.863
551.45	119.233
551.459	122.552
551.468	124.528
551.477	118.567
551.487	128.389
551.496	118.455
551.505	118.403
551.514	118.359
551.523	124.893
551.532	122.232
551.541	120.255
551.55	116.341
551.559	120.998
551.568	126.968
551.577	119.738
551.586	129.555
551.595	123.558
551.604	126.125
551.614	118.891
551.623	124.187
551.632	126.22
551.641	119.687
551.65	128.244
551.659	134.135
551.668	115.679
551.677	118.247
551.686	131.304
551.695	119.403
551.704	118.001
551.713	120.53
551.723	124.37
551.732	123.642
551.741	124.256
551.75	122.304
551.759	120.4
551.768	125.722
551.777	119.893
551.786	126.455
551.795	124.439
551.804	119.13
551.813	126.943
551.822	129.583
551.831	129.656
551.84	131.029
551.85	120.542
551.859	128.319
551.868	126.24
551.877	123.548
551.886	124.853
551.895	128.824
551.904	121.662
551.913	125.543
551.922	125.424
551.931	125.938
551.94	123.897
551.949	127.165
551.958	127.24
551.967	129.931
551.977	131.913
551.986	122.714
551.995	126.516
552.004	121.832
552.013	129.56
552.022	124.971
552.031	130.195
552.04	121.118
552.049	122.454
552.058	126.37
552.067	125.044
552.076	126.294
552.085	126.884
552.094	131.394
552.104	115.785
552.113	131.456
552.122	125.698
552.131	127.756
552.14	129.782
552.149	118.705
552.158	127.791
552.167	122.5
552.176	128.932
552.185	117.148
552.194	128.819
552.203	135.954
552.212	122.94
552.221	125.542
552.231	128.789
552.24	122.267
552.249	124.844
552.258	121.572
552.267	122.863
552.276	120.919
552.285	127.438
552.294	122.259
552.303	127.486
552.312	117.75
552.321	139.231
552.33	126.207
552.339	114.461
552.348	135.208
552.357	127.995
552.367	125.356
552.376	119.504
552.385	122.781
552.394	132.585
552.403	132.655
552.412	132.716
552.421	128.842
552.43	126.224
552.439	132.664
552.448	125.421
552.457	124.687
552.466	130.49
552.475	121.423
552.484	124.748
552.493	133.3
552.503	128.825
552.512	135.999
552.521	133.336
552.53	128.671
552.539	124.652
552.548	132.999
552.557	129.73
552.566	123.284
552.575	132.458
552.584	126.058
552.593	128.725
552.602	130.048
552.611	135.88
552.62	135.19
552.629	133.859
552.638	124.76
552.648	134.535
552.657	127.431
552.666	137.884
552.675	131.419
552.684	130.139
552.693	137.944
552.702	127.501
552.711	126.142
552.72	133.88
552.729	129.3
552.738	126.084
552.747	133.989
552.756	132.181
552.765	122.53
552.774	138.24
552.783	125.847
552.793	127.115
552.802	132.954
552.811	132.956
552.82	121.235
552.829	131.644
552.838	132.872
552.847	132.107
552.856	128.75
552.865	135.198
552.874	131.964
552.883	132.685
552.892	126.924
552.901	119.201
552.91	126.444
552.919	126.498
552.928	131.086
552.938	131.082
552.947	132.369
552.956	133.66
552.965	129.105
552.974	136.966
552.983	136.368
552.992	133.815
553.001	127.983
553.01	130.62
553.019	133.24
553.028	133.241
553.037	130.639
553.046	130.662
553.055	126.766
553.064	139.187
553.073	128.052
553.082	138.457
553.091	129.932
553.101	143.65
553.11	131.951
553.119	133.338
553.128	133.409
553.137	142.596
553.146	128.192
553.155	134.043
553.164	130.091
553.173	132.043
553.182	124.206
553.191	129.448
553.2	138.614
553.209	132.748
553.218	132.137
553.227	133.521
553.236	131.002
553.245	138.968
553.254	128.552
553.263	136.457
553.273	135.144
553.282	133.818
553.291	124.635
553.3	140.412
553.309	122.094
553.318	127.406
553.327	134.012
553.336	126.116
553.345	131.307
553.354	133.832
553.363	136.349
553.372	134.307
553.381	133.627
553.39	131.04
553.399	131.12
553.408	132.534
553.417	133.931
553.426	137.246
553.435	136.556
553.445	139.107
553.454	133.797
553.463	135.101
553.472	137.781
553.481	136.562
553.49	135.983
553.499	134.04
553.508	141.894
553.517	127.383
553.526	137.169
553.535	138.451
553.544	135.191
553.553	136.575
553.562	140.622
553.571	134.15
553.58	131.572
553.589	132.875
553.598	135.442
553.607	134.059
553.617	136.012
553.626	141.321
553.635	137.471
553.644	138.861
553.653	139.524
553.662	136.162
553.671	134.086
553.68	120.873
553.689	139.268
553.698	134.097
553.707	143.442
553.716	138.313
553.725	135.753
553.734	133.11
553.743	139.618
553.752	142.792
553.761	140.064
553.77	134.111
553.779	147.29
553.788	137.497
553.797	131.644
553.807	141.555
553.816	131.679
553.825	140.223
553.834	127.691
553.843	142.124
553.852	141.384
553.861	148.502
553.87	141.161
553.879	133.868
553.888	139.108
553.897	133.909
553.906	144.495
553.915	139.306
553.924	143.272
553.933	141.934
553.942	151.74
553.951	138.565
553.96	133.958
553.969	144.479
553.978	133.99
553.987	141.874
553.996	136.596
554.005	140.493
554.015	138.476
554.024	148.278
554.033	137.747
554.042	136.402
554.051	139.641
554.06	137.634
554.069	132.365
554.078	139.57
554.087	142.216
554.096	135.042
554.105	142.282
554.114	141.634
554.123	133.755
554.132	143.57
554.141	135.036
554.15	146.838
554.159	144.887
554.168	150.808
554.177	145.577
554.186	138.371
554.195	141.65
554.204	143.605
554.213	138.984
554.223	133.682
554.232	130.326
554.241	141.368
554.25	139.994
554.259	137.36
554.268	146.552
554.277	141.38
554.286	139.467
554.295	144.719
554.304	147.956
554.313	147.88
554.322	146.478
554.331	140.506
554.34	145.654
554.349	139.707
554.358	139.64
554.367	135.656
554.376	142.105
554.385	140.747
554.394	145.95
554.403	143.399
554.412	141.557
554.421	131.902
554.43	139.847
554.439	133.35
554.448	139.843
554.458	142.354
554.467	140.931
554.476	145.403
554.485	134.919
554.494	151.19
554.503	147.272
554.512	140.093
554.521	143.329
554.53	145.894
554.539	144.527
554.548	145.733
554.557	136.508
554.566	143.521
554.575	144.692
554.584	151.082
554.593	140.659
554.602	142.599
554.611	145.224
554.62	140.087
554.629	146.621
554.638	148.588
554.647	152.46
554.656	149.165
554.665	136.15
554.674	143.277
554.683	154.351
554.692	142.759
554.701	153.22
554.711	146.108
554.72	145.439
554.729	156.426
554.738	147.291
554.747	146.6
554.756	147.844
554.765	149.056
554.774	150.237
554.783	142.349
554.792	148.075
554.801	147.368
554.81	148.625
554.819	149.234
554.828	145.306
554.837	152.349
554.846	131.662
554.855	154.273
554.864	143.377
554.873	143.482
554.882	150.031
554.891	146.164
554.9	142.211
554.909	151.117
554.918	149.675
554.927	150.866
554.936	153.424
554.945	150.892
554.954	134.189
554.963	154.242
554.972	151.037
554.981	149.75
554.99	142.654
555	143.301
555.009	149.085
555.018	159.324
555.027	150.8
555.036	148.066
555.045	150.523
555.054	149.206
555.063	164.069
555.072	142.952
555.081	152.085
555.09	148.276
555.099	158.566
555.108	149.453
555.117	150.617
555.126	140.198
555.135	145.868
555.144	156.036
555.153	143.753
555.162	152.699
555.171	151.453
555.18	147.07
555.189	151.721
555.198	142.204
555.207	148.054
555.216	153.818
555.225	141.512
555.234	159.435
555.243	160.677
555.252	160.684
555.261	152.361
555.27	156.883
555.279	149.148
555.288	154.869
555.297	155.441
555.306	157.969
555.315	149.625
555.324	160.581
555.333	142.642
555.343	152.955
555.352	152.953
555.361	156.765
555.37	153.478
555.379	153.394
555.388	146.907
555.397	157.127
555.406	153.916
555.415	138.55
555.424	146.931
555.433	157.228
555.442	156.572
555.451	152.647
555.46	156.366
555.469	152.381
555.478	147.804
555.487	152.268
555.496	161.948
555.505	164.027
555.514	153.3
555.523	155.997
555.532	145.137
555.541	158.603
555.55	159.177
555.559	152.692
555.568	157.152
555.577	155.25
555.586	163.009
555.595	157.934
555.604	161.181
555.613	154.129
555.622	157.348
555.631	159.935
555.64	159.32
555.649	156.771
555.658	156.771
555.667	166.389
555.676	142.605
555.685	155.46
555.694	164.489
555.703	160.673
555.712	151.682
555.721	149.066
555.73	146.413
555.74	161.098
555.749	164.926
555.758	159.855
555.767	160.623
555.776	162.686
555.785	155.708
555.794	155.764
555.803	155.81
555.812	158.444
555.821	158.499
555.83	166.239
555.839	165.521
555.848	163.455
555.857	161.407
555.866	153.025
555.875	167.27
555.884	162.939
555.893	165.03
555.902	161.229
555.911	161.201
555.92	157.259
555.929	154.624
555.938	168.142
555.947	161.077
555.956	163.67
555.965	176.542
555.974	161.047
555.983	160.394
555.992	163.657
556.001	163.748
556.01	166.426
556.019	160.032
556.028	162.611
556.037	154.179
556.046	158.652
556.055	165.097
556.064	158.693
556.073	165.871
556.082	151.104
556.091	167.313
556.1	165.405
556.109	160.227
556.118	165.998
556.127	152.383
556.136	162.68
556.145	156.237
556.154	165.338
556.163	165.425
556.172	164.205
556.181	164.892
556.19	165.56
556.199	165.587
556.208	163.691
556.217	167.62
556.226	172.822
556.235	164.4
556.244	166.329
556.253	169.587
556.262	167.724
556.271	174.968
556.28	165.999
556.289	160.856
556.298	165.374
556.307	162.071
556.316	165.908
556.325	170.429
556.334	167.204
556.343	169.81
556.352	182.112
556.362	170.42
556.37	161.343
556.38	163.334
556.388	173.15
556.398	166.103
556.407	165.477
556.416	171.907
556.425	162.078
556.434	178.861
556.443	163.976
556.452	163.437
556.461	166.83
556.47	165.658
556.479	153.377
556.488	174.848
556.497	170.318
556.506	180.124
556.515	163.951
556.524	161.434
556.533	167.347
556.542	173.852
556.551	174.436
556.56	155.473
556.569	167.747
556.578	169.655
556.587	179.421
556.596	169.077
556.605	179.548
556.614	174.372
556.623	170.443
556.632	167.781
556.641	170.324
556.65	168.357
556.659	176.189
556.668	166.489
556.677	173.031
556.686	164.576
556.695	173.002
556.704	173.621
556.713	163.864
556.722	174.303
556.731	162.655
556.74	161.417
556.749	164.077
556.758	174.555
556.767	168.107
556.776	172.083
556.785	164.306
556.794	173.45
556.803	168.864
556.812	168.805
556.821	168.067
556.83	175.126
556.839	169.175
556.848	170.428
556.857	170.451
556.866	171.853
556.875	166.137
556.884	172.805
556.893	171.613
556.902	173.629
556.911	186.046
556.92	171.024
556.929	172.314
556.938	164.464
556.947	169.659
556.956	171.578
556.965	170.223
556.974	166.9
556.983	170.74
556.992	171.969
557.001	168.658
557.01	170.6
557.019	179.117
557.028	179.232
557.037	183.292
557.046	182.768
557.055	174.998
557.064	169.103
557.073	169.671
557.082	172.164
557.091	172.701
557.1	166.752
557.109	179.715
557.118	180.966
557.127	182.221
557.136	184.788
557.145	176.328
557.154	171.82
557.163	181.672
557.172	169.382
557.181	182.445
557.19	177.835
557.199	174.459
557.208	170.414
557.217	176.155
557.226	170.255
557.235	177.411
557.244	184.601
557.253	163.841
557.262	170.376
557.271	175.601
557.28	186.026
557.289	176.933
557.298	166.528
557.307	182.773
557.316	184.679
557.325	170.3
557.334	185.142
557.343	180.484
557.352	181.05
557.361	178.435
557.37	177.185
557.379	184.413
557.388	180.589
557.397	185.153
557.406	174.065
557.415	175.936
557.424	177.799
557.433	171.23
557.442	178.919
557.451	185.291
557.46	182.603
557.469	189.683
557.478	181.304
557.487	182.692
557.496	182.79
557.505	181.548
557.514	164.692
557.523	189.31
557.532	182.825
557.541	176.367
557.55	189.368
557.559	179.64
557.568	180.233
557.577	181.43
557.586	183.907
557.595	192.229
557.604	181.817
557.613	169.493
557.622	184.34
557.631	182.997
557.64	178.4
557.649	174.446
557.658	176.965
557.667	184.666
557.676	176.883
557.685	172.967
557.694	180.646
557.703	179.919
557.711	174.044
557.72	179.807
557.729	184.966
557.738	179.839
557.747	187.602
557.756	183.099
557.765	179.87
557.774	176.636
557.783	177.265
557.792	184.969
557.801	177.832
557.81	186.8
557.819	188.061
557.828	173.904
557.837	189.404
557.846	185.562
557.855	188.103
557.864	187.989
557.873	194.899
557.882	174.8
557.891	188.806
557.9	182.322
557.909	186.819
557.918	194.578
557.927	185.662
557.936	185.086
557.945	185.764
557.954	185.117
557.963	189.582
557.972	184.398
557.981	180.512
557.99	181.138
557.999	179.203
558.008	191.396
558.017	188.805
558.026	191.337
558.035	188.073
558.044	169.387
558.053	187.884
558.062	192.23
558.071	187.598
558.08	182.995
558.089	193.159
558.098	193.156
558.107	176.574
558.116	188.152
558.125	184.331
558.134	185.545
558.143	177.717
558.152	189.652
558.161	179.891
558.17	188.068
558.179	191.242
558.188	186.836
558.197	185.613
558.206	188.17
558.215	191.975
558.224	188.757
558.233	182.351
558.242	189.959
558.251	196.257
558.26	180.861
558.269	195.379
558.278	179.363
558.287	197.738
558.296	181.836
558.305	186.97
558.314	187.056
558.323	184.611
558.331	196.165
558.341	194.951
558.349	191.769
558.358	185.978
558.367	183.332
558.376	187.041
558.385	192.682
558.394	194.559
558.403	189.497
558.412	187.644
558.421	194.69
558.43	203.608
558.439	197.199
558.448	202.191
558.457	185.55
558.466	190.533
558.475	193.007
558.484	185.999
558.493	196.17
558.502	190.504
558.511	188.051
558.52	192.626
558.529	197.217
558.538	193.488
558.547	190.285
558.556	195.225
558.565	197.531
558.574	185.887
558.583	187.678
558.592	199.743
558.601	205.566
558.61	194.261
558.619	187.321
558.628	190.438
558.637	192.205
558.646	201.553
558.655	188.754
558.664	198.83
558.673	192.511
558.682	207.786
558.691	188.893
558.7	190.307
558.709	191.732
558.718	196.939
558.727	196.344
558.736	200.708
558.745	196.07
558.753	198.371
558.762	201.344
558.771	197.454
558.78	201.896
558.789	201.971
558.798	201.426
558.807	192.632
558.816	193.335
558.825	206.096
558.834	199.853
558.843	208.842
558.852	199.398
558.861	195.609
558.87	197.462
558.879	203.054
558.888	209.239
558.897	201.498
558.906	184.965
558.915	201.457
558.924	205.972
558.933	201.607
558.942	184.492
558.951	207.859
558.96	191.875
558.969	198.707
558.978	193.598
558.987	205.073
558.996	193.875
559.005	203.632
559.014	195.585
559.023	201.39
559.032	210.874
559.041	198.049
559.05	193.492
559.059	200.431
559.068	212.537
559.076	196.13
559.085	195.539
559.094	196.755
559.103	195.347
559.112	209.772
559.121	192.589
559.13	210.386
559.139	196.609
559.148	204.43
559.157	205.237
559.166	203.423
559.175	202.177
559.184	203.445
559.193	207.25
559.202	205.962
559.211	191.936
559.22	200.759
559.229	208.3
559.238	209.527
559.247	204.475
559.256	209.013
559.265	205.95
559.274	201.587
559.283	207.985
559.292	201.618
559.301	208.586
559.31	200.93
559.319	208.551
559.328	209.834
559.337	206.057
559.346	199.76
559.354	202.382
559.363	204.988
559.372	198.628
559.381	202.383
559.39	209.266
559.399	212.333
559.408	211.653
559.417	203.437
559.426	206.087
559.435	192.187
559.444	208.774
559.453	206.198
559.462	209.952
559.471	209.906
559.48	216.269
559.489	206.768
559.498	213.813
559.507	206.191
559.516	211.247
559.525	213.08
559.534	209.172
559.543	200.837
559.552	209.719
559.561	209.781
559.57	206.727
559.579	207.501
559.588	213.955
559.596	210.123
559.605	212.555
559.614	215.569
559.623	216.695
559.632	208.388
559.641	204.629
559.65	210.474
559.659	192.163
559.668	206.254
559.677	208.791
559.686	206.119
559.695	212.274
559.704	210.18
559.713	209.469
559.722	206.368
559.731	213.538
559.74	203.563
559.749	212.606
559.758	210.107
559.767	217.105
559.776	218.375
559.785	205.02
559.794	206.932
559.803	220.238
559.812	216.278
559.82	218.027
559.829	219.851
559.838	210.392
559.847	206.156
559.856	214.707
559.865	221.294
559.874	218.802
559.883	209.142
559.892	217.9
559.901	219.675
559.91	203.72
559.919	213.963
559.928	219.165
559.937	212.893
559.946	204.672
559.955	214.267
559.964	211.079
559.973	211.693
559.982	220.579
559.991	221.176
560	217.972
560.009	221.815
560.018	216.129
560.027	213.001
560.036	220.069
560.044	214.358
560.053	215.644
560.062	207.975
560.071	221.971
560.08	212.974
560.089	211.608
560.098	205.136
560.107	218.42
560.116	219.625
560.125	208.774
560.134	212.597
560.143	213.9
560.152	208.847
560.161	208.883
560.17	224.19
560.179	230.56
560.188	213.978
560.197	208.839
560.206	211.319
560.215	217.606
560.224	227.724
560.232	217.542
560.241	211.252
560.25	218.383
560.259	229.978
560.268	217.913
560.277	221.002
560.286	226.517
560.295	233.264
560.304	221.024
560.313	216.541
560.322	223.592
560.331	218.601
560.34	213.554
560.349	226.22
560.358	218.496
560.367	222.215
560.376	222.817
560.385	222.217
560.394	200.684
560.403	229.924
560.411	220.99
560.42	233.592
560.429	199.238
560.438	205.562
560.447	218.941
560.456	222.212
560.465	229.273
560.474	219.749
560.483	219.042
560.492	224.004
560.501	220.719
560.51	223.804
560.519	231.989
560.528	225.611
560.537	227.472
560.546	222.355
560.555	232.432
560.564	217.814
560.573	225.386
560.582	217.817
560.591	229.317
560.599	222.504
560.608	229.013
560.617	236.11
560.626	232.956
560.635	218.286
560.644	227.042
560.653	235.147
560.662	220.462
560.671	218.483
560.68	239.315
560.689	232.924
560.698	219.56
560.707	227.039
560.716	226.243
560.725	228.575
560.734	232.821
560.743	230.214
560.752	219.52
560.76	229.085
560.769	236.128
560.778	228.578
560.787	229.788
560.796	232.852
560.805	218.262
560.814	230.191
560.823	223.836
560.832	223.145
560.841	223.088
560.85	231.894
560.859	229.427
560.868	228.898
560.877	232.142
560.886	234.691
560.895	228.337
560.904	232.05
560.912	235.782
560.921	224.411
560.93	228.789
560.939	240.677
560.948	235.506
560.957	231.612
560.966	234.094
560.975	234.166
560.984	236.195
560.993	236.322
561.002	227.535
561.011	218.002
561.02	232.947
561.029	235.254
561.038	236.334
561.047	243.786
561.056	227.452
561.065	227.518
561.073	240.186
561.082	242.167
561.091	242.231
561.1	231.55
561.109	246.606
561.118	242.098
561.127	235.046
561.136	239.319
561.145	239.251
561.154	239.894
561.163	236.83
561.172	238.791
561.181	233.778
561.19	237.472
561.199	238.586
561.208	236.564
561.216	235.866
561.225	248.439
561.234	245.403
561.243	237.351
561.252	242.429
561.261	238.636
561.27	233.532
561.279	231.563
561.288	237.156
561.297	248.436
561.306	233.391
561.315	235.913
561.324	249.721
561.333	235.925
561.342	245.354
561.351	244.119
561.359	249.772
561.368	252.267
561.377	239.068
561.386	237.172
561.395	237.154
561.404	247.767
561.413	248.91
561.422	241.873
561.431	253.035
561.44	254.888
561.449	246.809
561.458	235.615
561.467	253.189
561.476	232.452
561.485	239.247
561.493	244.209
561.502	247.409
561.511	240.064
561.52	243.398
561.529	237.254
561.538	246.05
561.547	239.676
561.556	240.171
561.565	261.394
561.574	247.592
561.583	253.274
561.592	240.754
561.601	231.924
561.61	253.114
561.619	245.494
561.627	234.227
561.636	231.854
561.645	245.85
561.654	247.263
561.663	244.772
561.672	238.385
561.681	244.499
561.69	244.385
561.699	245.595
561.708	258.728
561.717	245.502
561.726	235.346
561.735	242.699
561.744	252.6
561.753	245.097
561.761	248.94
561.77	239.056
561.779	248.557
561.788	246.75
561.797	248.024
561.806	257.391
561.815	247.298
561.824	252.196
561.833	251.447
561.842	246.964
561.851	253.146
561.86	244.99
561.869	248.733
561.878	251.235
561.886	256.246
561.895	240.027
561.904	237.591
561.913	245.198
561.922	246.568
561.931	251.052
561.94	245.475
561.949	264.9
561.958	254.243
561.967	253.615
561.976	245.497
561.985	260.572
561.994	236.81
562.002	245.61
562.011	259.408
562.02	248.134
562.029	246.88
562.038	256.899
562.047	245.613
562.056	243.11
562.065	230.608
562.074	251.359
562.083	250.208
562.092	252.824
562.101	244.121
562.11	247.302
562.118	248.583
562.127	251.761
562.136	261.263
562.145	257.617
562.154	252.722
562.163	249.69
562.172	256.69
562.181	254.226
562.19	257.405
562.199	251.75
562.208	240.402
562.217	245.389
562.226	254.775
562.234	251.617
562.243	247.904
562.252	254.964
562.261	261.438
562.27	259.068
562.279	257.877
562.288	256.598
562.297	257.168
562.306	258.393
562.315	251.496
562.324	266.099
562.333	258.009
562.342	272.571
562.35	258.665
562.359	261.763
562.368	256.071
562.377	261.814
562.386	246.161
562.395	258.905
562.404	243.806
562.413	271.582
562.422	247.525
562.431	270.198
562.44	255.042
562.449	259.513
562.457	250.766
562.466	265.404
562.475	261.695
562.484	252.248
562.493	265.539
562.502	272.542
562.511	254.953
562.52	257.026
562.529	255.921
562.538	261.06
562.547	259.74
562.556	253.269
562.565	254.376
562.573	261.827
562.582	268.04
562.591	275.548
562.6	264.145
562.609	256.608
562.618	245.995
562.627	264.547
562.636	236.908
562.645	251.033
562.654	260.038
562.663	272.161
562.672	260.767
562.68	265.846
562.689	267.115
562.698	275.383
562.707	266.56
562.716	253.965
562.725	273.133
562.734	274.489
562.743	266.24
562.752	278.25
562.761	256.563
562.77	270.461
562.778	264.085
562.787	265.353
562.796	267.24
562.805	275.429
562.814	266.442
562.823	275.847
562.832	280.218
562.841	262.48
562.85	254.336
562.859	269.74
562.868	273.144
562.877	269.571
562.885	263.428
562.894	266.155
562.903	278.401
562.912	267.673
562.921	276.024
562.93	258.842
562.939	260.756
562.948	262.635
562.957	261.273
562.966	270.667
562.975	269.797
562.983	268.271
562.992	276.342
563.001	255.341
563.01	279.629
563.019	282.481
563.028	278.396
563.037	264.691
563.046	254.025
563.055	269.989
563.064	280.646
563.073	268.831
563.081	258.274
563.09	273.889
563.099	271.912
563.108	266.996
563.117	278.765
563.126	277.162
563.135	269.02
563.144	279.808
563.153	275.83
563.162	280.809
563.171	270.002
563.179	270.787
563.188	272.256
563.197	269.197
563.206	285.777
563.215	281.799
563.224	278.382
563.233	269.886
563.242	274.841
563.251	267.184
563.26	274.254
563.268	272.466
563.277	283.408
563.286	273.929
563.295	272.675
563.304	273.915
563.313	266.834
563.322	272.469
563.331	265.386
563.34	272.993
563.349	267.95
563.358	282.707
563.366	280.305
563.375	270.218
563.384	260.048
563.393	286.117
563.402	280.885
563.411	268.628
563.42	263.401
563.429	270.945
563.438	277.269
563.447	281.101
563.456	279.89
563.464	278.722
563.473	272.496
563.482	272.646
563.491	278.494
563.5	285.535
563.509	274.006
563.518	278.381
563.527	277.084
563.536	286.106
563.545	272.931
563.553	280.81
563.562	269.442
563.571	273.232
563.58	271.147
563.589	269.594
563.598	288.821
563.607	277.066
563.616	279.499
563.625	282.976
563.634	271.625
563.642	281.551
563.651	281.164
563.66	286.661
563.669	276.594
563.678	282.121
563.687	284.913
563.696	282.222
563.705	289.216
563.714	285.847
563.723	288.248
563.731	286.965
563.74	282.025
563.749	277.676
563.758	283.296
563.767	280.515
563.776	276.71
563.785	282.972
563.794	284.253
563.803	284.073
563.812	280.362
563.82	280.496
563.829	285.676
563.838	275.568
563.847	285.896
563.856	288.257
563.865	280.619
563.874	277.294
563.883	281.449
563.892	281.866
563.901	284.513
563.909	285.798
563.918	281.891
563.927	270.123
563.936	271.523
563.945	285.336
563.954	294.479
563.963	275.186
563.972	288.321
563.981	281.529
563.989	273.559
563.998	288.073
564.007	285.095
564.016	284.062
564.025	288.426
564.034	284.648
564.043	279.573
564.052	280.45
564.061	277.228
564.07	279.284
564.078	278.83
564.087	279.074
564.096	284.567
564.105	277.909
564.114	276.712
564.123	294.525
564.132	283.721
564.141	287.349
564.15	283.245
564.158	276.928
564.167	279.273
564.176	282.335
564.185	285.257
564.194	287.143
564.203	282.236
564.212	286.323
564.221	282.295
564.23	280.085
564.238	277.719
564.247	288.501
564.256	282.12
564.265	285.463
564.274	284.269
564.283	284.75
564.292	285.24
564.301	282.826
564.31	284.592
564.318	280.794
564.327	283.312
564.336	283.419
564.345	280.046
564.354	284.968
564.363	287.565
564.372	286.882
564.381	283.603
564.39	282.336
564.398	283.853
564.407	283.351
564.416	279.972
564.425	278.208
564.434	284.916
564.443	288.91
564.452	281.186
564.461	278.029
564.465	279.941
564.474	279.969
564.483	286.859
564.492	285.494
564.501	285.336
564.51	263.827
564.519	288.883
564.528	276.987
564.537	294.682
564.546	282.815
564.555	282.133
564.564	288.208
564.573	286.655
564.582	280.107
564.591	288.073
564.6	281.767
564.609	273.058
564.618	300.73
564.627	285.796
564.636	284.596
564.645	284.578
564.654	293.895
564.663	291.904
564.672	288.697
564.681	294.334
564.69	293.148
564.699	285.065
564.708	271.882
564.716	279.251
564.725	295.916
564.734	300.691
564.743	294.325
564.752	281.215
564.761	284.42
564.77	290.1
564.779	283.805
564.788	287.414
564.797	285.975
564.806	294.543
564.815	283.203
564.824	289.391
564.833	299.357
564.842	296.856
564.851	293.093
564.86	286.813
564.869	284.882
564.878	292.301
564.887	281.665
564.896	287.878
564.905	295.341
564.914	289.065
564.923	283.978
564.932	295.016
564.941	291.088
564.95	290.922
564.959	298.908
564.968	292.074
564.977	295.27
564.986	285.465
564.995	294.951
565.004	285.103
565.013	288.845
565.022	299.311
565.031	299.109
565.04	290.209
565.049	300.669
565.058	288.882
565.067	292.069
565.076	291.497
565.085	300.146
565.094	288.194
565.103	299.189
565.112	292.228
565.121	292.807
565.13	277.968
565.139	276.205
565.148	299.271
565.157	285.646
565.166	297.384
565.175	290.407
565.184	291.472
565.193	285.794
565.202	287.021
565.211	298.818
565.22	297.564
565.229	285.105
565.238	287.494
565.247	286.8
565.256	298.526
565.265	296.019
565.274	296.581
565.283	294.627
565.292	305.659
565.301	293.843
565.31	289.532
565.319	302.61
565.328	294.04
565.337	297.187
565.346	307.71
565.354	282.306
565.363	274.887
565.372	298.48
565.381	298.581
565.39	293.716
565.399	294.379
565.408	298.71
565.417	289.999
565.426	298.635
565.435	294.888
565.444	281.234
565.453	306.603
565.462	287.376
565.471	294.788
565.48	294.155
565.489	288.559
565.498	295.326
565.507	290.311
565.516	292.112
565.525	288.993
565.534	295.809
565.543	297.057
565.552	300.737
565.561	301.878
565.57	296.802
565.579	280.632
565.588	301.627
565.597	302.927
565.606	301.796
565.615	298.79
565.624	307.483
565.633	298.811
565.642	278.389
565.651	287.09
565.66	298.316
565.669	302.741
565.678	293.48
565.687	299.602
565.696	310.607
565.705	285.75
565.714	289.445
565.723	291.401
565.732	301.478
565.741	292.361
565.75	294.325
565.759	293.73
565.768	296.177
565.776	286.218
565.785	293.007
565.794	304.784
565.803	298.616
565.812	297.39
565.821	293.638
565.83	307.171
565.839	313.229
565.848	311.865
565.857	301.888
565.866	295.682
565.875	287.044
565.884	293.289
565.893	295.871
565.902	293.571
565.911	286.995
565.92	305.254
565.929	285.635
565.938	296.357
565.947	301.404
565.956	295.801
565.965	311.235
565.974	298.616
565.983	307.023
565.992	308.577
566.001	305.259
566.01	300.875
566.019	302.239
566.028	307.432
566.037	308.297
566.046	278.059
566.055	302.346
566.064	302.975
566.073	291.761
566.082	294.788
566.091	295.93
566.099	299.559
566.108	306.335
566.117	299.552
566.126	301.531
566.135	303.548
566.144	301.191
566.153	311.181
566.162	306.809
566.171	303.646
566.18	317.893
566.189	305.498
566.198	298.104
566.207	306.213
566.216	291.893
566.225	310.415
566.234	295.405
566.243	306.539
566.252	302.287
566.261	316.771
566.27	319.489
566.279	312.803
566.288	303.486
566.297	299.627
566.306	303.136
566.315	301.656
566.324	312.021
566.333	305.131
566.342	297.757
566.351	299.163
566.36	296.868
566.369	297.005
566.378	299.55
566.386	308.876
566.395	308.87
566.404	313.224
566.413	300.158
566.422	308.773
566.431	307.974
566.44	293.47
566.449	296.995
566.458	308.681
566.467	306.877
566.476	315.128
566.485	308.565
566.494	311.94
566.503	294.763
566.512	301.152
566.521	314.335
566.53	312.511
566.539	310.6
566.548	312.315
566.557	300.902
566.566	316.855
566.575	296.881
566.584	303.156
566.593	322.004
566.602	314.8
566.611	301.314
566.62	291.454
566.629	308.28
566.638	312.59
566.646	305.672
566.655	307.483
566.664	304.352
566.673	305.011
566.682	307.592
566.691	305.215
566.7	314.025
566.709	318.41
566.718	302.79
566.727	308.314
566.736	310.086
566.745	316.209
566.754	309.872
566.763	311.619
566.772	314
566.781	308.961
566.79	305.841
566.799	317.683
566.808	315.25
566.817	292.309
566.826	304.838
566.835	316.159
566.844	305.091
566.853	302.72
566.862	310.273
566.87	315.904
566.879	312.143
566.888	306.491
566.897	316.412
566.906	315.753
566.915	292.686
566.924	311.355
566.933	307.616
566.942	290.183
566.951	300.141
566.96	297.625
566.969	312.515
566.978	321.158
566.987	312.374
566.996	316.678
567.005	324.744
567.014	318.532
567.023	311.104
567.032	313.029
567.041	313.712
567.05	311.256
567.059	303.76
567.068	309.885
567.077	301.028
567.086	314.564
567.094	318.207
567.103	307.632
567.112	317.6
567.121	318.204
567.13	314.991
567.139	321.648
567.148	312.175
567.157	307.77
567.166	313.417
567.175	309.215
567.184	323.033
567.193	305.746
567.202	324.449
567.211	309.555
567.22	328.21
567.229	298.369
567.238	312.033
567.247	330.668
567.256	310.151
567.265	330.662
567.274	319.473
567.282	316.979
567.291	320.692
567.3	328.731
567.309	303.787
567.318	316.034
567.327	318.248
567.336	314.845
567.345	328.849
567.354	317.594
567.363	317.015
567.372	309.706
567.381	318.503
567.39	295.026
567.399	333.492
567.408	330.438
567.417	313.776
567.426	317.585
567.435	312.674
567.444	322.581
567.453	323.115
567.462	321.134
567.471	322.24
567.479	320.851
567.488	325.006
567.497	318.618
567.506	321.535
567.515	333.186
567.524	321.457
567.533	310.428
567.542	333.421
567.551	318.591
567.56	310.417
567.569	318.788
567.578	320.904
567.587	323.065
567.596	327.844
567.605	318.635
567.614	324.354
567.623	323.323
567.632	322.237
567.641	323.527
567.649	311.155
567.658	328.362
567.667	321.454
567.676	321.301
567.685	334.08
567.694	314.224
567.703	324.012
567.712	314.151
567.721	325.251
567.73	331.389
567.739	319
567.748	322.613
567.757	338.588
567.766	327.558
567.775	328.895
567.784	322.824
567.793	333.926
567.802	305.511
567.811	331.24
567.819	322.47
567.828	322.326
567.837	325.263
567.846	337.413
567.855	323.763
567.864	324.915
567.873	329.853
567.882	310.962
567.891	317.306
567.9	326.68
567.909	324.229
567.918	327.753
567.927	326.826
567.936	332.611
567.945	331.127
567.954	329.86
567.963	318.39
567.972	325.44
567.98	330.61
567.989	328.842
567.998	326.866
568.007	337.656
568.016	332.47
568.025	326.747
568.034	338.876
568.043	325.923
[truncated: 15,718 more rows]
