# Supplementary material for: Enhancing the Quality of Diamond Film Growth Through the Synergistic Addition of Nitrogen and Carbon Dioxide
Source: Materials (Basel). 2026 Jan 4;19(1):183. doi: 10.3390/ma19010183 (PMC12787062; doi:10.3390/ma19010183)
Supplement: Supplementary file 1 [file materials-19-00183-s001.zip › PL/25ppmN2.txt]

550.078	121.931
550.087	122.637
550.096	128.659
550.105	122.955
550.114	128.322
550.123	124.434
550.132	119.146
550.142	128.868
550.151	124.872
550.16	128.793
550.169	123.633
550.178	125.043
550.187	127.095
550.196	123.209
550.205	128.467
550.214	125.198
550.223	127.18
550.232	116.706
550.242	118.671
550.251	123.229
550.26	121.209
550.269	124.427
550.278	123.081
550.287	130.281
550.296	119.185
550.305	127.101
550.314	131.088
550.323	128.497
550.333	120.631
550.342	122.584
550.351	132.411
550.36	122.599
550.369	129.205
550.378	125.994
550.387	118.185
550.396	123.49
550.405	134.684
550.414	126.139
550.423	128.745
550.433	126.099
550.442	129.388
550.451	125.478
550.46	129.466
550.469	129.503
550.478	119.655
550.487	128.193
550.496	126.204
550.505	132.759
550.514	132.744
550.523	134.036
550.533	134.003
550.542	127.4
550.551	124.758
550.56	122.158
550.569	126.177
550.578	133.524
550.587	125.734
550.596	127.103
550.605	127.081
550.614	127.659
550.623	128.88
550.633	135.391
550.642	126.844
550.651	131.493
550.66	127.618
550.669	130.322
550.678	129.07
550.687	125.831
550.696	127.848
550.705	129.18
550.714	133.779
550.723	125.186
550.733	129.788
550.742	127.841
550.751	125.27
550.76	127.986
550.769	130.025
550.778	133.347
550.787	128.052
550.796	126.701
550.805	125.347
550.814	130.579
550.823	129.856
550.833	134.395
550.842	130.387
550.851	121.811
550.86	131.066
550.869	131.802
550.878	130.57
550.887	130.633
550.896	128.014
550.905	136.582
550.914	127.991
550.923	130.631
550.932	113.489
550.942	136.587
550.951	126.67
550.96	136.517
550.969	134.479
550.978	136.399
550.987	121.202
550.996	135.001
551.005	129.723
551.014	127.77
551.023	133.099
551.032	127.905
551.042	122.032
551.051	129.966
551.06	126.632
551.069	134.472
551.078	126.496
551.087	134.372
551.096	121.223
551.105	131.83
551.114	129.259
551.123	135.882
551.132	131.893
551.141	129.179
551.151	131.072
551.16	132.998
551.169	131.69
551.178	127.795
551.187	133.8
551.196	134.525
551.205	142.486
551.214	121.413
551.223	135.987
551.232	134.744
551.241	130.855
551.25	132.221
551.26	136.846
551.269	133.5
551.278	135.429
551.287	126.797
551.296	127.422
551.305	132.002
551.314	127.988
551.323	127.923
551.332	135.119
551.341	135.75
551.35	134.439
551.359	128.538
551.368	130.55
551.378	137.166
551.387	121.338
551.396	133.181
551.405	131.158
551.414	131.764
551.423	136.332
551.432	140.265
551.441	140.937
551.45	130.432
551.459	135.729
551.468	138.364
551.477	132.399
551.487	131.682
551.496	138.856
551.505	135.506
551.514	140.058
551.523	142.64
551.532	128.804
551.541	135.369
551.55	131.458
551.559	136.78
551.568	130.915
551.577	137.501
551.586	126.267
551.595	139.989
551.604	135.322
551.614	135.969
551.623	136.672
551.632	137.395
551.641	138.101
551.65	132.19
551.659	136.108
551.668	134.083
551.677	134.014
551.686	124.739
551.695	139.085
551.704	137.668
551.713	133.631
551.723	125.679
551.732	136.725
551.741	145.183
551.75	139.309
551.759	135.451
551.768	142.092
551.777	134.962
551.786	140.214
551.795	132.954
551.804	134.839
551.813	136.103
551.822	137.436
551.831	138.169
551.84	129.719
551.85	142.816
551.859	136.175
551.868	146.517
551.877	139.89
551.886	135.312
551.895	138.633
551.904	138.668
551.913	141.89
551.922	135.223
551.931	141.599
551.94	139.548
551.949	140.859
551.958	144.858
551.967	143.643
551.977	134.525
551.986	142.296
551.995	142.168
552.004	140.074
552.013	138.024
552.022	140.593
552.031	126.289
552.04	123.723
552.049	144.599
552.058	140.05
552.067	134.161
552.076	144.522
552.085	145.103
552.094	140.5
552.104	136.6
552.113	138.615
552.122	131.559
552.131	139.489
552.14	139.565
552.149	135.011
552.158	134.963
552.167	149.867
552.176	135.444
552.185	132.117
552.194	138.578
552.203	120.992
552.212	143.104
552.221	128.794
552.231	143.099
552.24	142.429
552.249	143.051
552.258	148.877
552.267	131.964
552.276	143.672
552.285	141.092
552.294	124.86
552.303	137.893
552.312	143.772
552.321	136.628
552.33	143.122
552.339	141.125
552.348	132.608
552.357	139.041
552.367	135.099
552.376	136.391
552.385	142.919
552.394	128.685
552.403	141.759
552.412	136.619
552.421	140.555
552.43	139.236
552.439	141.118
552.448	139.068
552.457	146.767
552.466	147.369
552.475	138.955
552.484	149.438
552.493	147.606
552.503	137.934
552.512	136.649
552.521	135.287
552.53	136.469
552.539	144.778
552.548	144.028
552.557	141.405
552.566	144.048
552.575	140.25
552.584	137.754
552.593	142.378
552.602	140.452
552.611	145.632
552.62	145.589
552.629	144.906
552.638	149.452
552.648	136.485
552.657	140.434
552.666	145.689
552.675	144.431
552.684	149.659
552.693	136.642
552.702	137.909
552.711	146.299
552.72	133.88
552.729	144.244
552.738	148.181
552.747	144.396
552.756	146.506
552.765	142.083
552.774	140.848
552.783	141.496
552.793	145.367
552.802	138.168
552.811	147.295
552.82	135.575
552.829	143.375
552.838	141.991
552.847	139.266
552.856	137.853
552.865	141.698
552.874	141.715
552.883	149.596
552.892	139.291
552.901	139.394
552.91	140.783
552.919	143.451
552.928	140.869
552.938	153.256
552.947	142.15
552.956	152.568
552.965	147.363
552.974	153.271
552.983	148.113
552.992	139.69
553.001	143.002
553.01	146.947
553.019	143.037
553.028	148.917
553.037	140.437
553.046	146.341
553.055	147.676
553.064	156.176
553.073	145.039
553.082	144.335
553.091	148.214
553.101	146.915
553.11	144.362
553.119	139.221
553.128	144.526
553.137	149.137
553.146	148.468
553.155	147.775
553.164	152.971
553.173	150.346
553.182	152.969
553.191	151.677
553.2	146.46
553.209	153.02
553.218	150.453
553.227	137.448
553.236	141.482
553.245	139.624
553.254	141.67
553.263	145.642
553.273	145.641
553.282	148.905
553.291	154.81
553.3	144.348
553.309	148.351
553.318	152.362
553.327	152.405
553.336	147.136
553.345	147.063
553.354	146.952
553.363	138.971
553.372	146.755
553.381	145.418
553.39	145.454
553.399	124.564
553.408	146.968
553.417	147.718
553.426	141.842
553.435	144.434
553.445	150.918
553.454	147.57
553.463	154.775
553.472	154.84
553.481	149.036
553.49	149.779
553.499	142.581
553.508	135.325
553.517	158.9
553.526	143.076
553.535	143.701
553.544	150.941
553.553	147.081
553.562	152.451
553.571	147.302
553.58	149.993
553.589	148.005
553.598	154.509
553.607	145.888
553.617	147.182
553.626	144.608
553.635	144.706
553.644	142.152
553.653	144.789
553.662	156.554
553.671	149.861
553.68	144.522
553.689	148.465
553.698	147.901
553.707	151.338
553.716	149.51
553.725	150.91
553.734	153.538
553.743	154.107
553.752	138.186
553.761	142.037
553.77	150.546
553.779	140.714
553.788	151.313
553.797	145.466
553.807	154.065
553.816	150.114
553.825	148.122
553.834	152.044
553.843	151.993
553.852	156.509
553.861	149.816
553.87	153.636
553.879	149.617
553.888	150.92
553.897	158.852
553.906	139.24
553.915	151.791
553.924	145.901
553.933	153.762
553.942	149.77
553.951	147.759
553.96	154.971
553.969	149.732
553.978	152.381
553.987	153.697
553.996	147.104
554.005	146.402
554.015	149.633
554.024	146.966
554.033	152.834
554.042	152.141
554.051	147.508
554.06	159.917
554.069	150.712
554.078	153.331
554.087	159.911
554.096	162.574
554.105	142.282
554.114	153.437
554.123	156.047
554.132	150.781
554.141	141.591
554.15	140.283
554.159	160.622
554.168	156.053
554.177	154.102
554.186	148.208
554.195	152.143
554.204	155.408
554.213	154.718
554.223	159.894
554.232	155.867
554.241	145.295
554.25	155.694
554.259	148.48
554.268	157.021
554.277	155.125
554.286	154.527
554.295	159.78
554.304	152.539
554.313	154.423
554.322	153.671
554.331	143.773
554.34	156.758
554.349	161.251
554.358	146.165
554.367	166.309
554.376	155.142
554.385	159.644
554.394	156.375
554.403	155.131
554.412	153.299
554.421	156.715
554.43	137.233
554.439	154.267
554.448	160.754
554.458	156.067
554.467	153.981
554.476	155.183
554.485	159.035
554.494	159.01
554.503	155.091
554.512	144.003
554.521	157.662
554.53	148.499
554.539	149.084
554.548	149.637
554.557	158.609
554.566	155.211
554.575	146.639
554.584	147.191
554.593	158.16
554.602	141.303
554.611	154.3
554.62	160.841
554.629	162.84
554.638	158.321
554.647	150.514
554.656	162.784
554.665	156.897
554.674	165.32
554.683	158.891
554.692	157.684
554.701	166.204
554.711	162.342
554.72	154.528
554.729	155.128
554.738	154.429
554.747	155.033
554.756	156.922
554.765	150.352
554.774	166.426
554.783	161.761
554.792	159.714
554.801	162.88
554.81	152.502
554.819	157.632
554.828	153.701
554.837	160.096
554.846	153.605
554.855	151.691
554.864	161.46
554.873	151.884
554.882	153.264
554.891	150.044
554.9	157.725
554.909	160.159
554.918	154.191
554.927	157.313
554.936	151.49
554.945	159.92
554.954	165.156
554.963	152.952
554.972	158.783
554.981	160.078
554.99	161.373
555	149.111
555.009	152.312
555.018	158.679
555.027	159.822
555.036	150.641
555.045	162.101
555.054	160.782
555.063	168.572
555.072	157.118
555.081	157.885
555.09	162.459
555.099	162.434
555.108	152.029
555.117	159.628
555.126	156.919
555.135	158.72
555.144	163.742
555.153	159.797
555.162	163.606
555.171	152.736
555.18	159.273
555.189	165.865
555.198	146.709
555.207	162.859
555.216	162.185
555.225	164.669
555.234	156.863
555.243	158.106
555.252	160.684
555.261	165.861
555.27	159.455
555.279	168.434
555.288	155.512
555.297	166.361
555.306	156.685
555.315	164.395
555.324	159.296
555.333	164.488
555.343	158.739
555.352	171.59
555.361	158.05
555.37	156.689
555.379	163.663
555.388	159.737
555.397	162.899
555.406	156.481
555.415	170.622
555.424	150.781
555.433	157.87
555.442	162.988
555.451	167.398
555.46	169.823
555.469	171.589
555.478	163.16
555.487	165.063
555.496	165.149
555.505	160.183
555.514	164.205
555.523	162.416
555.532	163.118
555.541	159.245
555.55	161.745
555.559	166.806
555.568	168.057
555.577	160.383
555.586	169.427
555.595	166.922
555.604	163.107
555.613	168.9
555.622	168.266
555.631	172.781
555.64	165.744
555.649	174.118
555.658	178.616
555.667	163.819
555.676	169.585
555.685	156.745
555.694	162.561
555.703	170.956
555.712	163.25
555.721	169.627
555.73	161.825
555.74	172.651
555.749	173.91
555.758	160.497
555.767	165.121
555.776	165.901
555.785	172.436
555.794	170.568
555.803	162.892
555.812	157.155
555.821	166.231
555.83	171.394
555.839	164.877
555.848	163.455
555.857	164.622
555.866	176.171
555.875	169.2
555.884	168.735
555.893	166.319
555.902	174.128
555.911	171.518
555.92	161.126
555.929	158.49
555.938	168.786
555.947	163.654
555.956	167.536
555.965	170.099
555.974	170.71
555.983	166.836
555.992	176.544
556.001	171.484
556.01	169.651
556.019	180.036
556.028	179.388
556.037	158.695
556.046	167.681
556.055	177.996
556.064	165.79
556.073	175.552
556.082	167.893
556.091	167.959
556.1	172.512
556.109	169.272
556.118	171.165
556.127	169.816
556.136	180.755
556.145	176.25
556.154	171.797
556.163	175.118
556.172	165.498
556.181	150.02
556.19	164.266
556.199	173.349
556.208	165.632
556.217	187.035
556.226	175.411
556.235	174.756
556.244	170.212
556.253	170.882
556.262	175.495
556.271	173.024
556.28	172.483
556.289	175.125
556.298	176.399
556.307	164.664
556.316	182.11
556.325	171.077
556.334	174.981
556.343	168.514
556.352	171.095
556.362	178.196
556.37	180.134
556.38	176.297
556.388	170.556
556.398	181.026
556.407	165.477
556.416	159.581
556.425	173.1
556.434	160.716
556.443	170.457
556.452	177.056
556.461	179.164
556.47	172.155
556.479	176.774
556.488	162.498
556.497	178.769
556.506	170.37
556.515	179.565
556.524	175.104
556.533	172.557
556.542	175.805
556.551	169.88
556.56	175.638
556.569	178.15
556.578	173.555
556.587	178.771
556.596	177.531
556.605	171.741
556.614	172.42
556.623	186.056
556.632	174.284
556.641	177.475
556.65	166.407
556.659	175.539
556.668	181.447
556.677	165.225
556.686	184.091
556.695	178.205
556.704	176.872
556.713	174.918
556.722	183.409
556.731	176.318
556.74	184.848
556.749	177.099
556.758	177.161
556.767	174.623
556.776	182.512
556.785	181.258
556.794	191.056
556.803	181.904
556.812	177.278
556.821	175.884
556.83	171.219
556.839	178.284
556.848	186.69
556.857	175.656
556.866	180.966
556.875	165.486
556.884	170.848
556.893	170.96
556.902	183.42
556.911	173.643
556.92	176.898
556.929	179.494
556.938	183.391
556.947	180.752
556.956	183.321
556.965	179.353
556.974	183.199
556.983	181.167
556.992	177.181
557.001	169.309
557.01	175.809
557.019	179.769
557.028	179.232
557.037	174.812
557.046	174.936
557.055	177.61
557.064	171.062
557.073	187.291
557.082	178.033
557.091	185.735
557.1	177.173
557.109	187.529
557.118	176.41
557.127	185.475
557.136	182.836
557.145	184.787
557.154	171.82
557.163	185.579
557.172	184.366
557.181	174.626
557.19	177.184
557.199	175.11
557.208	180.171
557.217	179.405
557.226	181.952
557.235	180.01
557.244	181.351
557.253	189.848
557.262	192.485
557.271	174.3
557.28	179.521
557.289	184.088
557.298	178.237
557.307	184.725
557.316	180.777
557.325	182
557.334	180.594
557.343	185.677
557.352	189.486
557.361	191.413
557.37	187.57
557.379	184.413
557.388	185.136
557.397	185.803
557.406	170.168
557.415	188.271
557.424	189.479
557.433	180.31
557.442	178.919
557.451	183.347
557.46	183.898
557.469	185.151
557.478	191.664
557.487	183.988
557.496	175.012
557.505	175.064
557.514	184.792
557.523	180.234
557.532	186.066
557.541	179.609
557.55	179.641
557.559	190.665
557.568	186.068
557.577	195.037
557.586	180.669
557.595	185.109
557.604	187.64
557.613	188.901
557.622	192.102
557.631	174.59
557.64	188.742
557.649	181.553
557.658	186.653
557.667	173.044
557.676	189.794
557.685	189.102
557.694	190.323
557.703	190.881
557.711	188.87
557.72	184.318
557.729	185.611
557.738	189.508
557.747	180.51
557.756	194.704
557.765	193.408
557.774	189.529
557.783	189.512
557.792	192.058
557.801	188.142
557.81	176.494
557.819	190.637
557.828	192.583
557.837	176.519
557.846	186.851
557.855	195.189
557.864	195.715
557.873	193.613
557.882	180.584
557.891	185.595
557.9	190.026
557.909	182.967
557.918	187.514
557.927	183.735
557.936	192.155
557.945	179.336
557.954	188.974
557.963	190.224
557.972	182.471
557.981	186.293
557.99	184.992
557.999	188.196
558.008	193.323
558.017	187.52
558.026	189.411
558.035	174.594
558.044	191.202
558.053	184.677
558.062	196.716
558.071	183.116
558.08	200.27
558.089	184.204
558.098	186.121
558.107	193.848
558.116	175.353
558.125	185.611
558.134	196.421
558.143	186.667
558.152	189.013
558.161	190.098
558.17	196.993
558.179	193.155
558.188	183.648
558.197	184.975
558.206	188.808
558.215	194.526
558.224	193.859
558.233	202.116
558.242	193.784
558.251	198.806
558.26	198.693
558.269	194.742
558.278	190.812
558.287	184.386
558.296	190.102
558.305	198.418
558.314	199.145
558.323	192.25
558.331	205.719
558.341	185.395
558.349	188.583
558.358	194.258
558.367	187.788
558.376	197.22
558.385	189.503
558.394	189.473
558.403	199.672
558.412	179.375
558.421	186.419
558.43	195.337
558.439	208.013
558.448	196.468
558.457	207.155
558.466	184.182
558.475	191.102
558.484	193.617
558.493	196.17
558.502	198.125
558.511	198.852
558.52	195.805
558.529	181.312
558.538	198.58
558.547	188.376
558.556	199.676
558.565	193.72
558.574	186.522
558.583	192.75
558.592	195.304
558.601	204.297
558.61	192.992
558.619	194.94
558.628	190.438
558.637	191.57
558.646	190.144
558.655	200.155
558.664	193.764
558.673	196.944
558.682	205.252
558.691	198.401
558.7	198.554
558.709	203.16
558.718	199.48
558.727	207.146
558.736	204.518
558.745	196.704
558.753	193.935
558.762	188.681
558.771	193.657
558.78	197.466
558.789	191.207
558.798	201.426
558.807	201.504
558.816	200.307
558.825	198.486
558.834	197.95
558.843	200.59
558.852	189.238
558.861	203.865
558.87	202.542
558.879	200.516
558.888	199.728
558.897	200.23
558.906	202.068
558.915	199.557
558.924	214.211
558.933	197.803
558.942	194.002
558.951	193.918
558.96	198.841
558.969	206.933
558.978	203.089
558.987	200.009
558.996	190.073
559.005	194.116
559.014	203.841
559.023	207.107
559.032	200.712
559.041	196.779
559.05	208.718
559.059	190.283
559.068	203.021
559.076	204.381
559.085	203.158
559.094	191.678
559.103	195.347
559.112	205.336
559.121	209.694
559.13	195.178
559.139	201.049
559.148	195.542
559.157	207.779
559.166	196.43
559.175	200.906
559.184	209.167
559.193	205.343
559.202	206.598
559.211	197.02
559.22	203.3
559.229	203.22
559.238	206.988
559.247	208.285
559.256	207.107
559.265	211.671
559.274	214.941
559.283	206.713
559.292	209.25
559.301	209.858
559.31	213.011
559.319	197.741
559.328	203.475
559.337	205.421
559.346	208.03
559.354	216.383
559.363	206.898
559.372	198.628
559.381	211.293
559.39	204.813
559.399	205.975
559.408	198.941
559.417	204.073
559.426	209.903
559.435	182.005
559.444	211.32
559.453	210.016
559.462	206.135
559.471	195.276
559.48	206.728
559.489	216.948
559.498	211.268
559.507	204.281
559.516	211.247
559.525	208.628
559.534	205.993
559.543	199.566
559.552	213.533
559.561	204.696
559.57	198.458
559.579	212.593
559.588	201.219
559.596	205.666
559.605	190.918
559.614	200.307
559.623	207.163
559.632	205.847
559.641	198.274
559.65	211.11
559.659	202.98
559.668	203.071
559.677	210.065
559.686	184.49
559.695	207.825
559.704	209.545
559.713	212.008
559.722	220.338
559.731	195.743
559.74	210.561
559.749	210.06
559.758	212.653
559.767	215.195
559.776	216.465
559.785	215.208
559.794	205.022
559.803	205.598
559.812	222.639
559.82	203.407
559.829	208.414
559.838	203.4
559.847	215.064
559.856	211.521
559.865	208.54
559.874	213.061
559.883	219.344
559.892	208.343
559.901	212.671
559.91	220.272
559.919	212.689
559.928	212.156
559.937	210.981
559.946	209.773
559.955	216.818
559.964	211.079
559.973	207.23
559.982	211.016
559.991	215.439
560	205.225
560.009	207.792
560.018	210.391
560.027	211.726
560.036	217.517
560.044	218.824
560.053	215.006
560.062	202.872
560.071	224.523
560.08	212.974
560.089	216.707
560.098	207.684
560.107	222.24
560.116	218.352
560.125	207.501
560.134	217.689
560.143	215.81
560.152	215.851
560.161	211.43
560.17	215.91
560.179	203.81
560.188	208.883
560.197	213.933
560.206	217.048
560.215	220.788
560.224	216.275
560.232	216.27
560.241	221.433
560.25	211.38
560.259	228.067
560.268	223.01
560.277	226.734
560.286	211.246
560.295	216.103
560.304	218.483
560.313	206.381
560.322	214.699
560.331	225.591
560.34	212.283
560.349	213.511
560.358	224.212
560.367	227.929
560.376	219.643
560.385	223.486
560.394	218.466
560.403	218.491
560.411	224.8
560.42	224.706
560.429	220.177
560.438	214.444
560.447	219.576
560.456	226.656
560.465	213.395
560.474	214.033
560.483	229.2
560.492	222.1
560.501	228.33
560.51	223.804
560.519	225.651
560.528	214.204
560.537	219.869
560.546	205.251
560.555	217.232
560.564	219.08
560.573	220.321
560.582	217.817
560.591	223.616
560.599	228.209
560.608	219.497
560.617	222.146
560.626	224.704
560.635	222.094
560.644	210.553
560.653	228.175
560.662	226.164
560.671	207.717
560.68	222.221
560.689	220.265
560.698	225.255
560.707	235.893
560.716	226.875
560.725	227.944
560.734	224.618
560.743	230.214
560.752	233.398
560.76	201.948
560.769	229.183
560.778	215.95
560.787	231.051
560.796	217.076
560.805	210.692
560.814	223.254
560.823	224.467
560.832	219.363
560.841	225.608
560.85	218.031
560.859	231.948
560.868	228.268
560.877	230.88
560.886	220.811
560.895	217.614
560.904	230.159
560.912	238.304
560.921	225.672
560.93	215.554
560.939	234.376
560.948	230.468
560.957	237.905
560.966	220.25
560.975	227.871
560.984	229.897
560.993	238.213
561.002	229.425
561.011	233.124
561.02	224.133
561.029	238.399
561.038	235.077
561.047	233.733
561.056	231.222
561.065	237.574
561.073	233.899
561.082	226.442
561.091	225.872
561.1	236.584
561.109	227.733
561.118	231.408
561.127	237.56
561.136	232.409
561.145	237.367
561.154	233.614
561.163	236.83
561.172	233.764
561.181	241.947
561.19	233.702
561.199	232.935
561.208	231.544
561.216	233.357
561.225	234.637
561.234	232.222
561.243	238.607
561.252	238.661
561.261	232.356
561.27	230.393
561.279	232.818
561.288	232.764
561.297	242.163
561.306	222.098
561.315	227.129
561.324	239.682
561.333	218.356
561.342	237.197
561.351	236.588
561.359	242.241
561.368	235.951
561.377	218.361
561.386	242.191
561.395	240.291
561.404	232.085
561.413	225.085
561.422	234.353
561.431	238.004
561.44	236.726
561.449	219.246
561.458	239.374
561.467	240.655
561.476	233.705
561.485	239.873
561.493	241.079
561.502	233.003
561.511	230.035
561.52	230.852
561.529	229.722
561.538	244.795
561.547	237.167
561.556	240.798
561.565	246.977
561.574	232.549
561.583	231.959
561.592	255.801
561.601	234.431
561.61	243.716
561.619	235.474
561.627	246.753
561.636	235.614
561.645	241.46
561.654	247.263
561.663	244.145
561.672	232.112
561.681	248.26
561.69	250.024
561.699	240.582
561.708	240.561
561.717	246.128
561.726	240.354
561.735	225.184
561.744	246.348
561.753	245.097
561.761	247.063
561.77	240.308
561.779	219.131
561.788	232.345
561.797	243.64
561.806	237.977
561.815	241.663
561.824	232.796
561.833	243.316
561.842	248.214
561.851	233.77
561.86	259.989
561.869	249.982
561.878	246.235
561.886	252.496
561.895	249.403
561.904	240.092
561.913	238.317
561.922	253.452
561.931	248.548
561.94	249.858
561.949	232.962
561.958	246.728
561.967	224.183
561.976	241.74
561.985	256.814
561.994	236.81
562.002	258.141
562.011	252.516
562.02	253.147
562.029	249.386
562.038	245.621
562.047	243.733
562.056	250.628
562.065	243.767
562.074	257.001
562.083	252.09
562.092	254.707
562.101	251.024
562.11	251.068
562.118	253.605
562.127	248.622
562.136	258.751
562.145	253.847
562.154	252.722
562.163	254.093
562.172	256.69
562.181	256.743
562.19	248.594
562.199	249.233
562.208	264.316
562.217	261.748
562.226	247.855
562.234	249.101
562.243	260.488
562.252	266.926
562.261	247.579
562.27	262.219
562.279	237.07
562.288	253.446
562.297	258.429
562.306	260.283
562.315	250.235
562.324	254.748
562.333	244.762
562.342	257.429
562.35	251.094
562.359	246.625
562.368	249.764
562.377	257.398
562.386	248.686
562.395	257.642
562.404	247.595
562.413	262.74
562.422	254.471
562.431	243.683
562.44	248.729
562.449	250.041
562.457	252.661
562.466	247.71
562.475	241.467
562.484	245.294
562.493	252.894
562.502	253.572
562.511	247.994
562.52	255.76
562.529	254.654
562.538	263.594
562.547	254.039
562.556	261.5
562.565	260.703
562.573	261.194
562.582	262.983
562.591	256.588
562.6	254.034
562.609	259.136
562.618	250.421
562.627	262.015
562.636	262.246
562.645	264.979
562.654	261.307
562.663	263.913
562.672	257.595
562.68	258.866
562.689	262.673
562.698	263.327
562.707	260.214
562.716	264.759
562.725	263.605
562.734	264.323
562.743	264.334
562.752	255.38
562.761	267.358
562.77	259.668
562.778	252.024
562.787	257.735
562.796	255.814
562.805	267.179
562.814	251.851
562.823	261.896
562.832	256.761
562.841	271.99
562.85	260.679
562.859	269.105
562.868	262.346
562.877	260.034
562.885	255.792
562.894	262.335
562.903	260.563
562.912	268.31
562.921	270.287
562.93	266.493
562.939	265.857
562.948	260.085
562.957	267.646
562.966	266.209
562.975	255.798
562.983	263.186
562.992	265.543
563.001	249.625
563.01	267.554
563.019	262.122
563.028	268.84
563.037	264.691
563.046	267.429
563.055	259.138
563.064	260.235
563.073	261.187
563.081	265.908
563.09	274.524
563.099	266.194
563.108	261.911
563.117	265.4
563.126	265.056
563.135	271.57
563.144	263.873
563.153	258.631
563.162	261.706
563.171	270.639
563.179	269.513
563.188	257.591
563.197	267.921
563.206	264.088
563.215	250.559
563.224	262.456
563.233	256.519
563.242	276.113
563.251	271.637
563.26	274.891
563.268	269.919
563.277	278.95
563.286	266.285
563.295	271.4
563.304	270.093
563.313	257.282
563.322	266.103
563.331	274.932
563.34	264.084
563.349	268.586
563.358	257.238
563.366	269.475
563.375	269.58
563.384	266.422
563.393	273.372
563.402	266.236
563.411	267.355
563.42	272.944
563.429	269.037
563.438	267.73
563.447	263.294
563.456	276.71
563.464	265.995
563.473	262.946
563.482	280.29
563.491	261.288
563.5	266.414
563.509	251.066
563.518	257.359
563.527	266.892
563.536	258.069
563.545	282.496
563.553	269.322
563.562	273.273
563.571	262.38
563.58	265.389
563.589	267.163
563.598	280.415
563.607	274.588
563.616	266.115
563.625	264.698
563.634	275.849
563.642	258.72
563.651	265.794
563.66	272.887
563.669	267.56
563.678	265.852
563.687	277.646
563.696	273.948
563.705	279.869
563.714	272.749
563.723	271.826
563.731	263.157
563.74	256.992
563.749	267.906
563.758	277.336
563.767	273.14
563.776	283.602
563.785	278.943
563.794	265.325
563.803	266.311
563.812	266.272
563.82	261.461
563.829	270.298
563.838	277.893
563.847	262.031
563.856	272.232
563.865	275.016
563.874	273.105
563.883	270.308
563.892	273.635
563.901	280.306
563.909	274.183
563.918	276.979
563.927	273.052
563.936	274.79
563.945	268.555
563.954	268.331
563.963	275.013
563.972	275.33
563.981	270.732
563.989	281.009
563.998	271.896
564.007	268.672
564.016	261.437
564.025	279.951
564.034	278.755
564.043	270.985
564.052	270.488
564.061	265.314
564.07	278.234
564.078	279.075
564.087	271.396
564.096	279.565
564.105	274.552
564.114	278.667
564.123	280.365
564.132	285.476
564.141	267.465
564.15	269.183
564.158	265.764
564.167	270.93
564.176	271.926
564.185	273.095
564.194	271.58
564.203	271.157
564.212	267.869
564.221	273.009
564.23	277.457
564.238	270.14
564.247	269.359
564.256	279.654
564.265	287.588
564.274	276.644
564.283	259.805
564.292	263.506
564.301	277.868
564.31	272.592
564.318	270.383
564.327	275.002
564.336	271.872
564.345	281.204
564.354	287.822
564.363	281.507
564.372	283.019
564.381	286.655
564.39	281.442
564.398	271.486
564.407	273.579
564.416	277.007
564.425	279.279
564.434	273.874
564.443	266.571
564.452	271.525
564.461	276.046
564.465	274.909
564.474	262.982
564.483	265.47
564.492	281.721
564.501	278.422
564.51	280.788
564.519	288.883
564.528	285.781
564.537	282.115
564.546	265.217
564.555	273.336
564.564	282.557
564.573	277.246
564.582	286.374
564.591	276.801
564.6	264.234
564.609	286.836
564.618	283.814
564.627	270.754
564.636	276.447
564.645	273.295
564.654	276.976
564.663	291.278
564.672	283.687
564.681	275.547
564.69	277.488
564.699	286.944
564.708	278.146
564.716	277.373
564.725	280.276
564.734	276.311
564.743	287.451
564.752	276.216
564.761	285.046
564.77	275.72
564.779	273.803
564.788	285.539
564.797	289.721
564.806	289.551
564.815	291.936
564.824	277.541
564.833	271.292
564.842	275.652
564.851	271.267
564.86	287.436
564.869	282.388
564.878	281.706
564.887	282.912
564.896	261.708
564.905	280.387
564.914	269.13
564.923	287.092
564.932	290.66
564.941	286.112
564.95	274.138
564.959	277.78
564.968	281.51
564.977	262.324
564.986	286.709
564.995	272.55
565.004	287.592
565.013	268.925
565.022	281.888
565.031	299.731
565.04	264.731
565.049	290.73
565.058	280.806
565.067	269.697
565.076	284.038
565.085	285.853
565.094	279.498
565.103	286.775
565.112	279.198
565.121	284.122
565.13	286.034
565.139	284.895
565.148	280.023
565.157	291.856
565.166	288.071
565.175	285.443
565.184	286.511
565.193	291.373
565.202	277.722
565.211	277.74
565.22	275.247
565.229	283.865
565.238	275.102
565.247	289.278
565.256	288.617
565.265	279.917
565.274	288.532
565.283	281.01
565.292	280.909
565.301	288.275
565.31	288.913
565.319	274.762
565.328	288.469
565.337	282.327
565.346	286.659
565.354	294.069
565.363	276.126
565.372	294.145
565.381	292.386
565.39	288.758
565.399	292.52
565.408	294.372
565.417	287.521
565.426	280.048
565.435	291.171
565.444	290.526
565.453	292.976
565.462	282.421
565.471	284.26
565.48	287.343
565.489	303.421
565.498	284.801
565.507	287.216
565.516	289.017
565.525	293.325
565.534	298.285
565.543	288.393
565.552	297.024
565.561	300.022
565.57	283.199
565.579	291.758
565.588	269.486
565.597	283.144
565.606	284.48
565.615	272.189
565.624	297.585
565.633	285.819
565.642	294.474
565.651	287.708
565.66	276.035
565.669	290.359
565.678	281.097
565.687	298.364
565.696	282.145
565.705	289.461
565.714	283.261
565.723	283.358
565.732	292.193
565.741	296.697
565.75	288.749
565.759	303.025
565.768	300.514
565.776	280.642
565.785	298.582
565.794	288.677
565.803	291.181
565.812	284.379
565.821	294.258
565.83	281.161
565.839	287.849
565.848	293.302
565.857	300.032
565.866	290.115
565.875	285.807
565.884	282.151
565.893	300.823
565.902	294.809
565.911	282.656
565.92	292.845
565.929	289.36
565.938	293.871
565.947	290.839
565.956	290.829
565.965	282.038
565.974	280.612
565.983	293.377
565.992	294.945
566.001	297.21
566.01	289.731
566.019	292.949
566.028	296.276
566.037	297.752
566.046	290.472
566.055	306.692
566.064	295.525
566.073	289.277
566.082	284.859
566.091	290.347
566.099	302.039
566.108	308.195
566.117	297.691
566.126	295.327
566.135	302.927
566.144	280.697
566.153	289.442
566.162	295.629
566.171	285.638
566.18	298.025
566.189	289.975
566.198	276.988
566.207	298.139
566.216	301.829
566.225	285.582
566.234	291.681
566.243	299.713
566.252	301.666
566.261	296.895
566.27	288.41
566.279	298.5
566.288	286.073
566.297	307.087
566.306	301.894
566.315	296.69
566.324	303.956
566.333	306.992
566.342	300.238
566.351	294.197
566.36	291.899
566.369	297.005
566.378	302.658
566.386	288.989
566.395	297.683
566.404	298.93
566.413	294.565
566.422	310.637
566.431	289.346
566.44	292.229
566.449	307.535
566.458	298.764
566.467	295.718
566.476	291.555
566.485	288.697
566.494	307.591
566.503	311.553
566.512	288.708
566.521	295.039
566.53	299.438
566.539	294.416
566.548	294.895
566.557	303.389
566.566	308.157
566.575	286.323
566.584	306.884
566.593	302.112
566.602	309.822
566.611	291.976
566.62	320.101
566.629	283.991
566.638	287.682
566.646	303.805
566.655	312.463
566.664	295.016
566.673	300.031
566.682	299.498
566.691	302.101
566.7	308.417
566.709	312.802
566.718	289.084
566.727	310.183
566.736	303.237
566.745	298.78
566.754	289.961
566.763	286.74
566.772	292.238
566.781	294.663
566.79	315.787
566.799	295.923
566.808	297.218
566.817	291.687
566.826	307.326
566.835	302.467
566.844	305.091
566.853	308.326
566.862	305.289
566.87	297.835
566.879	314.012
566.888	312.721
566.897	298.972
566.906	299.56
566.915	301.404
566.924	298.901
566.933	306.993
566.942	298.278
566.951	312.595
566.96	296.38
566.969	326.834
566.978	313.689
566.987	301.173
566.996	317.3
567.005	302.347
567.014	297.38
567.023	296.793
567.032	294.982
567.041	316.825
567.05	300.05
567.059	295.045
567.068	314.863
567.077	302.272
567.086	294.67
567.094	294.591
567.103	313.847
567.112	301.44
567.121	300.802
567.13	305.672
567.139	302.399
567.148	295.418
567.157	307.149
567.166	301.625
567.175	290.587
567.184	311.851
567.193	302.639
567.202	293.372
567.211	304.582
567.22	312.048
567.229	305.206
567.238	305.817
567.247	316.993
567.256	313.259
567.265	305.8
567.274	315.122
567.282	319.465
567.291	302.047
567.3	309.467
567.309	313.106
567.318	307.962
567.327	320.729
567.336	301.21
567.345	312.747
567.354	313.26
567.363	312.681
567.372	313.423
567.381	307.969
567.39	304.943
567.399	317.995
567.408	303.78
567.417	302.614
567.426	298.976
567.435	308.952
567.444	316.998
567.453	303.89
567.462	319.274
567.471	323.479
567.479	316.516
567.488	310.767
567.497	311.813
567.506	310.405
567.515	307.841
567.524	310.33
567.533	322.796
567.542	303.11
567.551	315.498
567.56	297.431
567.569	299.018
567.578	325.224
567.587	305.802
567.596	327.228
567.605	317.403
567.614	312.021
567.623	304.195
567.632	312.977
567.641	317.353
567.649	317.946
567.658	318.486
567.667	307.263
567.676	308.35
567.685	321.753
567.694	304.983
567.703	316.62
567.712	315.383
567.721	308.003
567.73	314.142
567.739	310.994
567.748	320.15
567.757	326.275
567.766	306.008
567.775	320.888
567.784	312.967
567.793	327.149
567.802	307.359
567.811	314.617
567.819	308.315
567.828	313.714
567.837	322.188
567.846	311.6
567.855	315.776
567.864	302.19
567.873	312.654
567.882	330.627
567.891	309.927
567.9	323.604
567.909	325.459
567.918	313.61
567.927	322.525
567.936	322.792
567.945	329.901
567.954	323.729
567.963	312.869
567.972	324.826
567.98	322.006
567.989	327.613
567.998	313.349
568.007	327.833
568.016	331.244
568.025	321.842
568.034	321.105
568.043	313.058
[truncated: 15,718 more rows]
