# Supplementary material for: Enhancing the Quality of Diamond Film Growth Through the Synergistic Addition of Nitrogen and Carbon Dioxide
Source: Materials (Basel). 2026 Jan 4;19(1):183. doi: 10.3390/ma19010183 (PMC12787062; doi:10.3390/ma19010183)
Supplement: Supplementary file 1 [file materials-19-00183-s001.zip › PL/40ppmN2+1sccmO2.txt]

550.078	312.978
550.087	317.029
550.096	329.812
550.105	324.391
550.114	336.518
550.123	339.901
550.132	306.375
550.142	315.302
550.151	333.428
550.16	322.964
550.169	323.8
550.178	338.468
550.187	330.185
550.196	338.17
550.205	331.654
550.214	332.987
550.223	334.995
550.232	329.137
550.242	321.919
550.251	327.736
550.26	328.246
550.269	335.298
550.278	318.177
550.287	340.434
550.296	330.052
550.305	332.822
550.314	330.997
550.323	333.043
550.333	342.225
550.342	336.943
550.351	325.785
550.36	334.36
550.369	337.77
550.378	349.765
550.387	344.707
550.396	329.746
550.405	329.155
550.414	344.254
550.423	340.254
550.433	336.922
550.442	340.218
550.451	341.617
550.46	335.822
550.469	337.89
550.478	342.529
550.487	342.507
550.496	335.228
550.505	327.297
550.514	331.859
550.523	328.521
550.533	357.342
550.542	332.29
550.551	317.805
550.56	327.067
550.569	337.786
550.578	334.796
550.587	343.63
550.596	345.088
550.605	337.128
550.614	344.153
550.623	335.35
550.633	343.078
550.642	337.813
550.651	335.964
550.66	351.278
550.669	356.739
550.678	345.064
550.687	344.554
550.696	345.979
550.705	337.451
550.714	342.685
550.723	343.272
550.733	337.975
550.742	349.914
550.751	332.296
550.76	343.716
550.769	340.573
550.778	338.649
550.787	338.611
550.796	349.746
550.805	344.376
550.814	338.978
550.823	328.264
550.833	355.752
550.842	354.285
550.851	348.973
550.86	337.214
550.869	338.731
550.878	350.826
550.887	348.353
550.896	354.348
550.905	343.104
550.914	355.604
550.923	360.886
550.932	352.344
550.942	327.942
550.951	352.959
550.96	343.602
550.969	328.947
550.978	354.506
550.987	336.598
550.996	337.174
551.005	326.611
551.014	334.572
551.023	347.902
551.032	336.245
551.042	327.177
551.051	347.677
551.06	321.857
551.069	362.548
551.078	349.181
551.087	341.859
551.096	321.504
551.105	346.053
551.114	358.759
551.123	348.28
551.132	353.474
551.141	351.948
551.151	339.207
551.16	354.223
551.169	345.028
551.178	328.709
551.187	335.49
551.196	352.798
551.205	348.299
551.214	356.322
551.223	331.386
551.232	345.446
551.241	351.59
551.25	349.064
551.26	337.157
551.269	343.003
551.278	351.454
551.287	348.693
551.296	343.314
551.305	337.266
551.314	344.379
551.323	340.249
551.332	345.377
551.341	350.577
551.35	352.573
551.359	356.61
551.368	354.726
551.378	368.633
551.387	344.229
551.396	359.326
551.405	346.68
551.414	341.27
551.423	348.403
551.432	355.601
551.441	341.806
551.45	362.969
551.459	350.524
551.468	349.205
551.477	359.652
551.487	362.783
551.496	357.997
551.505	355.868
551.514	358.364
551.523	362.188
551.532	358.154
551.541	343.023
551.55	357.567
551.559	361.678
551.568	352.616
551.577	359.872
551.586	351.18
551.595	345.7
551.604	362.61
551.614	361.928
551.623	358.106
551.632	361.566
551.641	367.611
551.65	353.822
551.659	360.981
551.668	355.583
551.677	354.742
551.686	365.026
551.695	353.617
551.704	360.559
551.713	353.73
551.723	365.254
551.732	355.224
551.741	341.376
551.75	357.101
551.759	363.164
551.768	341.807
551.777	357.714
551.786	354.467
551.795	360.219
551.804	365.244
551.813	338.95
551.822	364.534
551.831	339.855
551.84	355.089
551.85	364.247
551.859	329.963
551.868	344.708
551.877	332.075
551.886	358.216
551.895	354.43
551.904	361.061
551.913	368.128
551.922	352.755
551.931	354.975
551.94	354.738
551.949	358.017
551.958	355.62
551.967	349.966
551.977	346.108
551.986	342.033
551.995	350.854
552.004	364.845
552.013	363.29
552.022	355.388
552.031	351.526
552.04	342.517
552.049	353.031
552.058	345.89
552.067	352.988
552.076	352.842
552.085	346.164
552.094	344.096
552.104	350.606
552.113	338.402
552.122	348.436
552.131	349.375
552.14	356.086
552.149	351.551
552.158	357.946
552.167	351.862
552.176	363.354
552.185	346.889
552.194	340.914
552.203	358.423
552.212	348.654
552.221	349.957
552.231	356.445
552.24	352.495
552.249	357.627
552.258	349.763
552.267	338.035
552.276	347.804
552.285	356.956
552.294	343.365
552.303	356.44
552.312	348.046
552.321	346.776
552.33	361.057
552.339	355.09
552.348	339.32
552.357	332.658
552.367	366.325
552.376	345.524
552.385	342.357
552.394	345.761
552.403	344.644
552.412	347.403
552.421	351.387
552.43	356.549
552.439	347.268
552.448	356.767
552.457	367.568
552.466	359.659
552.475	358.426
552.484	350.853
552.493	360.236
552.503	350.041
552.512	359.192
552.521	353.178
552.53	356.12
552.539	364.868
552.548	350.339
552.557	367.135
552.566	346.494
552.575	364.909
552.584	363.23
552.593	345.867
552.602	356.331
552.611	353.678
552.62	377.621
552.629	349.593
552.638	352.836
552.648	362.66
552.657	340.682
552.666	336.905
552.675	351.318
552.684	362.436
552.693	360.476
552.702	349.977
552.711	357.62
552.72	368.495
552.729	356.712
552.738	358.105
552.747	370.747
552.756	362.684
552.765	353.252
552.774	348.207
552.783	353.414
552.793	364.395
552.802	367.579
552.811	337.605
552.82	357.839
552.829	353.223
552.838	359.536
552.847	360.529
552.856	364.79
552.865	347.094
552.874	364.689
552.883	364.233
552.892	354.735
552.901	356.3
552.91	370.207
552.919	359.932
552.928	364.564
552.938	345.64
552.947	361.894
552.956	355.341
552.965	357.322
552.974	348.285
552.983	368.651
552.992	360.321
553.001	360.443
553.01	372.267
553.019	359.878
553.028	358.576
553.037	359.257
553.046	356.707
553.055	354.814
553.064	356.788
553.073	358.023
553.082	352.673
553.091	365.638
553.101	361.084
553.11	362.539
553.119	371.91
553.128	363.604
553.137	366.955
553.146	361.686
553.155	354.398
553.164	356.279
553.173	349.063
553.182	368.695
553.191	354.348
553.2	366.803
553.209	372.088
553.218	355.199
553.227	369.147
553.236	340.605
553.245	350.043
553.254	360.078
553.263	372.634
553.273	356.229
553.282	352.913
553.291	341.107
553.3	360.215
553.309	337.4
553.318	363.831
553.327	359.992
553.336	353.389
553.345	363.719
553.354	361.477
553.363	347.428
553.372	362.956
553.381	360.269
553.39	350.532
553.399	369.76
553.408	361.515
553.417	351.897
553.426	353.949
553.435	355.176
553.445	364.828
553.454	344.986
553.463	369.887
553.472	358.232
553.481	365.04
553.49	358.681
553.499	363.352
553.508	344.881
553.517	363.763
553.526	345.22
553.535	366.798
553.544	348.477
553.553	359.823
553.562	358.127
553.571	368.914
553.58	367.087
553.589	346.002
553.598	343.207
553.607	358.805
553.617	361.384
553.626	351.003
553.635	362.422
553.644	357.354
553.653	354.075
553.662	347.312
553.671	339.159
553.68	349.48
553.689	345.542
553.698	363.507
553.707	366.502
553.716	364.224
553.725	355.199
553.734	362.429
553.743	363.534
553.752	364.548
553.761	360.352
553.77	362.888
553.779	360.991
553.788	349.335
553.797	340.957
553.807	359.485
553.816	375.285
553.825	348.252
553.834	354.111
553.843	351.361
553.852	365.626
553.861	352.856
553.87	353.232
553.879	357.638
553.888	356.957
553.897	353.808
553.906	350.728
553.915	364.694
553.924	353.58
553.933	359.435
553.942	358.002
553.951	345.427
553.96	360.504
553.969	352.003
553.978	363.874
553.987	367.822
553.996	359.222
554.005	344.011
554.015	355.707
554.024	360.854
554.033	351.583
554.042	354.776
554.051	368.442
554.06	356.537
554.069	360.399
554.078	349.909
554.087	361.11
554.096	360.548
554.105	363.245
554.114	350.152
554.123	353.4
554.132	349.418
554.141	353.321
554.15	352.018
554.159	359.268
554.168	364.562
554.177	356.075
554.186	356.749
554.195	365.929
554.204	358.685
554.213	359.915
554.223	349.931
554.232	348.41
554.241	359.311
554.25	357.834
554.259	362.369
554.268	353.296
554.277	357.376
554.286	340.484
554.295	362.78
554.304	363.998
554.313	359.884
554.322	372.735
554.331	371.85
554.34	366.421
554.349	359.061
554.358	346.491
554.367	367.836
554.376	366.997
554.385	344.049
554.394	358.359
554.403	353.282
554.412	357.481
554.421	363.056
554.43	358.114
554.439	374.556
554.448	359.41
554.458	365.68
554.467	378.427
554.476	367.093
554.485	362.39
554.494	370.155
554.503	375.999
554.512	365.546
554.521	364.185
554.53	355.616
554.539	361.968
554.548	354.574
554.557	347.119
554.566	354.582
554.575	372.437
554.584	351.443
554.593	379.195
554.602	355.85
554.611	360.467
554.62	365.782
554.629	332.168
554.638	358.818
554.647	368.499
554.656	372.263
554.665	360.475
554.674	369.538
554.683	374.204
554.692	345.218
554.701	356.431
554.711	365.594
554.72	376.582
554.729	358.937
554.738	352.331
554.747	365.851
554.756	373.499
554.765	362.919
554.774	365.231
554.783	344.227
554.792	359.518
554.801	355.493
554.81	357.346
554.819	365.655
554.828	373.92
554.837	367.962
554.846	353.034
554.855	363.413
554.864	357.15
554.873	361.289
554.882	363.437
554.891	370.584
554.9	367.162
554.909	371.981
554.918	359.35
554.927	370.072
554.936	353.262
554.945	368.848
554.954	367.084
554.963	373.666
554.972	358.229
554.981	365.984
554.99	348.566
555	360.19
555.009	372.39
555.018	368.317
555.027	365.399
555.036	356.646
555.045	367.944
555.054	373.658
555.063	368.672
555.072	364.462
555.081	366.68
555.09	361.02
555.099	371.922
555.108	379.429
555.117	371.393
555.126	363.357
555.135	353.426
555.144	357.021
555.153	370.293
555.162	372.124
555.171	373.498
555.18	358.364
555.189	355.517
555.198	373.206
555.207	367.56
555.216	371.995
555.225	369.861
555.234	372.872
555.243	365.7
555.252	356.075
555.261	374.152
555.27	358.131
555.279	362.584
555.288	355.363
555.297	376.399
555.306	360.89
555.315	355.761
555.324	361.628
555.333	337.97
555.343	371.463
555.352	362.46
555.361	363.643
555.37	359.615
555.379	361.342
555.388	363.739
555.397	342.474
555.406	366.833
555.415	371.392
555.424	367.007
555.433	377.347
555.442	385.012
555.451	352.755
555.46	366.562
555.469	371.99
555.478	374.949
555.487	368.513
555.496	357.183
555.505	374.188
555.514	371.385
555.523	377.474
555.532	374.402
555.541	357.018
555.55	373.553
555.559	364.407
555.568	364.337
555.577	375.937
555.586	373.509
555.595	380.711
555.604	382.724
555.613	378.259
555.622	376.35
555.631	369.969
555.64	375.815
555.649	373.937
555.658	359.801
555.667	371.324
555.676	378.996
555.685	380.299
555.694	375.883
555.703	375.332
555.712	388.202
555.721	370.095
555.73	377.591
555.74	377.393
555.749	374.131
555.758	371.07
555.767	364.936
555.776	385.817
555.785	377.044
555.794	383.616
555.803	374.072
555.812	374.854
555.821	378.851
555.83	381.448
555.839	381.277
555.848	391.262
555.857	371.686
555.866	369.06
555.875	374.427
555.884	388.992
555.893	382.276
555.902	377.277
555.911	384.304
555.92	382.834
555.929	367.232
555.938	372.36
555.947	384.007
555.956	381.466
555.965	370.48
555.974	380.072
555.983	385.848
555.992	379.504
556.001	393.252
556.01	390.262
556.019	382.012
556.028	391.685
556.037	381.9
556.046	379.862
556.055	374.049
556.064	387.057
556.073	384.665
556.082	373.885
556.091	390.828
556.1	387.022
556.109	381.184
556.118	387.543
556.127	384.185
556.136	390.561
556.145	386.072
556.154	384.929
556.163	375.437
556.172	390.472
556.181	368.582
556.19	385.444
556.199	384.214
556.208	377.201
556.217	385.72
556.226	379.949
556.235	386.404
556.244	381.198
556.253	386.426
556.262	380.779
556.271	382.986
556.28	377.388
556.289	382.681
556.298	385.223
556.307	376.005
556.316	371.997
556.325	381.683
556.334	370.7
556.343	377.211
556.352	390.148
556.362	379.071
556.37	397.203
556.38	392.778
556.388	395.587
556.398	395.792
556.407	397.145
556.416	385.33
556.425	377.319
556.434	409.566
556.443	403.782
556.452	378.758
556.461	384.294
556.47	387.186
556.479	381.494
556.488	380.896
556.497	391.991
556.506	384.958
556.515	392.311
556.524	368.435
556.533	388.089
556.542	380.912
556.551	384.02
556.56	394.211
556.569	395.311
556.578	382.212
556.587	377.044
556.596	392.129
556.605	381.214
556.614	378.023
556.623	387.725
556.632	383.684
556.641	380.954
556.65	399.766
556.659	382.285
556.668	378.502
556.677	379.888
556.686	381.842
556.695	383.726
556.704	377.154
556.713	386.901
556.722	382.426
556.731	389.07
556.74	384.016
556.749	390.009
556.758	377.769
556.767	407.888
556.776	378.061
556.785	388.597
556.794	390.589
556.803	394.45
556.812	389.1
556.821	393.458
556.83	393.219
556.839	381.294
556.848	398.749
556.857	394.25
556.866	401.64
556.875	397.426
556.884	391.908
556.893	388.901
556.902	400.13
556.911	396.899
556.92	389.699
556.929	389.665
556.938	388.318
556.947	386.301
556.956	382.3
556.965	397.838
556.974	403.559
556.983	398.827
556.992	393.445
557.001	393.97
557.01	392.64
557.019	384.288
557.028	385.837
557.037	392.675
557.046	392.952
557.055	393.093
557.064	390.439
557.073	386.329
557.082	386.064
557.091	389.067
557.1	381.053
557.109	403.707
557.118	397.735
557.127	386.569
557.136	372.179
557.145	396.901
557.154	398.311
557.163	384.18
557.172	400.653
557.181	396.167
557.19	388.24
557.199	395.136
557.208	387.66
557.217	404.961
557.226	402.244
557.235	387.964
557.244	401.702
557.253	399.851
557.262	384.971
557.271	392.826
557.28	381.158
557.289	386.39
557.298	385.095
557.307	405.874
557.316	401.872
557.325	392.6
557.334	394.969
557.343	394.727
557.352	400.388
557.361	382.825
557.37	388.12
557.379	387.009
557.388	401.454
557.397	394.344
557.406	381.904
557.415	401.212
557.424	397.128
557.433	392.402
557.442	397.382
557.451	395.2
557.46	393.698
557.469	401.377
557.478	393.688
557.487	402.96
557.496	393.453
557.505	392.273
557.514	403.948
557.523	399.367
557.532	396.768
557.541	391.638
557.55	376.791
557.559	398.191
557.568	399.366
557.577	393.962
557.586	404.078
557.595	385.105
557.604	414.75
557.613	401.09
557.622	386.791
557.631	390.565
557.64	403.339
557.649	399.288
557.658	399.785
557.667	405.491
557.676	380.879
557.685	394.985
557.694	390.969
557.703	387.567
557.711	406.747
557.72	398.282
557.729	384.756
557.738	400.287
557.747	388.097
557.756	400.367
557.765	391.974
557.774	400.331
557.783	404.163
557.792	397.006
557.801	382.726
557.81	392.925
557.819	410.899
557.828	403.201
557.837	394.269
557.846	405.917
557.855	409.703
557.864	382.417
557.873	397.517
557.882	398.441
557.891	396.878
557.9	396.101
557.909	408.306
557.918	403.283
557.927	393.166
557.936	409.374
557.945	403.667
557.954	415.228
557.963	393.301
557.972	404.134
557.981	411.13
557.99	404.67
557.999	399.514
558.008	391.783
558.017	395.591
558.026	405.789
558.035	399.255
558.044	409.994
558.053	408.471
558.062	402.402
558.071	402.086
558.08	407.579
558.089	392.714
558.098	397.825
558.107	386.416
558.116	416.623
558.125	417.946
558.134	400.521
558.143	406.576
558.152	408.677
558.161	414.005
558.17	396.536
558.179	400.334
558.188	415.758
558.197	403.119
558.206	408.871
558.215	394.792
558.224	406.849
558.233	406.783
558.242	418.165
558.251	409.082
558.26	405.027
558.269	402.213
558.278	410.245
558.287	410.735
558.296	408.178
558.305	414.006
558.314	412.287
558.323	406.78
558.331	421.628
558.341	423.031
558.349	412.207
558.358	415.267
558.367	397.22
558.376	391.896
558.385	412.708
558.394	405.014
558.403	414.605
558.412	417.269
558.421	426.919
558.43	414.215
558.439	407.12
558.448	401.838
558.457	400.33
558.466	410.915
558.475	429.186
558.484	415.8
558.493	413.924
558.502	424.19
558.511	407.868
558.52	419.582
558.529	420.517
558.538	419.437
558.547	411.118
558.556	413.978
558.565	423.644
558.574	423.798
558.583	405.79
558.592	414.07
558.601	409.862
558.61	411.377
558.619	408.295
558.628	413.25
558.637	424.373
558.646	409.443
558.655	409.178
558.664	420.455
558.673	414.151
558.682	416.838
558.691	423.425
558.7	407.891
558.709	412.034
558.718	433.266
558.727	420.011
558.736	421.105
558.745	413.713
558.753	405.615
558.762	425.482
558.771	407.566
558.78	415.184
558.789	416.604
558.798	419.954
558.807	409.977
558.816	404.418
558.825	422.973
558.834	421.278
558.843	421.493
558.852	429.913
558.861	429.324
558.87	434.925
558.879	423.875
558.888	412.138
558.897	429.608
558.906	406.67
558.915	421.92
558.924	415.747
558.933	433.645
558.942	431.116
558.951	423.323
558.96	416.68
558.969	428.422
558.978	407.442
558.987	415.842
558.996	429.565
559.005	409.167
559.014	440.702
559.023	412.944
559.032	439.533
559.041	403.715
559.05	437.736
559.059	414.816
559.068	432.688
559.076	421.457
559.085	425.997
559.094	439.844
559.103	423.674
559.112	423.981
559.121	442.828
559.13	432.179
559.139	424.296
559.148	432.986
559.157	424.454
559.166	409.389
559.175	432.965
559.184	450.121
559.193	423.401
559.202	419.552
559.211	419.462
559.22	433.919
559.229	429.302
559.238	435.563
559.247	440.701
559.256	424.378
559.265	425.884
559.274	437.514
559.283	428.691
559.292	419.773
559.301	420.352
559.31	418.393
559.319	410.743
559.328	422.848
559.337	423.561
559.346	426.875
559.354	432.766
559.363	436.714
559.372	426.541
559.381	433.406
559.39	437.613
559.399	426.573
559.408	418.222
559.417	441.84
559.426	415.99
559.435	439.739
559.444	437.279
559.453	429.579
559.462	431.356
559.471	433.806
559.48	433.81
559.489	438.985
559.498	417.444
559.507	437.837
559.516	436.493
559.525	442.062
559.534	446.318
559.543	424.555
559.552	434.691
559.561	433.548
559.57	454.163
559.579	440.463
559.588	436.824
559.596	450.809
559.605	432.748
559.614	426.051
559.623	443.557
559.632	446.002
559.641	435.313
559.65	446.383
559.659	438.411
559.668	425.877
559.677	445.591
559.686	442.775
559.695	425.82
559.704	434.965
559.713	448.138
559.722	444.485
559.731	442.328
559.74	440.206
559.749	434.761
559.758	431.673
559.767	455.857
559.776	445.663
559.785	429.778
559.794	445.699
559.803	439.839
559.812	440.19
559.82	437.96
559.829	435.89
559.838	450.023
559.847	451.761
559.856	445.978
559.865	443.864
559.874	437.604
559.883	441.239
559.892	449.181
559.901	459.089
559.91	435.452
559.919	452.761
559.928	456.168
559.937	440.447
559.946	446.962
559.955	432.998
559.964	442.564
559.973	449.529
559.982	451.358
559.991	451.275
560	452.515
560.009	451.279
560.018	453.296
560.027	450.236
560.036	458.636
560.044	452.322
560.053	447.875
560.062	447.849
560.071	464.353
560.08	450.817
560.089	451.26
560.098	456.14
560.107	448.302
560.116	451.983
560.125	457.011
560.134	470.387
560.143	440.532
560.152	449.53
560.161	441.966
560.17	450.927
560.179	452.84
560.188	456.613
560.197	455.243
560.206	437.915
560.215	458.755
560.224	442.727
560.232	452.894
560.241	460.682
560.25	438.04
560.259	459.956
560.268	466.41
560.277	440.731
560.286	454.307
560.295	458.265
560.304	454.75
560.313	453.402
560.322	457.348
560.331	477.871
560.34	443.634
560.349	443.543
560.358	440.803
560.367	460.937
560.376	453.887
560.385	422.847
560.394	459.794
560.403	442.063
560.411	459.125
560.42	469.089
560.429	486.674
560.438	469.494
560.447	438.517
560.456	455.851
560.465	452.194
560.474	464.902
560.483	462.845
560.492	454.354
560.501	459.831
560.51	465.361
560.519	443.695
560.528	466.432
560.537	463.182
560.546	473.85
560.555	464.231
560.564	459.689
560.573	461.535
560.582	462.861
560.591	468.77
560.599	467.829
560.608	455.488
560.617	465.237
560.626	469.721
560.635	459.416
560.644	463.597
560.653	460.153
560.662	471.333
560.671	479.395
560.68	458.371
560.689	481.671
560.698	466.96
560.707	472.419
560.716	465.125
560.725	450.836
560.734	468.165
560.743	461.058
560.752	468.057
560.76	455.646
560.769	464.68
560.778	457.157
560.787	477.252
560.796	480.849
560.805	473.111
560.814	471.104
560.823	474.785
560.832	472.135
560.841	468.862
560.85	452.446
560.859	471.46
560.868	476.714
560.877	457.975
560.886	475.69
560.895	481.275
560.904	477.343
560.912	466.521
560.921	461.43
560.93	451.906
560.939	480.723
560.948	469.753
560.957	466.37
560.966	474.481
560.975	482.81
560.984	481.838
560.993	456.26
561.002	477.76
561.011	469.398
561.02	481.004
561.029	461.073
561.038	468.897
561.047	469.978
561.056	477.524
561.065	475.148
561.073	473.456
561.082	474.27
561.091	473.137
561.1	470.65
561.109	475.596
561.118	488.597
561.127	473.234
561.136	478.637
561.145	478.502
561.154	472.881
561.163	494.391
561.172	492.664
561.181	488.294
561.19	481.854
561.199	487.846
561.208	474.383
561.216	489.296
561.225	484.33
561.234	471.976
561.243	467.795
561.252	474.809
561.261	482.296
561.27	487.153
561.279	480.696
561.288	474.311
561.297	479.934
561.306	476.821
561.315	469.315
561.324	494.423
561.333	479.379
561.342	486.944
561.351	465.645
561.359	495.778
561.368	474.412
561.377	486.294
561.386	488.147
561.395	481.838
561.404	479.225
561.413	479.638
561.422	487.505
561.431	501.06
561.44	472.2
561.449	484.847
561.458	490.655
561.467	508.885
561.476	486.206
561.485	488.514
561.493	462.119
561.502	492.938
561.511	480.128
561.52	488.051
561.529	503.381
561.538	472.015
561.547	483.745
561.556	494.765
561.565	488.939
561.574	488.29
561.583	495.891
561.592	489.658
561.601	488.293
561.61	481.167
561.619	491.615
561.627	502.273
561.636	498.8
561.645	482.919
561.654	502.057
561.663	475.737
561.672	489.317
561.681	483.982
561.69	500.675
561.699	486.177
561.708	468.593
561.717	496.641
561.726	486.967
561.735	495.406
561.744	500.199
561.753	498.323
561.761	492.25
561.77	495.634
561.779	489.602
561.788	493.499
561.797	492.29
561.806	492.864
561.815	491.466
561.824	496.883
561.833	506.648
561.842	496.429
561.851	488.791
561.86	499.355
561.869	508.089
561.878	491.221
561.886	494.367
561.895	497.556
561.904	507.695
561.913	496.65
561.922	490.007
561.931	502.104
561.94	484.688
561.949	493.478
561.958	504.729
561.967	510.987
561.976	509.782
561.985	493.584
561.994	511.836
562.002	499.364
562.011	483.727
562.02	490.628
562.029	505.665
562.038	507.533
562.047	491.852
562.056	503.136
562.065	488.788
562.074	503.345
562.083	504.179
562.092	502.512
562.101	508.951
562.11	505.903
562.118	512.231
562.127	504.778
562.136	509.337
562.145	520.26
562.154	491.613
562.163	518.878
562.172	504.573
562.181	493.35
562.19	506.628
562.199	512.941
562.208	499.684
562.217	537.968
562.226	504.517
562.234	518.332
562.243	521.606
562.252	496.079
562.261	506.498
562.27	520.657
562.279	518.276
562.288	515.088
562.297	502.991
562.306	517.416
562.315	508.665
562.324	506.974
562.333	509.71
562.342	507.286
562.35	505.343
562.359	502.08
562.368	514.665
562.377	517.951
562.386	518.831
562.395	503.286
562.404	519.824
562.413	509.058
562.422	519.045
562.431	510.725
562.44	510.085
562.449	520.288
562.457	487.636
562.466	497.949
562.475	534.135
562.484	516.508
562.493	514.64
562.502	520.422
562.511	516.866
562.52	506.456
562.529	508.674
562.538	501.209
562.547	508.711
562.556	511.604
562.565	524.57
562.573	528.08
562.582	510.162
562.591	506.225
562.6	514.387
562.609	522.697
562.618	519.814
562.627	516.435
562.636	520.058
562.645	529.324
562.654	506.123
562.663	531.633
562.672	516.458
562.68	506.312
562.689	523.443
562.698	527.289
562.707	512.811
562.716	528.247
562.725	517.047
562.734	529.917
562.743	524.22
562.752	526.006
562.761	518.84
562.77	529.495
562.778	510.395
562.787	533.245
562.796	531.307
562.805	516.588
562.814	524.003
562.823	519.988
562.832	512.888
562.841	523.058
562.85	524.529
562.859	528.056
562.868	524.056
562.877	544.229
562.885	522.402
562.894	525.307
562.903	512.208
562.912	528.972
562.921	535.473
562.93	518.322
562.939	536.813
562.948	513.158
562.957	549.949
562.966	527.324
562.975	521.777
562.983	547.986
562.992	518.38
563.001	528.468
563.01	526.211
563.019	521.699
563.028	534.495
563.037	518.539
563.046	533.581
563.055	534.871
563.064	526.849
563.073	528.744
563.081	534.996
563.09	532.526
563.099	531.754
563.108	537.807
563.117	525.071
563.126	523.741
563.135	536.127
563.144	523.922
563.153	531.276
563.162	541.241
563.171	532.362
563.179	528.194
563.188	527.297
563.197	532.015
563.206	552.417
563.215	554.673
563.224	531.283
563.233	532.77
563.242	547.773
563.251	540.093
563.26	512.875
563.268	532.199
563.277	538.156
563.286	549.132
563.295	538.978
563.304	527.446
563.313	533.668
563.322	533.479
563.331	527.589
563.34	525.623
563.349	546.083
563.358	536.125
563.366	519.838
563.375	525.14
563.384	536.669
563.393	537.186
563.402	531.834
563.411	549.351
563.42	543.344
563.429	537.438
563.438	532.916
563.447	531.675
563.456	522.886
563.464	523.08
563.473	522.073
563.482	559.307
563.491	544.243
563.5	549.4
563.509	543.552
563.518	536.377
563.527	554.804
563.536	549.273
563.545	539.485
563.553	538.006
563.562	550.376
563.571	550.295
563.58	545.366
563.589	543.431
563.598	549.631
563.607	545.094
563.616	541.106
563.625	534.537
563.634	541.479
563.642	542.748
563.651	528.483
563.66	547.76
563.669	546.405
563.678	550.429
563.687	553.009
563.696	537.022
563.705	543.699
563.714	553.213
563.723	553.614
563.731	551.439
563.74	562.866
563.749	550.567
563.758	537.034
563.767	553.433
563.776	547.743
563.785	561.575
563.794	547.796
563.803	541.67
563.812	555.501
563.82	555.836
563.829	549.263
563.838	538.596
563.847	533.046
563.856	538.188
563.865	548.148
563.874	547.249
563.883	541.995
563.892	557.465
563.901	550.801
563.909	545.536
563.918	541.834
563.927	543.782
563.936	546.129
563.945	543.178
563.954	549.933
563.963	547.189
563.972	540.161
563.981	550.876
563.989	547.585
563.998	541.57
564.007	551.979
564.016	545.772
564.025	551.514
564.034	547.08
564.043	539.582
564.052	538.71
564.061	553.818
564.07	550.095
564.078	554.076
564.087	546.664
564.096	557.325
564.105	550.11
564.114	548.456
564.123	552.437
564.132	553.465
564.141	548.963
564.15	555.999
564.158	558.032
564.167	546.844
564.176	544.533
564.185	546.31
564.194	540.022
564.203	554.066
564.212	543.326
564.221	552.35
564.23	560.351
564.238	553.948
564.247	553.744
564.256	553.047
564.265	549.932
564.274	544.254
564.283	549.306
564.292	543.237
564.301	561.393
564.31	553.825
564.318	551.731
564.327	566.441
564.336	569.552
564.345	553.55
564.354	533.841
564.363	544.24
564.372	553.46
564.381	549.634
564.39	555.537
564.398	539.958
564.407	541.264
564.416	553.348
564.425	557.171
564.434	558.554
564.443	554.35
564.452	547.705
564.461	548.328
564.465	551.075
564.474	564.972
564.483	563.023
564.492	535.774
564.501	557.473
564.51	579.164
564.519	550.133
564.528	537.644
564.537	531.558
564.546	558.716
564.555	549.185
564.564	561.347
564.573	553.238
564.582	560.215
564.591	557.985
564.6	564.786
564.609	564.905
564.618	560.737
564.627	551.537
564.636	579.222
564.645	563.515
564.654	557.084
564.663	574.412
564.672	556.101
564.681	558.608
564.69	561.24
564.699	563.238
564.708	565.689
564.716	555.998
564.725	576.192
564.734	548.871
564.743	557.406
564.752	551.182
564.761	578.217
564.77	577.698
564.779	550.107
564.788	561.706
564.797	569.452
564.806	570.99
564.815	550.81
564.824	570.674
564.833	562.542
564.842	551.304
564.851	553.758
564.86	548.061
564.869	558.543
564.878	564.035
564.887	553.36
564.896	563.917
564.905	563.89
564.914	560.064
564.923	553.009
564.932	566.382
564.941	562.273
564.95	553.871
564.959	579.795
564.968	575.448
564.977	565.053
564.986	551.65
564.995	551.323
565.004	563.98
565.013	567.73
565.022	561.909
565.031	555.31
565.04	570.476
565.049	565.308
565.058	559.127
565.067	558.659
565.076	555.646
565.085	577.299
565.094	567.07
565.103	562.377
565.112	568.324
565.121	568.244
565.13	580.754
565.139	579.72
565.148	553.837
565.157	556.389
565.166	574.28
565.175	561.577
565.184	568.681
565.193	551.749
565.202	565.983
565.211	566.019
565.22	558.553
565.229	577.027
565.238	551.444
565.247	564.309
565.256	552.459
565.265	562.312
565.274	557.251
565.283	574.4
565.292	550.063
565.301	570.983
565.31	560.504
565.319	569.946
565.328	569.509
565.337	575.799
565.346	555.983
565.354	559.66
565.363	560.919
565.372	563.52
565.381	568.667
565.39	577.517
565.399	551.574
565.408	579.449
565.417	571.323
565.426	576.205
565.435	560.039
565.444	569.901
565.453	589.669
565.462	573.512
565.471	574.094
565.48	568.493
565.489	569.688
565.498	566.506
565.507	577.527
565.516	590.412
565.525	577.367
565.534	564.389
565.543	587.925
565.552	574.246
565.561	588.291
565.57	578.146
565.579	579.189
565.588	574.203
565.597	571.233
565.606	573.907
565.615	575.928
565.624	583.414
565.633	570.401
565.642	561.727
565.651	564.279
565.66	578.684
565.669	548.525
565.678	571.482
565.687	580.015
565.696	582.852
565.705	569.644
565.714	575.18
565.723	574.141
565.732	570.766
565.741	547.558
565.75	584.933
565.759	583.742
565.768	583.679
565.776	577.392
565.785	578.58
565.794	566.204
565.803	577.406
565.812	586.725
565.821	584.799
565.83	588.332
565.839	597.364
565.848	594.647
565.857	575.938
565.866	566.62
565.875	579.037
565.884	603.283
565.893	579.981
565.902	584.664
565.911	583.288
565.92	591.895
565.929	590.518
565.938	564.134
565.947	581.678
565.956	585.388
565.965	587.061
565.974	574.883
565.983	581.173
565.992	594.228
566.001	579.559
566.01	593.702
566.019	593.949
566.028	575.196
566.037	594.884
566.046	575.979
566.055	604.071
566.064	582.358
566.073	591.591
566.082	590.818
566.091	596.204
566.099	598.497
566.108	577.944
566.117	605.306
566.126	586.931
566.135	592.818
566.144	587.477
566.153	585.095
566.162	599.333
566.171	574.381
566.18	581.77
566.189	584.917
566.198	595.586
566.207	587.582
566.216	561.427
566.225	586.685
566.234	598.256
566.243	598.185
566.252	596.505
566.261	585.094
566.27	608.52
566.279	596.999
566.288	588.314
566.297	599.876
566.306	596.955
566.315	571.035
566.324	605.431
566.333	586.695
566.342	589.31
566.351	606.394
566.36	581.314
566.369	582.204
566.378	589.778
566.386	599.108
566.395	585.423
566.404	579.215
566.413	596.588
566.422	611.955
566.431	584.902
566.44	577.633
566.449	605.77
566.458	580.172
566.467	597.015
566.476	586.833
566.485	578.636
566.494	608.346
566.503	588.282
566.512	586.127
566.521	602.527
566.53	611.95
566.539	600.658
566.548	608.454
566.557	602.426
566.566	616.314
566.575	604.942
566.584	603.828
566.593	589.304
566.602	612.179
566.611	576.481
566.62	589.135
566.629	607.217
566.638	600.894
566.646	609.477
566.655	604.385
566.664	608.082
566.673	611.889
566.682	615.807
566.691	614.167
566.7	598.143
566.709	600.057
566.718	585.643
566.727	597.32
566.736	599.001
566.745	597.56
566.754	577.433
566.763	584.675
566.772	600.642
566.781	609.841
566.79	609.817
566.799	598.686
566.808	605.628
566.817	618.202
566.826	622.118
566.835	571.326
566.844	615.162
566.853	600.457
566.862	603.102
566.87	605.639
566.879	609.332
566.888	619.835
566.897	597.321
566.906	597.875
566.915	619
566.924	613.992
566.933	623.95
566.942	611.501
566.951	609.623
566.96	603.345
566.969	624.408
566.978	609.328
566.987	604.214
566.996	612.203
567.005	593.497
567.014	582.939
567.023	621.586
567.032	616.723
567.041	612.486
567.05	597.611
567.059	613.744
567.068	615.414
567.077	600.812
567.086	609.856
567.094	611.555
567.103	611.536
567.112	605.367
567.121	598.497
567.13	608.859
567.139	622.805
567.148	594.56
567.157	604.37
567.166	633.66
567.175	606.011
567.184	615.006
567.193	602.171
567.202	621.55
567.211	618.488
567.22	614.15
567.229	614.764
567.238	607.283
567.247	621.556
567.256	628.382
567.265	606.628
567.274	604.761
567.282	617.798
567.291	612.795
567.3	602.778
567.309	617.514
567.318	608.474
567.327	614.162
567.336	637.127
567.345	614.966
567.354	618.473
567.363	606.167
567.372	616.935
567.381	632.049
567.39	623.521
567.399	629.791
567.408	627.399
567.417	617.009
567.426	624.005
567.435	627.83
567.444	612.903
567.453	613.981
567.462	638.548
567.471	622.17
567.479	625.598
567.488	620.915
567.497	613.726
567.506	632.558
567.515	629.9
567.524	631.787
567.533	619.62
567.542	629.107
567.551	634.089
567.56	624.543
567.569	612.864
567.578	656.62
567.587	610.371
567.596	628.573
567.605	613.235
567.614	640.075
567.623	634.306
567.632	616.077
567.641	635.941
567.649	634.658
567.658	629.566
567.667	612.058
567.676	648.152
567.685	629.945
567.694	626.601
567.703	615.376
567.712	630.149
567.721	644.343
567.73	635.06
567.739	644.157
567.748	613.21
567.757	647.01
567.766	638.492
567.775	628.842
567.784	625.934
567.793	662.923
567.802	634.429
567.811	644.625
567.819	631.4
567.828	648.343
567.837	629.005
567.846	626.887
567.855	633.395
567.864	624.034
567.873	652.948
567.882	637.901
567.891	632.767
567.9	645.978
567.909	655.84
567.918	643.208
567.927	654.88
567.936	638.22
567.945	636.5
567.954	645.619
567.963	631.259
567.972	631.231
567.98	644.013
567.989	656.455
567.998	629.156
568.007	645.844
568.016	627.523
568.025	635.715
568.034	662.432
568.043	660.423
[truncated: 15,718 more rows]
