# Supplementary material for: Enhancing the Quality of Diamond Film Growth Through the Synergistic Addition of Nitrogen and Carbon Dioxide
Source: Materials (Basel). 2026 Jan 4;19(1):183. doi: 10.3390/ma19010183 (PMC12787062; doi:10.3390/ma19010183)
Supplement: Supplementary file 1 [file materials-19-00183-s001.zip › PL/40ppmN2.txt]

550.078	706.157
550.087	687.549
550.096	687.054
550.105	699.14
550.114	705.116
550.123	704.033
550.132	693.926
550.142	706.485
550.151	693.007
550.16	682.539
550.169	694.698
550.178	700.505
550.187	693.126
550.196	706.487
550.205	713.123
550.214	693.504
550.223	683.102
550.232	710.726
550.242	713.991
550.251	704.632
550.26	710.218
550.269	689.588
550.278	713.607
550.287	697.889
550.296	716.423
550.305	722.642
550.314	700.01
550.323	725.745
550.333	710.674
550.342	713.219
550.351	700.076
550.36	729.691
550.369	730.632
550.378	725.124
550.387	705.828
550.396	731.747
550.405	718.754
550.414	710.189
550.423	715.322
550.433	725.729
550.442	723.785
550.451	716.081
550.46	732.763
550.469	699.446
550.478	708.068
550.487	714.596
550.496	711.867
550.505	711.773
550.514	724.833
550.523	738.514
550.533	727.821
550.542	713.833
550.551	701.271
550.56	725.065
550.569	728.803
550.578	739.314
550.587	710.958
550.596	724.422
550.605	725.615
550.614	735.684
550.623	728.564
550.633	741.364
550.642	737.406
550.651	731.1
550.66	726.896
550.669	742.439
550.678	710.542
550.687	739.835
550.696	735.453
550.705	723.674
550.714	727.547
550.723	748.479
550.733	737.22
550.742	739.366
550.751	727.886
550.76	736.911
550.769	738.567
550.778	744.631
550.787	767.651
550.796	743.046
550.805	742.189
550.814	743.245
550.823	735.628
550.833	758.279
550.842	758.617
550.851	739.427
550.86	740.29
550.869	752.589
550.878	725.391
550.887	736.952
550.896	735.09
550.905	768.025
550.914	747.494
550.923	753.44
550.932	732.401
550.942	773.335
550.951	753.42
550.96	744.58
550.969	764.686
550.978	747.89
550.987	766.732
550.996	730.982
551.005	754.63
551.014	754.105
551.023	751.812
551.032	766.111
551.042	767.811
551.051	740.215
551.06	756.496
551.069	762.009
551.078	745.797
551.087	764.077
551.096	754.349
551.105	763.954
551.114	753.131
551.123	744.713
551.132	760.364
551.141	758.6
551.151	751.524
551.16	749.266
551.169	764.46
551.178	773.356
551.187	758.642
551.196	759.67
551.205	754.648
551.214	762.793
551.223	747.269
551.232	754.301
551.241	762.66
551.25	773.493
551.26	736.456
551.269	765.312
551.278	767.65
551.287	736.349
551.296	748.029
551.305	763.634
551.314	769.245
551.323	754.351
551.332	754.687
551.341	763.756
551.35	739.414
551.359	732.994
551.368	742.419
551.378	737.924
551.387	754.403
551.396	752.937
551.405	742.131
551.414	749.081
551.423	756.081
551.432	767.177
551.441	763.301
551.45	769.415
551.459	763.642
551.468	743.214
551.477	761.461
551.487	763.753
551.496	756.796
551.505	768.964
551.514	743.03
551.523	753.299
551.532	725.508
551.541	756.358
551.55	741.425
551.559	757.551
551.568	754.572
551.577	760.534
551.586	774.701
551.595	740.034
551.604	762.664
551.614	751.443
551.623	755.637
551.632	767.835
551.641	744.428
551.65	769.465
551.659	756.154
551.668	773.606
551.677	760.725
551.686	760.253
551.695	762.343
551.704	752.585
551.713	774.932
551.723	779.602
551.732	756.896
551.741	742.918
551.75	754.752
551.759	776.714
551.768	756.298
551.777	766.531
551.786	777.076
551.795	779.383
551.804	767.799
551.813	751.186
551.822	772.262
551.831	763.529
551.84	768.485
551.85	757.318
551.859	763.366
551.868	758.095
551.877	759.588
551.886	784.415
551.895	757.251
551.904	777.719
551.913	756.527
551.922	757.77
551.931	783.686
551.94	778.598
551.949	766.901
551.958	769.315
551.967	778.282
551.977	762.091
551.986	761.088
551.995	779.966
552.004	753.144
552.013	759.133
552.022	786.93
552.031	775.31
552.04	780.756
552.049	771.197
552.058	778.416
552.067	788.036
552.076	765.576
552.085	787.329
552.094	748.034
552.104	780.571
552.113	769.213
552.122	782.842
552.131	775.013
552.14	791.737
552.149	781.369
552.158	766.096
552.167	785.825
552.176	780.104
552.185	747.146
552.194	806.743
552.203	768.886
552.212	771.462
552.221	756.505
552.231	766.878
552.24	781.731
552.249	785.479
552.258	793.142
552.267	768.381
552.276	789.872
552.285	780.231
552.294	758.265
552.303	791.584
552.312	752.69
552.321	784.637
552.33	783.917
552.339	792.773
552.348	783.946
552.357	779.667
552.367	780.714
552.376	787.17
552.385	765.269
552.394	783.811
552.403	769.921
552.412	778.079
552.421	782.161
552.43	778.162
552.439	788.182
552.448	777.869
552.457	789.037
552.466	775.798
552.475	776.59
552.484	778.374
552.493	770.541
552.503	798.327
552.512	783.456
552.521	787.008
552.53	782.424
552.539	787.517
552.548	788.91
552.557	755.027
552.566	814.974
552.575	801.242
552.584	794.038
552.593	773.65
552.602	784.839
552.611	789.275
552.62	793.59
552.629	770.665
552.638	792.744
552.648	808.511
552.657	776.938
552.666	758.362
552.675	804.127
552.684	797.75
552.693	781.465
552.702	770.859
552.711	809.521
552.72	779.234
552.729	777.099
552.738	792.9
552.747	788.325
552.756	802.203
552.765	778.197
552.774	807.267
552.783	802.029
552.793	791.37
552.802	812.715
552.811	819.245
552.82	790.635
552.829	789.864
552.838	789.416
552.847	796.548
552.856	794.606
552.865	785.188
552.874	783.984
552.883	773.996
552.892	801.897
552.901	785.554
552.91	788.646
552.919	779.852
552.928	808.692
552.938	785.19
552.947	785.735
552.956	779.793
552.965	781.152
552.974	777.444
552.983	793.416
552.992	795.709
553.001	780.306
553.01	786.985
553.019	790.947
553.028	756.34
553.037	799.51
553.046	799.651
553.055	812.87
553.064	796.565
553.073	791.833
553.082	788.943
553.091	802.444
553.101	770.486
553.11	795.625
553.119	789.573
553.128	800.451
553.137	774.464
553.146	803.818
553.155	786.606
553.164	779.239
553.173	767.417
553.182	797.533
553.191	798.917
553.2	815.336
553.209	770.987
553.218	795.437
553.227	791.964
553.236	801.733
553.245	798.413
553.254	793.613
553.263	793.815
553.273	806.928
553.282	793.725
553.291	803.568
553.3	797.197
553.309	797.55
553.318	801.216
553.327	816.55
553.336	819.1
553.345	793.091
553.354	785.933
553.363	806.951
553.372	793.393
553.381	784.731
553.39	802.62
553.399	791.312
553.408	805.699
553.417	802.93
553.426	800.489
553.435	793.073
553.445	791.336
553.454	796.878
553.463	786.994
553.472	775.513
553.481	800.988
553.49	796.192
553.499	804.895
553.508	820.488
553.517	793.186
553.526	808.576
553.535	791.338
553.544	808.52
553.553	797.127
553.562	804.308
553.571	800.957
553.58	803.25
553.589	805.803
553.598	804.761
553.607	821.441
553.617	799.645
553.626	800.602
553.635	800.486
553.644	816.058
553.653	808.185
553.662	804.475
553.671	810.431
553.68	829.687
553.689	793.565
553.698	801.95
553.707	824.465
553.716	800.899
553.725	812.543
553.734	789.436
553.743	789.632
553.752	802.795
553.761	805.532
553.77	804.007
553.779	821.929
553.788	810.509
553.797	793.812
553.807	807.853
553.816	821.676
553.825	796.57
553.834	821.433
553.843	836.95
553.852	811.479
553.861	788.505
553.87	804.292
553.879	828.145
553.888	815.622
553.897	820.519
553.906	788.152
553.915	817.44
553.924	808.371
553.933	820.72
553.942	816.508
553.951	813.658
553.96	818.849
553.969	811.708
553.978	806.566
553.987	802.64
553.996	821.547
554.005	806.193
554.015	817.077
554.024	803.719
554.033	833.043
554.042	818.411
554.051	814.243
554.06	808.763
554.069	810.569
554.078	785.002
554.087	810.696
554.096	801.728
554.105	822.219
554.114	801.284
554.123	820.886
554.132	813.561
554.141	824.635
554.15	811.542
554.159	814.253
554.168	809.117
554.177	830.185
554.186	838.098
554.195	828.915
554.204	807.205
554.213	822.101
554.223	819.127
554.232	812.082
554.241	826.613
554.25	810.524
554.259	833.318
554.268	808.001
554.277	825.369
554.286	828.292
554.295	815.927
554.304	824.232
554.313	820.535
554.322	839.635
554.331	830.619
554.34	817.1
554.349	837.591
554.358	846.324
554.367	846.544
554.376	815.475
554.385	820.375
554.394	820.968
554.403	842.793
554.412	826.512
554.421	816.223
554.43	824.708
554.439	838.012
554.448	831.218
554.458	850.206
554.467	842.979
554.476	825.47
554.485	829.066
554.494	829.59
554.503	828.24
554.512	826.224
554.521	822.186
554.53	824.561
554.539	838.515
554.548	830.159
554.557	835.296
554.566	825.41
554.575	831.818
554.584	814.414
554.593	812.839
554.602	841.984
554.611	821.423
554.62	832.09
554.629	839.502
554.638	835.727
554.647	855.074
554.656	846.348
554.665	840.891
554.674	855.773
554.683	866.442
554.692	838.387
554.701	833.619
554.711	851.97
554.72	849.907
554.729	816.533
554.738	835.732
554.747	834.192
554.756	842.967
554.765	839.899
554.774	843.139
554.783	851.509
554.792	838.014
554.801	844.78
554.81	847.807
554.819	832.092
554.828	846.002
554.837	842.438
554.846	843.539
554.855	854.634
554.864	842.823
554.873	843.439
554.882	856.21
554.891	845.94
554.9	839.044
554.909	827.917
554.918	849.666
554.927	832.985
554.936	832.873
554.945	835.711
554.954	834.811
554.963	844.138
554.972	855.877
554.981	850.736
554.99	843.014
555	850.772
555.009	819.645
555.018	866.286
555.027	864.842
555.036	836.251
555.045	835.594
555.054	859.863
555.063	869.242
555.072	826.157
555.081	858.38
555.09	861.291
555.099	856
555.108	851.622
555.117	852.208
555.126	855.336
555.135	872.64
555.144	863.016
555.153	854.818
555.162	845.62
555.171	865.078
555.18	834.897
555.189	867.898
555.198	862.234
555.207	847.125
555.216	859.837
555.225	869.013
555.234	883.321
555.243	865.726
555.252	838.126
555.261	879.45
555.27	874.431
555.279	861.458
555.288	856.599
555.297	847.219
555.306	853.42
555.315	868.852
555.324	885.121
555.333	862.274
555.343	873.388
555.352	868.877
555.361	873.771
555.37	865.644
555.379	871.585
555.388	850.648
555.397	870.935
555.406	867.702
555.415	869.788
555.424	890.569
555.433	872.133
555.442	875.26
555.451	876.757
555.46	897.82
555.469	870.751
555.478	870.828
555.487	867.542
555.496	882.074
555.505	859.863
555.514	869.772
555.523	878.204
555.532	899.078
555.541	882.27
555.55	880.611
555.559	850.711
555.568	900.579
555.577	892.369
555.586	887.564
555.595	889.823
555.604	900.943
555.613	901.015
555.622	870.228
555.631	883.173
555.64	878.829
555.649	893.722
555.658	882.798
555.667	891.05
555.676	889.034
555.685	883.937
555.694	882.844
555.703	902.339
555.712	898.52
555.721	867.409
555.73	884.9
555.74	889.568
555.749	879.177
555.758	914.835
555.767	877.004
555.776	897.025
555.785	904.648
555.794	888.882
555.803	878.2
555.812	906.864
555.821	904.604
555.83	881.453
555.839	887.501
555.848	861.035
555.857	872.626
555.866	911.077
555.875	887.173
555.884	891.334
555.893	889.613
555.902	874.509
555.911	874.355
555.92	896.503
555.929	860.097
555.938	912.862
555.947	900.742
555.956	911.137
555.965	890.44
555.974	904.443
555.983	909.544
555.992	905.914
556.001	904.48
556.01	899.216
556.019	886.63
556.028	897.585
556.037	907.012
556.046	913.862
556.055	898.362
556.064	891.522
556.073	906.158
556.082	891.126
556.091	914.732
556.1	918.773
556.109	896.752
556.118	900.393
556.127	906.548
556.136	916.688
556.145	920.634
556.154	871.902
556.163	918.237
556.172	923.814
556.181	923.396
556.19	925.454
556.199	897.147
556.208	907.741
556.217	896.993
556.226	889.999
556.235	908.083
556.244	904.778
556.253	905.545
556.262	910.503
556.271	930.571
556.28	920.127
556.289	893.787
556.298	917.013
556.307	927.695
556.316	877.499
556.325	920.187
556.334	926.101
556.343	920.344
556.352	904.729
556.362	905.234
556.37	915.575
556.38	921.668
556.388	898.825
556.398	928.488
556.407	914.991
556.416	941.27
556.425	911.529
556.434	907.266
556.443	911.912
556.452	928.735
556.461	895.171
556.47	910.796
556.479	940.411
556.488	930.789
556.497	930.898
556.506	918.177
556.515	931.658
556.524	913.928
556.533	930.503
556.542	912.885
556.551	927.506
556.56	916.573
556.569	901.803
556.578	920.428
556.587	934.159
556.596	906.513
556.605	938.072
556.614	934.321
556.623	923.775
556.632	918.241
556.641	922.481
556.65	924.338
556.659	948.56
556.668	910.486
556.677	919.798
556.686	934.113
556.695	936.552
556.704	905.17
556.713	931.813
556.722	904.035
556.731	934.289
556.74	930.751
556.749	937.584
556.758	933.351
556.767	927.196
556.776	902.132
556.785	923.243
556.794	942.239
556.803	960.372
556.812	911.81
556.821	949.772
556.83	918.595
556.839	916.146
556.848	928.896
556.857	934.23
556.866	936.727
556.875	951.216
556.884	915.538
556.893	945.5
556.902	969.974
556.911	931.537
556.92	924.31
556.929	932.063
556.938	947.626
556.947	918.118
556.956	931.611
556.965	953.508
556.974	927.077
556.983	931.9
556.992	913.261
557.001	933.154
557.01	938.299
557.019	942.483
557.028	947.647
557.037	948.42
557.046	949.743
557.055	914.169
557.064	929.741
557.073	961.907
557.082	938.422
557.091	943.014
557.1	948.399
557.109	966.944
557.118	902.227
557.127	942.342
557.136	951.268
557.145	975.336
557.154	926.789
557.163	925.94
557.172	962.219
557.181	946.108
557.19	938.03
557.199	964.08
557.208	937.929
557.217	969.175
557.226	956.548
557.235	939.692
557.244	963.305
557.253	942.739
557.262	968.93
557.271	953.448
557.28	952.244
557.289	951.664
557.298	954.932
557.307	953.543
557.316	973.467
557.325	960.7
557.334	969.883
557.343	983.571
557.352	961.06
557.361	954.468
557.37	959.916
557.379	976.612
557.388	974.402
557.397	956.299
557.406	936.575
557.415	963.429
557.424	961.673
557.433	946.953
557.442	944.511
557.451	972.451
557.46	962.229
557.469	962.01
557.478	975.802
557.487	945.854
557.496	979.418
557.505	984.249
557.514	953.136
557.523	971.188
557.532	949.132
557.541	924.63
557.55	955.921
557.559	979.265
557.568	978.318
557.577	964.818
557.586	968.102
557.595	988.329
557.604	990.611
557.613	971.027
557.622	959.216
557.631	988.699
557.64	962.455
557.649	970.439
557.658	964.91
557.667	979.505
557.676	977.373
557.685	957.774
557.694	966.454
557.703	997.613
557.711	963.043
557.72	970.571
557.729	949.967
557.738	965.587
557.747	970.888
557.756	985.122
557.765	981.225
557.774	973.43
557.783	973.344
557.792	957.713
557.801	986.455
557.81	973.939
557.819	992.47
557.828	995.12
557.837	986.961
557.846	995.464
557.855	983.03
557.864	996.601
557.873	1010.52
557.882	994.174
557.891	996.049
557.9	996.994
557.909	1000.22
557.918	999.217
557.927	975.849
557.936	1003.19
557.945	976.386
557.954	985.363
557.963	990.965
557.972	976.603
557.981	984.141
557.99	987.908
557.999	960.247
558.008	991.661
558.017	955.583
558.026	1003.56
558.035	983.373
558.044	993.225
558.053	981.099
558.062	1016.26
558.071	988.569
558.08	998.792
558.089	990.099
558.098	988.166
558.107	996.749
558.116	982.999
558.125	1009.34
558.134	1003.86
558.143	997.263
558.152	985.934
558.161	1001.52
558.17	987.514
558.179	974.06
558.188	1001.13
558.197	988.661
558.206	997.62
558.215	979.645
558.224	1006.28
558.233	995.28
558.242	1005.89
558.251	995.306
558.26	979.453
558.269	995.35
558.278	992.221
558.287	1000.13
558.296	1018.54
558.305	1000.99
558.314	996.997
558.323	1004.54
558.331	1017.13
558.341	1030.82
558.349	1013
558.358	1020.33
558.367	1003.23
558.376	970.196
558.385	1022.55
558.394	1012.22
558.403	1022.52
558.412	1023.45
558.421	1022.44
558.43	1011.68
558.439	1015.26
558.448	986.792
558.457	1012.9
558.466	1011.09
558.475	1031.06
558.484	1018.23
558.493	1025.92
558.502	1014.75
558.511	1026.66
558.52	1012.08
558.529	1008.35
558.538	999.266
558.547	1014.43
558.556	1011.1
558.565	1008.62
558.574	1023.33
558.583	1004.97
558.592	1031.69
558.601	1041.79
558.61	1029.71
558.619	1021.06
558.628	1024.56
558.637	1024.46
558.646	1030.58
558.655	1033.08
558.664	996.681
558.673	1020.81
558.682	1037.66
558.691	1040.82
558.7	1002.28
558.709	1043.73
558.718	1011.38
558.727	1024.29
558.736	1039.11
558.745	1022.23
558.753	1046.36
558.762	1009.25
558.771	1033.47
558.78	1025.3
558.789	1030.11
558.798	1033.73
558.807	1023.36
558.816	1042.74
558.825	1042.53
558.834	1030.99
558.843	1025.17
558.852	1026.2
558.861	1042.83
558.87	1051.44
558.879	1029.86
558.888	1055.71
558.897	1026.5
558.906	1042.01
558.915	1027.56
558.924	1021.62
558.933	1044.81
558.942	1046.09
558.951	1042.47
558.96	1041.07
558.969	1051.75
558.978	1054.67
558.987	1030.43
558.996	1058.07
559.005	1039.73
559.014	1033.17
559.023	1050.15
559.032	1053.1
559.041	1058.8
559.05	1045.49
559.059	1047.82
559.068	1071.57
559.076	1030.79
559.085	1018.96
559.094	1065.02
559.103	1043.96
559.112	1038.72
559.121	1053.54
559.13	1060.8
559.139	1045.83
559.148	1039.93
559.157	1047.16
559.166	1034.91
559.175	1042.68
559.184	1053.46
559.193	1072.49
559.202	1049.52
559.211	1071.53
559.22	1064.79
559.229	1058.65
559.238	1032.4
559.247	1086.51
559.256	1058.4
559.265	1053.27
559.274	1083.61
559.283	1073
559.292	1055.79
559.301	1069.64
559.31	1091.76
559.319	1065.01
559.328	1057.44
559.337	1046.82
559.346	1081.5
559.354	1075.55
559.363	1032.58
559.372	1065.72
559.381	1062.83
559.39	1053.32
559.399	1071.2
559.408	1098.94
559.417	1080.76
559.426	1054.6
559.435	1048.12
559.444	1074.42
559.453	1088.9
559.462	1082.21
559.471	1053.35
559.48	1078.8
559.489	1088.56
559.498	1075.43
559.507	1073.59
559.516	1071.51
559.525	1084.48
559.534	1075.74
559.543	1080.45
559.552	1087.36
559.561	1051.45
559.57	1072.43
559.579	1088.43
559.588	1099.7
559.596	1076.72
559.605	1090.78
559.614	1087.38
559.623	1094.28
559.632	1088.96
559.641	1071.44
559.65	1063.82
559.659	1070.26
559.668	1087.93
559.677	1070.69
559.686	1094.85
559.695	1096.96
559.704	1054.71
559.713	1068.93
559.722	1082
559.731	1103.91
559.74	1082.7
559.749	1101.22
559.758	1100.19
559.767	1089.34
559.776	1086.14
559.785	1098.32
559.794	1087.51
559.803	1106.28
559.812	1089.02
559.82	1088.86
559.829	1094.81
559.838	1107.9
559.847	1089.32
559.856	1089.46
559.865	1093.08
559.874	1082.53
559.883	1124.14
559.892	1105.43
559.901	1087.55
559.91	1107.09
559.919	1083.19
559.928	1102.83
559.937	1100.8
559.946	1093.5
559.955	1108.96
559.964	1096.84
559.973	1107.56
559.982	1115.01
559.991	1113.53
560	1108.98
560.009	1096.33
560.018	1094.03
560.027	1075.21
560.036	1107.36
560.044	1110.07
560.053	1100.55
560.062	1104.95
560.071	1090.72
560.08	1108.23
560.089	1109.03
560.098	1104.67
560.107	1134.76
560.116	1103.22
560.125	1105.61
560.134	1127.27
560.143	1098.78
560.152	1125.74
560.161	1128.48
560.17	1113.31
560.179	1115.22
560.188	1148.22
560.197	1109.14
560.206	1114.52
560.215	1126.21
560.224	1127.17
560.232	1115.7
560.241	1099.53
560.25	1119.93
560.259	1111.03
560.268	1121.42
560.277	1119.02
560.286	1123.68
560.295	1130.73
560.304	1112.74
560.313	1108.11
560.322	1118.6
560.331	1129.86
560.34	1144.68
560.349	1112.03
560.358	1114.71
560.367	1166.31
560.376	1126.78
560.385	1119.34
560.394	1113.92
560.403	1140.09
560.411	1115.11
560.42	1135.59
560.429	1107.87
560.438	1129.32
560.447	1146.11
560.456	1118.68
560.465	1129.21
560.474	1117.8
560.483	1146
560.492	1121.92
560.501	1137.84
560.51	1168.47
560.519	1121.92
560.528	1109.04
560.537	1139.9
560.546	1114.94
560.555	1134.93
560.564	1139.72
560.573	1136.43
560.582	1152.4
560.591	1137.08
560.599	1120.76
560.608	1150.14
560.617	1150.08
560.626	1162.24
560.635	1148.54
560.644	1149.16
560.653	1161.16
560.662	1168.83
560.671	1134.84
560.68	1171.25
560.689	1167.78
560.698	1128.8
560.707	1154.8
560.716	1151.44
560.725	1168.13
560.734	1144.54
560.743	1142.87
560.752	1137.97
560.76	1158.68
560.769	1146.55
560.778	1155.52
560.787	1179.24
560.796	1163
560.805	1134.21
560.814	1157.26
560.823	1179.71
560.832	1159.22
560.841	1149.47
560.85	1129.22
560.859	1176.13
560.868	1194.94
560.877	1158.19
560.886	1186.07
560.895	1165.66
560.904	1191.15
560.912	1156.85
560.921	1176.9
560.93	1211.39
560.939	1168.73
560.948	1159.27
560.957	1184.49
560.966	1184.31
560.975	1170.2
560.984	1157.67
560.993	1140.65
561.002	1157.21
561.011	1197.75
561.02	1159.7
561.029	1178.79
561.038	1177.9
561.047	1151.07
561.056	1164.28
561.065	1182.84
561.073	1203.45
561.082	1197.63
561.091	1172.77
561.1	1187.32
561.109	1182.7
561.118	1170.87
561.127	1188.43
561.136	1150.74
561.145	1186.21
561.154	1193.19
561.163	1190.43
561.172	1204.01
561.181	1186.48
561.19	1186.1
561.199	1184.14
561.208	1196
561.216	1218.85
561.225	1192.63
561.234	1214.46
561.243	1215.64
561.252	1213.4
561.261	1194.44
561.27	1206.58
561.279	1198.6
561.288	1199.58
561.297	1205.8
561.306	1196.44
561.315	1222.86
561.324	1183.98
561.333	1216.64
561.342	1185.98
561.351	1197.37
561.359	1214.97
561.368	1198.58
561.377	1212.91
561.386	1204.05
561.395	1199.57
561.404	1228.8
561.413	1204.42
561.422	1213.75
561.431	1196.28
561.44	1187.39
561.449	1222.14
561.458	1208.15
561.467	1205.78
561.476	1208
561.485	1223.16
561.493	1214.79
561.502	1188.81
561.511	1224.77
561.52	1194.41
561.529	1202.59
561.538	1197.61
561.547	1197.13
561.556	1212.77
561.565	1244.91
561.574	1249.87
561.583	1225.62
561.592	1220.7
561.601	1235.46
561.61	1212.31
561.619	1199.92
561.627	1241.28
561.636	1220.05
561.645	1238.03
561.654	1227.53
561.663	1218.84
561.672	1230.82
561.681	1227.51
561.69	1228.19
561.699	1254.91
561.708	1240.39
561.717	1242.54
561.726	1225.55
561.735	1226
561.744	1226.74
561.753	1236.74
561.761	1233.44
561.77	1244.72
561.779	1216.49
561.788	1220.6
561.797	1215.07
561.806	1256.27
561.815	1228.35
561.824	1231.57
561.833	1239.72
561.842	1241.7
561.851	1246.35
561.86	1231.82
561.869	1227.41
561.878	1238.05
561.886	1243.11
561.895	1232.64
561.904	1242.35
561.913	1251.01
561.922	1255.99
561.931	1256.51
561.94	1249.92
561.949	1259.37
561.958	1249.92
561.967	1272.46
561.976	1247.53
561.985	1259.02
561.994	1245.45
562.002	1272.53
562.011	1233.13
562.02	1273.25
562.029	1239.41
562.038	1274.47
562.047	1253.75
562.056	1272.57
562.065	1242.02
562.074	1246.14
562.083	1267.97
562.092	1291.1
562.101	1266.42
562.11	1276.06
562.118	1241.66
562.127	1272.62
562.136	1267.38
562.145	1252.9
562.154	1252.29
562.163	1275.5
562.172	1260.8
562.181	1275.54
562.19	1262.48
562.199	1263.16
562.208	1300.18
562.217	1257.15
562.226	1270.73
562.234	1258.09
562.243	1296.15
562.252	1272.93
562.261	1270.02
562.27	1271.39
562.279	1302.62
562.288	1298.12
562.297	1256.85
562.306	1323.47
562.315	1308.54
562.324	1298.96
562.333	1297.62
562.342	1286.51
562.35	1283.86
562.359	1270.34
562.368	1263.33
562.377	1297.72
562.386	1305.28
562.395	1304
562.404	1303.67
562.413	1335.17
562.422	1291.3
562.431	1285.33
562.44	1293.52
562.449	1296.3
562.457	1308.15
562.466	1299.22
562.475	1311
562.484	1320.04
562.493	1309.36
562.502	1284.3
562.511	1288.68
562.52	1300.32
562.529	1282.77
562.538	1318.6
562.547	1284.13
562.556	1310.03
562.565	1305.41
562.573	1290.16
562.582	1301.64
562.591	1317.7
562.6	1327.67
562.609	1295.68
562.618	1281.2
562.627	1307.54
562.636	1316.93
562.645	1303.34
562.654	1305.9
562.663	1318.3
562.672	1315.89
562.68	1307.02
562.689	1315.9
562.698	1332.5
562.707	1341.05
562.716	1304.11
562.725	1343.43
562.734	1319.07
562.743	1303.24
562.752	1312.47
562.761	1273.92
562.77	1327.55
562.778	1324.23
562.787	1304.55
562.796	1317.79
562.805	1335.89
562.814	1322.06
562.823	1328.51
562.832	1309.8
562.841	1306.69
562.85	1337.01
562.859	1314.43
562.868	1325.07
562.877	1323.7
562.885	1330.5
562.894	1321.23
562.903	1289.44
562.912	1347.29
562.921	1346.33
562.93	1327.36
562.939	1343.31
562.948	1324.65
562.957	1331.22
562.966	1329.14
562.975	1315.9
562.983	1333.73
562.992	1309.29
563.001	1323.71
563.01	1345.4
563.019	1353.87
563.028	1341.65
563.037	1320.27
563.046	1335.23
563.055	1358.24
563.064	1343.27
563.073	1357.53
563.081	1319.36
563.09	1349.74
563.099	1348.76
563.108	1295.57
563.117	1334.64
563.126	1346.31
563.135	1376.34
563.144	1339.76
563.153	1337.74
563.162	1354.38
563.171	1339.18
563.179	1350.75
563.188	1330.04
563.197	1349.81
563.206	1365.09
563.215	1352.89
563.224	1309.73
563.233	1343.06
563.242	1355.12
563.251	1320.01
563.26	1335
563.268	1360.42
563.277	1365.45
563.286	1347.99
563.295	1331.52
563.304	1365.75
563.313	1367.92
563.322	1345.79
563.331	1318.02
563.34	1361.78
563.349	1364.57
563.358	1371.51
563.366	1322.53
563.375	1385.5
563.384	1381.83
563.393	1359.85
563.402	1336.27
563.411	1364.15
563.42	1388.26
563.429	1364.9
563.438	1359
563.447	1350.81
563.456	1356.19
563.464	1364.34
563.473	1376.49
563.482	1361.96
563.491	1381
563.5	1359.48
563.509	1341.36
563.518	1377.89
563.527	1382.87
563.536	1380.83
563.545	1358.28
563.553	1368.31
563.562	1382.33
563.571	1380.84
563.58	1376.66
563.589	1367.84
563.598	1376.98
563.607	1340.1
563.616	1380.09
563.625	1383.31
563.634	1402.92
563.642	1389.11
563.651	1373.83
563.66	1367.36
563.669	1379.62
563.678	1388.92
563.687	1355.87
563.696	1378.43
563.705	1390.61
563.714	1382.36
563.723	1405.13
563.731	1407.42
563.74	1410.12
563.749	1399.57
563.758	1349.86
563.767	1412.65
563.776	1393.67
563.785	1365.7
563.794	1381.15
563.803	1382.48
563.812	1368.49
563.82	1390.96
563.829	1392.83
563.838	1402.68
563.847	1390.26
563.856	1377.88
563.865	1383.71
563.874	1396.3
563.883	1413.54
563.892	1366.02
563.901	1374.55
563.909	1412.83
563.918	1409.85
563.927	1373.69
563.936	1383.14
563.945	1409.01
563.954	1402.34
563.963	1393.1
563.972	1391.01
563.981	1409.89
563.989	1389.76
563.998	1386.2
564.007	1381.12
564.016	1411.32
564.025	1398.72
564.034	1386.11
564.043	1386.88
564.052	1413.39
564.061	1413.02
564.07	1388.06
564.078	1402.1
564.087	1414.26
564.096	1413.84
564.105	1397.79
564.114	1416.4
564.123	1428.28
564.132	1424.23
564.141	1383.4
564.15	1409.39
564.158	1409.62
564.167	1399.99
564.176	1416.35
564.185	1409.13
564.194	1413.06
564.203	1410.57
564.212	1416.99
564.221	1400.17
564.23	1423.64
564.238	1429.41
564.247	1420.32
564.256	1420.51
564.265	1419.63
564.274	1402.31
564.283	1390.12
564.292	1415.05
564.301	1393.17
564.31	1392.9
564.318	1415.1
564.327	1415.72
564.336	1422.85
564.345	1408.92
564.354	1421.59
564.363	1430.31
564.372	1422.93
564.381	1411.54
564.39	1418.46
564.398	1427.55
564.407	1438.53
564.416	1420.27
564.425	1409.73
564.434	1415.51
564.443	1429.69
564.452	1424.41
564.461	1428.13
564.465	1440.6
564.474	1437.59
564.483	1434.29
564.492	1456.4
564.501	1419.77
564.51	1435.97
564.519	1410.5
564.528	1422.62
564.537	1443.25
564.546	1415.33
564.555	1439.57
564.564	1462.39
564.573	1425.12
564.582	1446.91
564.591	1451.01
564.6	1445.15
564.609	1436.69
564.618	1439.75
564.627	1457.81
564.636	1456.83
564.645	1432.29
564.654	1458.19
564.663	1466.41
564.672	1464.15
564.681	1438.48
564.69	1451.96
564.699	1491.11
564.708	1417.04
564.716	1440.71
564.725	1460.19
564.734	1459.07
564.743	1436.01
564.752	1428.57
564.761	1475.86
564.77	1460.5
564.779	1462.16
564.788	1432.07
564.797	1467.34
564.806	1455.87
564.815	1429.74
564.824	1431.99
564.833	1479.32
564.842	1451.23
564.851	1477.94
564.86	1448.4
564.869	1465.55
564.878	1474.59
564.887	1431.38
564.896	1461.82
564.905	1489.17
564.914	1457.79
564.923	1441.06
564.932	1463.26
564.941	1489.03
564.95	1499.37
564.959	1449.8
564.968	1431.78
564.977	1448.38
564.986	1498.85
564.995	1477.25
565.004	1470.33
565.013	1477.84
565.022	1498.42
565.031	1473.78
565.04	1462.85
565.049	1479.74
565.058	1471.12
565.067	1467.8
565.076	1464.32
565.085	1476.49
565.094	1485.07
565.103	1465.53
565.112	1492.16
565.121	1473.96
565.13	1489.73
565.139	1477.23
565.148	1505.05
565.157	1520.14
565.166	1499.96
565.175	1509.12
565.184	1480.93
565.193	1476.7
565.202	1521.27
565.211	1448.21
565.22	1479.14
565.229	1519.11
565.238	1510.58
565.247	1486.65
565.256	1502.54
565.265	1475.14
565.274	1497.15
565.283	1486.75
565.292	1492.41
565.301	1490.87
565.31	1509.53
565.319	1498.82
565.328	1489.39
565.337	1520.6
565.346	1483.45
565.354	1496.97
565.363	1491.45
565.372	1507.26
565.381	1521.4
565.39	1477.25
565.399	1491.11
565.408	1514.62
565.417	1489.65
565.426	1493.18
565.435	1533.29
565.444	1495.37
565.453	1518.77
565.462	1495.1
565.471	1534.01
565.48	1520.32
565.489	1529.49
565.498	1498.3
565.507	1502.93
565.516	1519.97
565.525	1509.94
565.534	1528.55
565.543	1527.37
565.552	1532.15
565.561	1505.68
565.57	1521.73
565.579	1520.6
565.588	1516.17
565.597	1538.13
565.606	1526.91
565.615	1508.8
565.624	1499.68
565.633	1531.17
565.642	1509.49
565.651	1527.64
565.66	1540.48
565.669	1509.37
565.678	1503.31
565.687	1540.72
565.696	1557.98
565.705	1545.65
565.714	1520.82
565.723	1538.67
565.732	1555.68
565.741	1542.33
565.75	1523.06
565.759	1522.56
565.768	1551.52
565.776	1550.66
565.785	1533.8
565.794	1521.44
565.803	1541.4
565.812	1568.73
565.821	1526.42
565.83	1525.33
565.839	1505.48
565.848	1562.42
565.857	1550.89
565.866	1529.13
565.875	1546.57
565.884	1549.36
565.893	1533.82
565.902	1523.59
565.911	1570.73
565.92	1559.77
565.929	1575.34
565.938	1549.5
565.947	1573.51
565.956	1574.7
565.965	1534.43
565.974	1561.37
565.983	1561.78
565.992	1561.48
566.001	1545.49
566.01	1552.04
566.019	1563.22
566.028	1587.37
566.037	1571.88
566.046	1559.74
566.055	1572.57
566.064	1577.58
566.073	1564.33
566.082	1565.17
566.091	1580.78
566.099	1584
566.108	1570.74
566.117	1545.51
566.126	1579
566.135	1592.23
566.144	1582.34
566.153	1577.64
566.162	1571.93
566.171	1607.03
566.18	1582.02
566.189	1557.3
566.198	1563.18
566.207	1560.26
566.216	1570.01
566.225	1569.46
566.234	1592.45
566.243	1605.92
566.252	1571.64
566.261	1575.78
566.27	1589.98
566.279	1620.6
566.288	1592.68
566.297	1583.3
566.306	1585.25
566.315	1599.52
566.324	1606.63
566.333	1577.75
566.342	1600.44
566.351	1591.4
566.36	1614.14
566.369	1560.21
566.378	1590.97
566.386	1615.85
566.395	1574.8
566.404	1587.25
566.413	1617
566.422	1607.24
566.431	1595.75
566.44	1549.87
566.449	1624.48
566.458	1637.62
566.467	1622.42
566.476	1588.67
566.485	1569.52
566.494	1621.84
566.503	1633.63
566.512	1591.63
566.521	1638.28
566.53	1607.38
566.539	1623.33
566.548	1583.35
566.557	1615.17
566.566	1641.43
566.575	1602.41
566.584	1579.15
566.593	1611.26
566.602	1603.86
566.611	1623.61
566.62	1598.01
566.629	1603.68
566.638	1653.24
566.646	1654.74
566.655	1601.53
566.664	1594.58
566.673	1647.06
566.682	1657.51
566.691	1595.84
566.7	1630.56
566.709	1646.26
566.718	1654.75
566.727	1616.94
566.736	1602.73
566.745	1642.05
566.754	1624.03
566.763	1605.99
566.772	1614.77
566.781	1628.73
566.79	1641.72
566.799	1623.85
566.808	1607.34
566.817	1626.98
566.826	1631.19
566.835	1601.95
566.844	1633.79
566.853	1669.94
566.862	1654.79
566.87	1616.28
566.879	1620.53
566.888	1681.34
566.897	1648.08
566.906	1620.49
566.915	1634.06
566.924	1649.56
566.933	1630.24
566.942	1673.84
566.951	1638.32
566.96	1647.52
566.969	1684.6
566.978	1640.02
566.987	1640.28
566.996	1658.67
567.005	1662.29
567.014	1649.28
567.023	1624.59
567.032	1675.92
567.041	1628.32
567.05	1624.75
567.059	1659.47
567.068	1687.57
567.077	1678.04
567.086	1651.15
567.094	1661.27
567.103	1650.03
567.112	1680.61
567.121	1671.81
567.13	1653.86
567.139	1645.5
567.148	1684.38
567.157	1620.76
567.166	1648.38
567.175	1651.63
567.184	1691.58
567.193	1660.48
567.202	1635.92
567.211	1690.74
567.22	1712.53
567.229	1669.62
567.238	1637.24
567.247	1697.47
567.256	1683.77
567.265	1683.77
567.274	1642.12
567.282	1689.31
567.291	1704.14
567.3	1680.32
567.309	1654.37
567.318	1708.69
567.327	1702.28
567.336	1696.32
567.345	1717.94
567.354	1679.6
567.363	1694.05
567.372	1698.43
567.381	1648.9
567.39	1698.26
567.399	1704.65
567.408	1687.53
567.417	1658.17
567.426	1689.65
567.435	1707.92
567.444	1705.96
567.453	1663.33
567.462	1701.76
567.471	1717.78
567.479	1711.41
567.488	1671.46
567.497	1657.43
567.506	1708.46
567.515	1689.42
567.524	1710.52
567.533	1678.29
567.542	1733.91
567.551	1701.22
567.56	1696.78
567.569	1684.14
567.578	1733.5
567.587	1673.28
567.596	1680.51
567.605	1704.11
567.614	1719.2
567.623	1717.81
567.632	1670.45
567.641	1692.96
567.649	1731.11
567.658	1735.01
567.667	1724.5
567.676	1690.99
567.685	1748.07
567.694	1750.42
567.703	1679.2
567.712	1706.27
567.721	1726.67
567.73	1719.77
567.739	1708.31
567.748	1714.03
567.757	1717.56
567.766	1730.15
567.775	1704.83
567.784	1722.55
567.793	1765.13
567.802	1748.68
567.811	1720.23
567.819	1741.58
567.828	1751.88
567.837	1763.43
567.846	1726.4
567.855	1727.55
567.864	1718.55
567.873	1743.24
567.882	1734.26
567.891	1729.81
567.9	1778.59
567.909	1733.73
567.918	1775.89
567.927	1729.96
567.936	1732.4
567.945	1774.6
567.954	1747.4
567.963	1750.84
567.972	1756.15
567.98	1738.47
567.989	1776.36
567.998	1743.7
568.007	1760.11
568.016	1773.99
568.025	1745.92
568.034	1748.31
568.043	1727.64
[truncated: 15,718 more rows]
