# Supplementary material for: Enhancing the Quality of Diamond Film Growth Through the Synergistic Addition of Nitrogen and Carbon Dioxide
Source: Materials (Basel). 2026 Jan 4;19(1):183. doi: 10.3390/ma19010183 (PMC12787062; doi:10.3390/ma19010183)
Supplement: Supplementary file 1 [file materials-19-00183-s001.zip › Raman/Different nitrogen flow rates/0N2 0O2.txt]

1000.39	504.078
1000.67	496.77
1000.96	539.093
1001.24	538.59
1001.53	513.493
1001.81	518.557
1002.1	513.494
1002.39	518.435
1002.67	537.813
1002.95	522.014
1003.24	517.049
1003.53	527.354
1003.81	516.363
1004.1	521.728
1004.38	518.129
1004.67	531.995
1004.95	540.059
1005.24	516.626
1005.52	528.629
1005.81	530.075
1006.09	506.339
1006.38	522.237
1006.66	530.397
1006.95	522.692
1007.23	523.884
1007.52	517.046
1007.8	521.074
1008.09	526.377
1008.37	522.722
1008.66	542.909
1008.94	512.465
1009.23	532.54
1009.51	537.563
1009.8	521.233
1010.08	523.309
1010.37	532.996
1010.65	523.045
1010.94	535.759
1011.22	515.549
1011.5	543.453
1011.79	537.368
1012.08	532.032
1012.36	539.961
1012.64	527.424
1012.93	524.135
1013.21	529.533
1013.5	518.429
1013.78	534.581
1014.07	536.25
1014.35	532.299
1014.64	518.972
1014.92	535.508
1015.21	523.159
1015.49	536.253
1015.78	536.726
1016.06	531.403
1016.34	544.329
1016.63	533.025
1016.91	550.186
1017.2	538.121
1017.48	509.561
1017.77	532.446
1018.05	535.116
1018.34	516.282
1018.62	538.099
1018.9	547.127
1019.19	538.838
1019.47	550.746
1019.76	537.846
1020.04	538.983
1020.33	519.894
1020.61	527.499
1020.9	509.66
1021.18	523.463
1021.46	525.143
1021.75	534.452
1022.03	537.533
1022.32	533.179
1022.6	544.227
1022.89	514.792
1023.17	527.948
1023.45	537.939
1023.74	524.98
1024.02	546.953
1024.31	535.732
1024.59	537.167
1024.88	536.618
1025.16	534.093
1025.44	535.965
1025.73	538.382
1026.01	537.482
1026.3	537.066
1026.58	536.558
1026.87	543.086
1027.15	547.933
1027.43	555.678
1027.72	544.073
1028	544.755
1028.28	533.962
1028.57	545.29
1028.85	542.889
1029.14	551.582
1029.42	533.781
1029.71	540.031
1029.99	543.817
1030.27	550.496
1030.56	530.337
1030.84	532.785
1031.12	539.128
1031.41	532.496
1031.69	552.257
1031.98	531.598
1032.26	518.599
1032.54	545.937
1032.83	544.257
1033.11	542.716
1033.39	556.398
1033.68	547.509
1033.96	548.535
1034.25	541.086
1034.53	533.633
1034.81	534.596
1035.1	525.599
1035.38	537.795
1035.67	557.112
1035.95	531.235
1036.23	528.196
1036.52	544.8
1036.8	539
1037.08	540.12
1037.37	552.015
1037.65	541.651
1037.93	540.94
1038.22	540.384
1038.5	543.15
1038.78	524.948
1039.07	548.091
1039.35	530.293
1039.63	545.455
1039.92	533.714
1040.2	539.758
1040.49	533.107
1040.77	546.915
1041.05	534.122
1041.34	523.977
1041.62	544.446
1041.9	542.742
1042.19	547.476
1042.47	531.845
1042.75	525.033
1043.04	551.825
1043.32	543.395
1043.6	539.399
1043.89	529.188
1044.17	543.439
1044.45	522.819
1044.74	530.875
1045.02	514.443
1045.3	546.84
1045.59	533.023
1045.87	556.771
1046.15	539.862
1046.44	535.927
1046.72	553.818
1047	525.892
1047.28	546.301
1047.57	538.597
1047.85	537.262
1048.13	539.851
1048.42	547.668
1048.7	542.153
1048.98	541.017
1049.27	547.362
1049.55	541.435
1049.83	538.616
1050.12	533.898
1050.4	545.794
1050.68	541.855
1050.97	520.186
1051.25	540.597
1051.53	552.786
1051.81	530.593
1052.1	561.838
1052.38	543.367
1052.66	538.233
1052.94	545.799
1053.23	538.006
1053.51	548.599
1053.79	549.652
1054.08	545.739
1054.36	552.17
1054.64	531.354
1054.93	549.324
1055.21	558.284
1055.49	539.16
1055.77	520.049
1056.06	548.11
1056.34	546.945
1056.62	550.854
1056.9	519.045
1057.19	558.528
1057.47	546.436
1057.75	534.31
1058.04	544.967
1058.32	553.47
1058.6	524.249
1058.88	555.344
1059.17	549.748
1059.45	558.367
1059.73	553.271
1060.01	542.534
1060.3	543.742
1060.58	539.731
1060.86	552.76
1061.14	550.048
1061.43	532.362
1061.71	539.588
1061.99	525.381
1062.27	551.077
1062.56	555.074
1062.84	555.097
1063.12	560.087
1063.4	546.642
1063.69	538.276
1063.97	552.089
1064.25	558.22
1064.53	547.779
1064.82	548.68
1065.1	550.244
1065.38	541.82
1065.66	543.065
1065.95	556.456
1066.23	554.657
1066.51	557.771
1066.79	548.036
1067.07	572.311
1067.36	537.841
1067.64	538.902
1067.92	575.474
1068.2	535.722
1068.49	552.112
1068.77	556.375
1069.05	556.725
1069.33	541.259
1069.61	557.985
1069.9	555.906
1070.18	548.282
1070.46	561.533
1070.74	564.711
1071.02	531.899
1071.31	539.916
1071.59	545.315
1071.87	527.413
1072.15	554.246
1072.43	537.162
1072.72	551.63
1073	551.08
1073.28	550.551
1073.56	550.609
1073.84	551.82
1074.13	556.03
1074.41	539.379
1074.69	566.087
1074.97	538.899
1075.25	551.489
1075.54	547.9
1075.82	553.707
1076.1	553.012
1076.38	548.256
1076.66	552.717
1076.94	560.294
1077.23	552.375
1077.51	542.216
1077.79	559.827
1078.07	552.503
1078.35	551.447
1078.63	544.666
1078.92	554.676
1079.2	560.166
1079.48	566.213
1079.76	553.515
1080.04	558.489
1080.32	547.937
1080.61	533.013
1080.89	567.442
1081.17	551.522
1081.45	556.72
1081.73	557.528
1082.01	551.009
1082.3	572.852
1082.58	543.602
1082.86	551.208
1083.14	566.782
1083.42	547.156
1083.7	553.047
1083.99	565.185
1084.27	554.954
1084.55	556.697
1084.83	547.295
1085.11	524.822
1085.39	567.81
1085.67	528.44
1085.95	559.493
1086.24	562.479
1086.52	572.349
1086.8	531.794
1087.08	564.164
1087.36	556.61
1087.64	548.327
1087.92	538.682
1088.2	540.798
1088.49	563.456
1088.77	547.07
1089.05	553.858
1089.33	545.285
1089.61	544.914
1089.89	555.167
1090.17	552.293
1090.46	560.445
1090.74	540.969
1091.02	552.419
1091.3	556.36
1091.58	556.101
1091.86	557.323
1092.14	537.583
1092.42	561.322
1092.7	548.838
1092.98	547.337
1093.27	558.154
1093.55	546.681
1093.83	559.575
1094.11	529.23
1094.39	566.018
1094.67	553.182
1094.95	563.838
1095.23	546.999
1095.51	549.223
1095.79	545.143
1096.07	562.883
1096.36	542.981
1096.64	558.508
1096.92	554.776
1097.2	557.147
1097.48	548.908
1097.76	546.881
1098.04	557.928
1098.32	548.58
1098.6	547.868
1098.88	550.168
1099.16	528.905
1099.44	552.257
1099.73	554.72
1100.01	572.181
1100.29	566.182
1100.57	568.779
1100.85	553.306
1101.13	561.918
1101.41	569.33
1101.69	545.271
1101.97	565.265
1102.25	554.297
1102.53	561.218
1102.81	551.921
1103.09	551.85
1103.37	561.678
1103.65	575.856
1103.94	562.167
1104.22	547.86
1104.5	561.424
1104.78	555.179
1105.06	569.386
1105.34	560.054
1105.62	574.834
1105.9	547.47
1106.18	568.385
1106.46	562.117
1106.74	560.253
1107.02	552.229
1107.3	571.376
1107.58	545.853
1107.86	564.786
1108.14	548.483
1108.42	565.689
1108.7	545.356
1108.98	548.002
1109.26	544.463
1109.54	553.826
1109.82	566.806
1110.1	542.644
1110.38	551.956
1110.66	557.039
1110.94	562.164
1111.22	565.969
1111.51	545.457
1111.79	549.564
1112.07	561.692
1112.35	560.348
1112.63	566.031
1112.91	559.512
1113.19	555.507
1113.47	557.603
1113.75	559.549
1114.03	550.216
1114.31	563.753
1114.59	559.961
1114.87	561.801
1115.15	553.778
1115.43	560.001
1115.71	560.578
1115.99	560.43
1116.27	534.814
1116.55	564.903
1116.83	556.058
1117.11	552.883
1117.39	568.356
1117.67	562.25
1117.95	563.033
1118.23	549.695
1118.51	558.777
1118.79	576.638
1119.06	567.191
1119.34	565.07
1119.63	559.052
1119.91	556.597
1120.19	553.978
1120.47	575.403
1120.75	561.879
1121.02	553.879
1121.3	543.497
1121.58	569.906
1121.86	561.973
1122.14	554.288
1122.42	562.169
1122.7	553.844
1122.98	558.387
1123.26	553.473
1123.54	565.835
1123.82	568.807
1124.1	567.996
1124.38	554.147
1124.66	556.491
1124.94	579.438
1125.22	565.962
1125.5	571.201
1125.78	565.26
1126.06	557.333
1126.34	566.639
1126.62	555.97
1126.9	584.429
1127.18	560.829
1127.46	548.5
1127.74	569.09
1128.01	567.209
1128.29	566.413
1128.57	578.573
1128.85	565.996
1129.13	562.96
1129.41	576.933
1129.69	556.249
1129.97	573.39
1130.25	574.136
1130.53	575.214
1130.81	588.494
1131.09	581.787
1131.37	573.29
1131.65	572.43
1131.92	567.494
1132.2	554.1
1132.48	584.261
1132.76	553.526
1133.04	558.658
1133.32	569.867
1133.6	571.702
1133.88	563.614
1134.16	559.879
1134.44	579.667
1134.72	580.636
1135	585.17
1135.28	567.97
1135.55	573.257
1135.83	563.934
1136.11	562.942
1136.39	560.273
1136.67	556.416
1136.95	583.598
1137.23	566.552
1137.51	555.598
1137.79	567.553
1138.07	577.494
1138.34	580.393
1138.62	558.872
1138.9	562.813
1139.18	569.982
1139.46	563.126
1139.74	593.214
1140.02	568.166
1140.3	570.452
1140.58	560.764
1140.85	580.779
1141.13	567.644
1141.41	574.992
1141.69	574.864
1141.97	564.827
1142.25	562.971
1142.53	571.802
1142.8	558.288
1143.08	574.038
1143.36	569.766
1143.64	581.57
1143.92	574.583
1144.2	569.421
1144.48	566.739
1144.76	566.532
1145.04	570.041
1145.31	559.874
1145.59	557.225
1145.87	569.583
1146.15	586.378
1146.43	565.933
1146.71	558.574
1146.99	567.421
1147.26	582.544
1147.54	582.78
1147.82	541.917
1148.1	585.692
1148.38	580.792
1148.66	583.27
1148.93	576.963
1149.21	583.096
1149.49	568.062
1149.77	588.548
1150.05	576.671
1150.33	569.176
1150.61	565.432
1150.88	564.178
1151.16	592.784
1151.44	570.283
1151.72	586.34
1152	577.48
1152.28	582.954
1152.55	566.079
1152.83	571.036
1153.11	581.649
1153.39	559.955
1153.67	578.108
1153.94	585.044
1154.22	562.638
1154.5	576.203
1154.78	557.282
1155.06	593.052
1155.34	567.946
1155.61	578.423
1155.89	571.614
1156.17	570.392
1156.45	585.811
1156.73	586.758
1157	575.227
1157.28	571.885
1157.56	597.321
1157.84	571.466
1158.12	574.863
1158.4	575.11
1158.67	572.145
1158.95	578.418
1159.23	568.486
1159.51	571.587
1159.79	578.4
1160.06	588.932
1160.34	564.042
1160.62	562.166
1160.9	565.266
1161.17	593.841
1161.45	575.787
1161.73	565.794
1162.01	567.55
1162.29	580.979
1162.56	576.828
1162.84	578.129
1163.12	569.52
1163.4	577.213
1163.68	569.093
1163.95	577.927
1164.23	581.276
1164.51	589.521
1164.79	578.449
1165.06	554.94
1165.34	567.431
1165.62	584.947
1165.9	567.72
1166.17	573.957
1166.45	594.942
1166.73	566.21
1167.01	591.384
1167.28	579.965
1167.56	561.703
1167.84	581.782
1168.12	583.272
1168.4	570.011
1168.67	597.114
1168.95	565.067
1169.23	569.59
1169.51	570.958
1169.78	572.106
1170.06	572.963
1170.34	587.19
1170.62	592.711
1170.89	566.974
1171.17	583.476
1171.45	569.47
1171.72	590.156
1172	573.208
1172.28	586.977
1172.56	567.865
1172.83	549.867
1173.11	570.674
1173.39	588.316
1173.67	570.134
1173.94	585.256
1174.22	584.433
1174.5	575.721
1174.78	586.189
1175.05	576.322
1175.33	589.17
1175.61	584.095
1175.89	582.742
1176.16	597.512
1176.44	586.555
1176.72	580.568
1176.99	615.166
1177.27	590.466
1177.55	588.419
1177.82	580.759
1178.1	578.018
1178.38	570.99
1178.66	595.32
1178.93	585.839
1179.21	591.156
1179.49	578.18
1179.76	575.236
1180.04	586.608
1180.32	579.563
1180.6	577.27
1180.87	568.544
1181.15	570.6
1181.43	558.953
1181.7	572.502
1181.98	582.611
1182.26	570.42
1182.53	584.935
1182.81	576.23
1183.09	589.46
1183.37	587.602
1183.64	583.58
1183.92	575.117
1184.2	574.057
1184.47	572.514
1184.75	581.5
1185.03	575.837
1185.3	587.976
1185.58	586.707
1185.86	579.413
1186.13	580.766
1186.41	575.976
1186.69	571.092
1186.96	580.819
1187.24	576.446
1187.52	593.625
1187.79	576.02
1188.07	578.694
1188.35	586.182
1188.62	581.822
1188.9	577.3
1189.18	594.213
1189.45	585.546
1189.73	577.095
1190.01	590.836
1190.28	591.655
1190.56	565.268
1190.84	577.258
1191.11	597.016
1191.39	571.434
1191.67	569.867
1191.94	586.224
1192.22	575.83
1192.49	593.028
1192.77	605.924
1193.05	586.932
1193.32	591.71
1193.6	582.964
1193.88	604.723
1194.15	576.937
1194.43	586.432
1194.71	581.362
1194.98	589.282
1195.26	562.594
1195.54	596.479
1195.81	607.791
1196.09	595.79
1196.36	589.172
1196.64	595.295
1196.92	590.315
1197.19	569.334
1197.47	592.238
1197.75	578.379
1198.02	587.699
1198.3	595.848
1198.57	595.58
1198.85	593.022
1199.13	594.257
1199.4	600.478
1199.68	595.185
1199.95	582.57
1200.23	594.877
1200.51	572.885
1200.78	600.771
1201.06	593.791
1201.34	578.859
1201.61	588.316
1201.89	567.975
1202.16	595.181
1202.44	588.4
1202.72	584.782
1202.99	595.872
1203.27	583.247
1203.54	597.339
1203.82	596.676
1204.09	595.873
1204.37	591.969
1204.65	593.6
1204.92	581.999
1205.2	594.289
1205.47	591.474
1205.75	576.462
1206.03	592.987
1206.3	601.45
1206.58	586.104
1206.85	599.448
1207.13	590.456
1207.4	579.224
1207.68	610.758
1207.96	581.274
1208.23	597.971
1208.51	590.022
1208.78	606.278
1209.06	585.804
1209.33	601.289
1209.61	598.538
1209.89	589.799
1210.16	604.917
1210.44	592.12
1210.71	603.145
1210.99	590.497
1211.26	604.127
1211.54	592.855
1211.81	593.183
1212.09	589.759
1212.37	594.667
1212.64	609.675
1212.92	603.129
1213.19	602.049
1213.47	602.348
1213.74	615.684
1214.02	587.818
1214.29	592.275
1214.57	600.925
1214.84	617.975
1215.12	580.095
1215.4	601.878
1215.67	599.295
1215.95	607.666
1216.22	605.05
1216.5	585.385
1216.77	596.182
1217.05	613.181
1217.32	600.554
1217.6	575.897
1217.87	606.08
1218.15	589.313
1218.42	601.662
1218.7	604.147
1218.97	595.006
1219.25	614.534
1219.52	607.263
1219.8	617.652
1220.08	597.495
1220.35	580.34
1220.63	602.22
1220.9	602.876
1221.18	602.406
1221.45	602.56
1221.73	606.286
1222	604.391
1222.28	583.491
1222.55	599.751
1222.83	604.43
1223.1	604.848
1223.38	600.378
1223.65	606.265
1223.93	595.809
1224.2	611.745
1224.48	600.554
1224.75	605.399
1225.03	593.155
1225.3	604.473
1225.58	606.868
1225.85	608.921
1226.13	616.932
1226.4	579.945
1226.68	594.422
1226.95	590.878
1227.23	594.192
1227.5	602.433
1227.77	613.127
1228.05	618.973
1228.32	620.587
1228.6	600.171
1228.87	613.846
1229.15	589.341
1229.42	603.704
1229.7	608.102
1229.97	615.57
1230.25	618.976
1230.52	594.615
1230.8	607.092
1231.07	612.907
1231.35	614.917
1231.62	607.544
1231.9	634.238
1232.17	605.37
1232.45	602.291
1232.72	602.999
1232.99	601.884
1233.27	619.005
1233.54	640.325
1233.82	590.246
1234.09	609.41
1234.37	621.509
1234.64	597.027
1234.92	614.672
1235.19	621.629
1235.46	612.942
1235.74	602.224
1236.01	611.712
1236.29	623.783
1236.56	602.983
1236.84	606.772
1237.11	609.33
1237.39	616.694
1237.66	628.262
1237.94	592.1
1238.21	621.005
1238.48	595.038
1238.76	604.191
1239.03	633.045
1239.31	611.996
1239.58	602.903
1239.85	615.636
1240.13	612.243
1240.4	608.88
1240.68	622.205
1240.95	606.776
1241.23	596.856
1241.5	611.39
1241.77	598.9
1242.05	626.982
1242.32	614.882
1242.6	618.447
1242.87	607.497
1243.14	610.625
1243.42	614.075
1243.69	609.722
1243.97	630.298
1244.24	618.899
1244.52	611.5
1244.79	606.954
1245.06	606.33
1245.34	620.432
1245.61	615.761
1245.89	602.139
1246.16	592.092
1246.43	619.757
1246.71	627.969
1246.98	616.048
1247.25	635.604
1247.53	627.777
1247.8	609.09
1248.08	621.558
1248.35	632.613
1248.62	622.784
1248.9	617.524
1249.17	611.976
1249.45	637.477
1249.72	624.94
1249.99	628.965
1250.27	617.995
1250.54	628.985
1250.81	635.499
1251.09	608.717
1251.36	617.715
1251.64	629.241
1251.91	605.73
1252.18	629.628
1252.46	627.109
1252.73	638.803
1253	619.162
1253.28	619.198
1253.55	637.024
1253.83	594.517
1254.1	605.577
1254.37	618.573
1254.65	621.803
1254.92	621.963
1255.19	627.625
1255.47	612.339
1255.74	631.009
1256.01	627.012
1256.29	626.158
1256.56	635.705
1256.83	603.679
1257.11	644.236
1257.38	629.753
1257.66	620.278
1257.93	628.86
1258.2	604.296
1258.47	617.338
1258.75	640.064
1259.02	629.222
1259.29	621.892
1259.57	621.975
1259.84	611.239
1260.11	632.857
1260.39	620.348
1260.66	644.272
1260.93	617.543
1261.21	625.657
1261.48	635.967
1261.76	619.655
1262.03	645.293
1262.3	628.621
1262.57	633.721
1262.85	623.563
1263.12	652.888
1263.39	644.511
1263.67	639.044
1263.94	612.44
1264.21	628.942
1264.49	630.665
1264.76	615.186
1265.03	640.407
1265.31	627.36
1265.58	611.823
1265.85	624.64
1266.12	636.875
1266.4	634.975
1266.67	645.4
1266.94	605.89
1267.22	634.718
1267.49	631.506
1267.76	620.333
1268.04	601.846
1268.31	638.205
1268.58	631.416
1268.85	628.772
1269.13	636.982
1269.4	635.173
1269.67	626.62
1269.95	643.466
1270.22	630.583
1270.49	626.608
1270.76	630.121
1271.04	638.429
1271.31	634.743
1271.58	631.352
1271.86	597.72
1272.13	624.99
1272.4	643.296
1272.67	612.146
1272.95	627.112
1273.22	648.09
1273.49	635.662
1273.76	623.726
1274.04	630.916
1274.31	635.922
1274.58	646.087
1274.86	629.234
1275.13	629.917
1275.4	635.729
1275.67	640.652
1275.95	647.461
1276.22	647.869
1276.49	618.671
1276.76	632.644
1277.04	639.187
1277.31	658.876
1277.58	620.402
1277.85	638.105
1278.13	626.342
1278.4	642.969
1278.67	629.335
1278.94	662.518
1279.22	616.332
1279.49	647.289
1279.76	611.952
1280.03	624.175
1280.31	634.34
1280.58	645.592
1280.85	650.079
1281.12	635.649
1281.4	626.143
1281.67	644.105
1281.94	660.782
1282.21	626.223
1282.48	637.545
1282.76	639.272
1283.03	651.491
1283.3	632.041
1283.57	647.931
1283.85	650.387
1284.12	655.312
1284.39	649.304
1284.66	652.431
1284.93	649.339
1285.21	646.059
1285.48	639.563
1285.75	659.196
1286.02	653.901
1286.3	652.411
1286.57	636.507
1286.84	653.617
1287.11	662.3
1287.38	640.52
1287.65	652.667
1287.93	657.879
1288.2	642.818
1288.47	648.988
1288.74	652.24
1289.02	663.006
1289.29	647.278
1289.56	663.222
1289.83	657.872
1290.1	651.172
1290.37	642.484
1290.65	662.776
1290.92	667.762
1291.19	658.148
1291.46	649.221
1291.73	653.782
1292.01	643.412
1292.28	661.662
1292.55	671.512
1292.82	644.399
1293.09	650.546
1293.36	669.999
1293.64	657.349
1293.91	637.416
1294.18	654.363
1294.45	648.109
1294.72	684.661
1295	660.555
1295.27	651.045
1295.54	647.144
1295.81	662.748
1296.08	660.289
1296.35	665.673
1296.63	652.927
1296.9	666.868
1297.17	656.818
1297.44	662.613
1297.71	681.072
1297.98	667.228
1298.25	655.497
1298.53	651.414
1298.8	681.103
1299.07	675.181
1299.34	672.374
1299.61	659.998
1299.88	677.838
1300.15	669.805
1300.43	656.959
1300.7	683.81
1300.97	666.584
1301.24	654.148
1301.51	683.937
1301.78	660.454
1302.06	670.322
1302.33	665.878
1302.6	667.962
1302.87	666.79
1303.14	649.13
1303.41	656.654
1303.68	669.607
1303.95	690.423
1304.23	691.997
1304.5	669.483
1304.77	679.395
1305.04	674.345
1305.31	695.842
1305.58	657.421
1305.85	658.647
1306.12	672.976
1306.4	665.507
1306.67	665.084
1306.94	668.2
1307.21	695.403
1307.48	692.917
1307.75	668.55
1308.02	683.714
1308.29	687.35
1308.56	669.26
1308.84	675.713
1309.11	694.853
1309.38	688.972
1309.65	694.501
1309.92	704.07
1310.19	690.015
1310.46	684.185
1310.73	690.335
1311	699.031
1311.27	689.391
1311.54	684.088
1311.82	708.762
1312.09	706.512
1312.36	689.863
1312.63	712.077
1312.9	697.725
1313.17	721.037
1313.44	689.826
1313.71	717.808
1313.98	701.426
1314.25	711.3
1314.53	700.239
1314.8	703.631
1315.07	702.429
1315.34	703.219
1315.61	726.267
1315.88	705.066
1316.15	718.477
1316.42	711.398
1316.69	711.957
1316.96	704.025
1317.23	713.397
1317.5	738.921
1317.77	711.249
1318.04	722.478
1318.31	738.448
1318.59	736.992
1318.86	743.263
1319.13	725.722
1319.4	727.502
1319.67	742.056
1319.94	741.199
1320.21	743.857
1320.48	766.62
1320.75	729.327
1321.02	760.019
1321.29	769.175
1321.56	785.62
1321.83	775.39
1322.1	759.361
1322.37	769.704
1322.64	793.839
1322.91	785.138
1323.18	791.955
1323.45	792.714
1323.72	809.458
1323.99	825.997
1324.26	813.692
1324.54	820.492
1324.81	859.065
1325.08	836.932
1325.35	851.391
1325.62	864.143
1325.89	854.2
1326.16	902.177
1326.43	916.04
1326.7	962.093
1326.97	968.581
1327.24	1013.18
1327.51	1043.34
1327.78	1092.56
1328.05	1120.34
1328.32	1182.91
1328.59	1194.99
1328.86	1298.68
1329.13	1429.96
1329.4	1484.54
1329.67	1664.02
1329.94	1802.76
1330.21	2046.16
1330.48	2326.76
1330.75	2610.71
1331.02	3142.81
1331.29	3784.36
1331.56	4509.87
1331.83	6601.44
1332.1	7938.81
1332.37	9300.3
1332.64	11066.27
1332.91	10789.4
1333.18	10500.5
1333.45	10077.1
1333.72	9678.4
1333.99	9496.4
1334.26	8203.1
1334.53	6834.6
1334.8	5547.44
1335.07	4383.94
1335.34	3607.24
1335.61	2963.59
1335.88	2529.44
1336.15	2193.33
1336.42	1943.11
1336.69	1683.92
1336.96	1551.53
1337.23	1422.15
1337.5	1332.41
1337.77	1246.86
1338.04	1173.63
1338.3	1156.96
1338.57	1074.5
1338.84	1046.46
1339.11	1017.1
1339.38	962.954
1339.65	956.219
1339.92	917.505
1340.19	910.255
1340.46	895.901
1340.73	889.632
1341	850.527
1341.27	857.846
1341.54	828.428
1341.81	834.093
1342.08	821.928
1342.35	823.554
1342.62	797.949
1342.89	808.312
1343.16	807.114
1343.43	800.94
1343.7	767.361
1343.97	779.007
1344.24	769.913
1344.51	777.915
1344.77	751.296
1345.04	772.225
1345.31	764.168
1345.58	755.57
1345.85	769.486
1346.12	762.711
1346.39	768.886
1346.66	724.885
1346.93	752.26
1347.2	761.91
1347.47	747.104
1347.74	739.395
1348.01	735.816
1348.27	751.46
1348.54	745.187
1348.81	749.882
1349.08	754.621
1349.35	746.007
1349.62	724.504
1349.89	739.897
1350.16	737.146
1350.43	758.337
1350.7	724.529
1350.97	729.167
1351.24	720.745
1351.5	725.556
1351.77	732.804
1352.04	734.127
1352.31	755.924
1352.58	732.955
1352.85	730.458
1353.12	724.344
1353.39	716.215
1353.66	746.713
1353.92	743.955
1354.19	732.103
1354.46	729.337
1354.73	736.942
1355	722.556
1355.27	716.638
1355.54	732.86
1355.81	710.642
1356.08	721.325
1356.35	721.293
1356.61	719.666
1356.88	737.469
1357.15	707.448
1357.42	732.583
1357.69	731.08
1357.96	714.86
1358.23	688.233
1358.5	716.84
1358.76	725.151
1359.03	705.406
1359.3	736.176
1359.57	720.07
1359.84	736.296
1360.11	726.622
1360.38	737.377
1360.65	701.37
1360.91	716.517
1361.18	730.537
1361.45	731.331
1361.72	716.406
1361.99	722.996
1362.26	731.906
1362.53	722.216
1362.79	713.279
1363.06	721.363
1363.33	733.764
1363.6	714.808
1363.87	730.566
1364.14	706.427
1364.41	741.245
1364.67	721.413
1364.94	733.622
1365.21	728.985
1365.48	736.821
1365.75	722.126
1366.02	713.266
1366.28	709.793
1366.55	732.873
1366.82	733.285
1367.09	733.887
1367.36	701.605
1367.63	714.514
1367.89	713.638
1368.16	723.503
1368.43	707.902
1368.7	693.898
1368.97	711.657
1369.23	719.796
1369.5	723.828
1369.77	699.14
1370.04	730.448
1370.31	714.327
1370.58	718.034
1370.84	728.271
1371.11	729.321
1371.38	723.566
1371.65	714.694
1371.92	717.879
1372.18	749.469
1372.45	713.541
1372.72	723.463
1372.99	728.711
1373.26	716.51
1373.53	698.14
1373.79	719.849
1374.06	732.927
1374.33	706.188
1374.6	716.72
1374.87	705.77
1375.13	727.477
1375.4	718.096
1375.67	721.903
1375.94	721.289
1376.21	720.398
1376.47	694.708
1376.74	718.275
1377.01	700.61
1377.28	695.18
1377.55	706.116
1377.81	696.704
1378.08	707.66
1378.35	714.958
1378.62	703.604
1378.88	727.07
1379.15	726.506
1379.42	723.499
1379.69	706.609
1379.96	732.277
1380.22	724.882
1380.49	726.508
1380.76	712.597
1381.03	735.964
1381.29	728.768
1381.56	716.747
1381.83	716.658
1382.1	703.326
1382.36	718.835
1382.63	708.717
1382.9	714.399
1383.17	706.391
1383.43	700.114
1383.7	733.879
1383.97	727.199
1384.24	706.702
1384.51	710.453
1384.77	713.284
1385.04	716.225
1385.31	723.773
1385.58	730.864
1385.84	712.228
1386.11	722.822
1386.38	728.638
1386.64	719.679
1386.91	707.358
1387.18	708.357
1387.45	701.623
1387.71	720.096
1387.98	705.115
1388.25	711.799
1388.52	720.34
1388.78	724.059
1389.05	726.473
1389.32	720.966
1389.59	698.578
1389.85	737.821
1390.12	718.332
1390.39	726.98
1390.65	715.336
1390.92	719.34
1391.19	712.691
1391.46	709.083
1391.72	713.197
1391.99	719.575
1392.26	728.84
1392.53	714.254
1392.79	716.605
1393.06	706.081
1393.33	705.884
1393.59	702.083
1393.86	708.275
1394.13	699.872
1394.4	716.998
1394.66	711.273
1394.93	703.696
1395.2	730.113
1395.46	716.486
1395.73	699.911
1396	693.569
1396.26	689.736
1396.53	694.354
1396.8	704.393
1397.07	708.487
1397.33	722.712
1397.6	732.219
1397.87	707.287
1398.13	719.997
1398.4	719.054
1398.67	712.645
1398.93	705.397
1399.2	691.343
1399.47	699.806
1399.73	708.326
1400	725.379
1400.27	733.684
1400.53	719.988
1400.8	713.856
1401.07	720.592
1401.33	712.381
1401.6	698.942
1401.87	701.781
1402.14	706.624
1402.4	720.465
1402.67	718.202
1402.93	720.525
1403.2	710.802
1403.47	730.648
1403.73	700.574
1404	727.407
1404.27	721.014
1404.54	696.908
1404.8	730.393
1405.07	712.033
1405.33	689.786
1405.6	707.35
1405.87	698.752
1406.13	709.988
1406.4	718.45
1406.67	704.714
1406.93	722.922
1407.2	699.997
1407.47	702.28
1407.73	700.139
1408	711.071
1408.27	718.272
1408.53	703.847
1408.8	707.441
1409.06	706.774
1409.33	702.649
1409.6	708.758
1409.86	684.421
1410.13	719.128
1410.4	697.323
1410.66	722.719
1410.93	715.807
1411.2	708.978
1411.46	706.837
1411.73	713.376
1411.99	742.09
1412.26	722.26
1412.53	706.764
1412.79	703.732
1413.06	713.778
1413.33	706.79
1413.59	717.826
1413.86	697.484
1414.12	712.14
1414.39	695.051
1414.66	720.588
1414.92	706.001
1415.19	710.578
1415.45	729.567
1415.72	723.378
1415.99	722.188
1416.25	710.566
1416.52	713.796
1416.78	715.928
1417.05	720.259
1417.32	713.332
1417.58	706.248
1417.85	718.132
1418.11	707.602
1418.38	722.726
1418.65	713.08
1418.91	721.961
1419.18	721.908
1419.44	714.844
1419.71	706.161
1419.98	715.911
1420.24	721.58
1420.51	716.555
1420.77	729.26
1421.04	721.072
1421.31	711.479
1421.57	715.435
1421.84	728.237
1422.1	728.422
1422.37	707.768
1422.63	719.155
1422.9	721.631
1423.17	715.778
1423.43	713.24
1423.7	725.202
1423.96	702.601
1424.23	710.326
1424.49	711.824
1424.76	719.192
1425.03	727.155
1425.29	711
1425.56	727.506
1425.82	721.421
1426.09	719.838
1426.35	722.637
1426.62	721.849
1426.88	729.987
1427.15	720.2
1427.42	722.282
1427.68	726.116
1427.95	721.548
1428.21	710.933
1428.48	723.469
1428.74	725.013
1429.01	711.064
1429.27	711.916
1429.54	717.84
1429.81	728.245
1430.07	717.429
1430.34	729.612
1430.6	722.844
1430.87	718.928
1431.13	712.516
1431.4	730.646
1431.66	732.134
1431.93	727.154
1432.19	718.54
1432.46	722.61
1432.72	726.037
1432.99	727.955
1433.26	716.785
1433.52	713.426
1433.78	718.193
1434.05	719.186
1434.32	735.933
1434.58	722.511
1434.85	727.049
1435.11	728.154
1435.38	714.006
1435.64	720.065
1435.91	725.64
1436.17	721.283
1436.44	727.39
1436.7	713.72
1436.97	728.023
1437.23	712.877
1437.5	721.88
1437.76	724.643
1438.03	717.454
1438.29	720.199
1438.56	719.454
1438.82	704.707
1439.09	720.13
1439.35	727.218
1439.62	730.67
1439.88	734.767
1440.15	722.867
1440.17	722.036
1440.43	716.675
1440.7	699.634
1440.97	722.601
1441.24	714.175
1441.51	729.09
1441.77	732.089
1442.04	733.07
1442.31	738.309
1442.58	708.556
1442.85	738.398
1443.12	730.691
1443.38	735.804
1443.65	726.503
1443.92	730.658
1444.19	721.383
1444.45	728.243
1444.72	728.528
1444.99	731.037
1445.26	740.517
1445.53	722.782
1445.79	721.405
1446.06	725.901
1446.33	726.956
1446.6	715.302
1446.87	729.291
1447.13	728.969
1447.4	714.91
1447.67	738.1
1447.94	733.794
1448.21	726.708
1448.47	734.801
1448.74	726.298
1449.01	733.516
1449.28	752.147
1449.54	718.081
1449.81	742.414
1450.08	735.656
1450.35	722.384
1450.62	732.024
1450.88	747.094
1451.15	729.9
1451.42	730.018
1451.69	737.76
1451.95	737.027
1452.22	734.8
1452.49	715.897
1452.76	731.27
1453.02	735.015
1453.29	729.448
1453.56	708.775
1453.83	722.969
1454.09	738.294
1454.36	720.974
1454.63	725.68
1454.9	712.887
1455.17	715.186
1455.43	748.273
1455.7	721.412
1455.97	727.133
1456.23	735.856
1456.5	725.537
1456.77	746.144
1457.04	710.822
1457.31	715.402
1457.57	723.162
1457.84	722.579
1458.11	709.863
1458.37	729.39
1458.64	728.982
1458.91	721.286
1459.18	718.845
1459.44	724.962
1459.71	738.986
1459.98	717.336
1460.25	743.886
1460.51	741.958
1460.78	748.252
1461.05	736.633
1461.31	722.796
1461.58	748.577
1461.85	750.542
1462.11	741.409
1462.38	732.796
1462.65	727.082
1462.92	724.937
1463.19	759.034
1463.45	765.28
1463.72	728.333
1463.99	738.994
1464.25	695.736
1464.52	737.995
1464.79	751.043
1465.05	737.427
1465.32	743.859
1465.59	754.573
1465.86	743.184
1466.12	743.296
1466.39	731.491
1466.66	739.884
1466.92	736.624
1467.19	743.525
1467.46	745.017
1467.72	734.045
1467.99	719.662
1468.26	735.471
1468.52	745.729
1468.79	744.055
1469.06	741.735
1469.33	746.504
1469.59	748.4
1469.86	727.987
1470.13	726.698
1470.39	728.233
1470.66	752.081
1470.93	735.868
1471.19	749.737
1471.46	742.014
1471.73	747.529
1471.99	752.648
1472.26	738.677
1472.53	745.023
1472.79	750.247
1473.06	748.699
1473.33	714.792
1473.59	721.467
1473.86	736.542
1474.13	741.731
1474.39	747.927
1474.66	729.273
1474.93	729.129
1475.19	738.933
1475.46	734.341
1475.73	727.682
1475.99	762.696
1476.26	757.147
1476.53	727.22
1476.79	754.366
1477.06	747.979
1477.33	733.455
1477.59	737.784
1477.86	720.041
1478.13	752.667
1478.39	766.17
1478.66	750.066
1478.92	769.747
1479.19	735.585
1479.46	747.417
1479.72	743.195
1479.99	740.632
1480.26	740.583
1480.52	733.881
1480.79	732.205
1481.06	730.622
1481.32	725.288
1481.59	740.642
1481.85	729.179
1482.12	753.888
1482.39	731.239
1482.65	753.444
1482.92	719.715
1483.19	754.687
1483.45	735.623
1483.72	748.004
1483.99	721.474
1484.25	744.75
1484.52	760.472
1484.78	743.479
1485.05	755.287
1485.32	749.507
1485.58	741.366
1485.85	722.69
1486.11	726.957
1486.38	737.16
1486.65	718.61
1486.91	755.198
1487.18	750.641
1487.44	745.492
1487.71	742.119
1487.98	746.371
1488.24	758.193
1488.51	733.466
1488.77	751.56
1489.04	752.552
1489.31	757.605
1489.57	745.542
1489.84	734.551
1490.1	746.961
1490.37	739.484
1490.64	750.955
1490.9	739.849
1491.17	746.558
1491.43	725.81
1491.7	748.394
1491.97	770.829
1492.23	743.218
1492.5	757.187
1492.76	745.374
1493.03	726.03
1493.29	752.503
1493.56	734.322
1493.83	758.787
1494.09	754.313
1494.36	742.175
1494.62	739.025
1494.89	726.293
1495.15	729.191
1495.42	738.207
1495.68	761.327
1495.95	754.848
1496.22	743.919
1496.48	756.251
1496.75	770.18
1497.01	757.572
1497.28	737.901
1497.54	733.539
1497.81	724.539
1498.08	750.321
1498.34	735.159
1498.61	754.247
1498.87	725.219
1499.14	745.485
1499.4	747.823
1499.67	743.896
1499.93	736.737
1500.2	747.167
1500.47	752.579
1500.73	749.066
1501	751.808
1501.26	737.611
1501.53	730.207
1501.79	725.336
1502.06	748.912
1502.32	733.703
1502.59	757.389
1502.85	745.013
1503.12	752.177
1503.38	742.974
1503.65	751.317
1503.91	749.064
1504.18	745.644
1504.45	731.694
1504.71	760.008
1504.98	742.531
1505.24	730.884
1505.51	715.073
1505.77	764.342
1506.04	733.051
1506.3	747.403
1506.57	754.629
1506.83	736.122
1507.1	750.025
1507.36	741.848
1507.63	738.442
1507.89	721.479
1508.16	742.442
1508.42	735.723
1508.69	736.073
1508.95	736.081
1509.22	754.604
1509.48	747.63
1509.75	738.309
1510.01	753.958
1510.28	742.748
1510.54	749.366
1510.81	737.638
1511.07	741.246
1511.34	737.411
1511.6	743.67
1511.87	751.131
1512.13	742.184
1512.4	720.393
1512.66	744.928
1512.93	739.109
1513.19	737.995
1513.46	753.822
1513.72	756.144
1513.99	737.972
1514.25	741.451
1514.52	732.549
1514.78	748.633
1515.05	721.861
1515.31	738.977
1515.58	732.992
1515.84	736.766
1516.11	754.278
1516.37	764.732
1516.63	751.991
1516.9	775.091
1517.16	741.763
1517.43	758.75
1517.69	713.972
1517.96	751.107
1518.22	728.134
1518.49	736.693
1518.75	739.496
1519.02	743.631
1519.28	750.245
1519.55	739.355
1519.81	754.015
1520.08	732.292
1520.34	744.908
1520.6	734.19
1520.87	732.317
1521.13	766.117
1521.4	732.878
1521.66	748.632
1521.93	767.239
1522.19	759.479
1522.46	732.355
1522.72	749.475
1522.99	750.92
1523.25	736.251
1523.51	754.377
1523.78	741.649
1524.04	723.47
1524.31	741.684
1524.57	746.341
1524.84	745.901
1525.1	736.546
1525.36	752.592
1525.63	753.735
1525.89	740.835
1526.16	726.525
1526.42	724.771
1526.69	756.602
1526.95	749.261
1527.21	754.625
1527.48	754.702
1527.74	747.278
1528.01	744.659
1528.27	751.528
1528.53	726.024
1528.8	752.843
1529.06	748.239
1529.33	745.246
1529.59	734.556
1529.85	723.765
1530.12	729.824
1530.38	747.048
1530.65	734.934
1530.91	747.979
1531.17	737.852
1531.44	703.715
1531.7	749.348
1531.97	759.195
1532.23	723.658
1532.5	743.275
1532.76	741.731
1533.02	747.42
1533.29	764.846
1533.55	740.042
1533.82	755.103
1534.08	741.211
1534.34	729.13
1534.61	725.826
1534.87	746.26
1535.14	741.034
1535.4	730.296
1535.66	723.372
1535.93	754
1536.19	735.173
1536.45	721.935
1536.72	762.147
1536.98	743.438
1537.25	758.591
1537.51	754.889
1537.77	744.621
1538.04	736.143
1538.3	731.956
1538.56	742.468
1538.83	723.05
1539.09	731.849
1539.36	743.923
1539.62	756.413
1539.88	744.595
1540.15	739.74
1540.41	740.682
1540.67	733.497
1540.94	745.818
1541.2	744.779
1541.46	748.91
1541.73	739.887
1541.99	754.063
1542.26	750.586
1542.52	750.123
1542.78	735.877
1543.04	745.743
1543.31	733.628
1543.57	758.274
1543.84	739.72
1544.1	751.09
1544.36	749.197
1544.63	765.644
1544.89	745.226
1545.15	740.91
1545.42	746.432
1545.68	757.209
1545.94	750.802
1546.21	734.61
[truncated: 1,786 more rows]
