# Supplementary material for: Enhancing the Quality of Diamond Film Growth Through the Synergistic Addition of Nitrogen and Carbon Dioxide
Source: Materials (Basel). 2026 Jan 4;19(1):183. doi: 10.3390/ma19010183 (PMC12787062; doi:10.3390/ma19010183)
Supplement: Supplementary file 1 [file materials-19-00183-s001.zip › Raman/Different nitrogen flow rates/12.5ppm N2.txt]

1000.39	267.752
1000.67	252.777
1000.96	265.438
1001.24	276.187
1001.53	279.993
1001.81	274.335
1002.1	276.199
1002.39	269.218
1002.67	267.256
1002.95	264.694
1003.24	284.222
1003.53	274.271
1003.81	272.552
1004.1	282.167
1004.38	260.82
1004.67	281.615
1004.95	274.602
1005.24	269.492
1005.52	284.624
1005.81	274.626
1006.09	279.785
1006.38	265.963
1006.66	273.503
1006.95	284.146
1007.23	285.361
1007.52	275.313
1007.8	271.014
1008.09	286.29
1008.37	281.933
1008.66	264.857
1008.94	263.519
1009.23	276.071
1009.51	279.835
1009.8	285.553
1010.08	281.853
1010.37	290.171
1010.65	270.023
1010.94	275.74
1011.22	277.638
1011.5	286.525
1011.79	286.643
1012.08	286.194
1012.36	276.858
1012.64	283.255
1012.93	286.981
1013.21	285.541
1013.5	271.424
1013.78	264.938
1014.07	285.044
1014.35	288.742
1014.64	283.015
1014.92	280.533
1015.21	276.887
1015.49	265.081
1015.78	272.908
1016.06	287.675
1016.34	290.334
1016.63	287.214
1016.91	290.393
1017.2	252.944
1017.48	284.02
1017.77	261.825
1018.05	296.789
1018.34	289.915
1018.62	290.028
1018.9	287.549
1019.19	283.712
1019.47	286.158
1019.76	285.409
1020.04	272.632
1020.33	278.313
1020.61	286.55
1020.9	283.965
1021.18	285.772
1021.46	281.835
1021.75	291.862
1022.03	297.51
1022.32	279.159
1022.6	280.557
1022.89	276.947
1023.17	290.523
1023.45	289.491
1023.74	283.337
1024.02	295.601
1024.31	291.903
1024.59	281.783
1024.88	293.295
1025.16	290.749
1025.44	288.805
1025.73	291.912
1026.01	282.203
1026.3	279.428
1026.58	291.238
1026.87	284.622
1027.15	287.665
1027.43	295.979
1027.72	279.056
1028	292.768
1028.28	292.488
1028.57	283.172
1028.85	281.965
1029.14	286.935
1029.42	283.43
1029.71	288.748
1029.99	293.468
1030.27	288.208
1030.56	290.835
1030.84	282.852
1031.12	281.257
1031.41	276.347
1031.69	289.724
1031.98	282.563
1032.26	290.056
1032.54	292.569
1032.83	288.225
1033.11	283.95
1033.39	285.367
1033.68	281.552
1033.96	273.762
1034.25	300.291
1034.53	286.662
1034.81	285.85
1035.1	284.519
1035.38	283.296
1035.67	289.768
1035.95	279.054
1036.23	293.773
1036.52	279.133
1036.8	298.2
1037.08	297.469
1037.37	284.616
1037.65	289.604
1037.93	283.191
1038.22	295.316
1038.5	297.338
1038.78	294.93
1039.07	286.112
1039.35	286.765
1039.63	287.321
1039.92	291.624
1040.2	284.436
1040.49	288.092
1040.77	277.17
1041.05	296.201
1041.34	285.397
1041.62	296.9
1041.9	292.548
1042.19	271.677
1042.47	285.831
1042.75	301.861
1043.04	292.305
1043.32	287.121
1043.6	288.293
1043.89	297.191
1044.17	292.851
1044.45	286.695
1044.74	294.564
1045.02	295.287
1045.3	279.869
1045.59	281.555
1045.87	294.68
1046.15	291.937
1046.44	289.955
1046.72	294.436
1047	285.563
1047.28	294.485
1047.57	296.991
1047.85	286.758
1048.13	293.14
1048.42	285.578
1048.7	287.597
1048.98	281.923
1049.27	302.301
1049.55	286.889
1049.83	268.897
1050.12	287.86
1050.4	296.655
1050.68	299.762
1050.97	288.916
1051.25	296.569
1051.53	294.065
1051.81	289.011
1052.1	296.031
1052.38	297.292
1052.66	281.342
1052.94	300.394
1053.23	299.026
1053.51	288.712
1053.79	303.851
1054.08	282.167
1054.36	287.282
1054.64	295.001
1054.93	284.894
1055.21	297.003
1055.49	295.067
1055.77	301.413
1056.06	297.616
1056.34	292.573
1056.62	295.795
1056.9	307.902
1057.19	279.874
1057.47	293.242
1057.75	296.402
1058.04	296.937
1058.32	288.437
1058.6	285.557
1058.88	278.85
1059.17	293.795
1059.45	283.507
1059.73	286.02
1060.01	289.834
1060.3	291.06
1060.58	295.373
1060.86	290.782
1061.14	290.044
1061.43	290.69
1061.71	300.325
1061.99	293.551
1062.27	294.359
1062.56	297.624
1062.84	287.474
1063.12	296.302
1063.4	307.645
1063.69	289.175
1063.97	294.799
1064.25	289.608
1064.53	305.276
1064.82	294.933
1065.1	296.641
1065.38	304.745
1065.66	297.767
1065.95	297.816
1066.23	307.352
1066.51	305.417
1066.79	295.151
1067.07	294.94
1067.36	263.161
1067.64	299.673
1067.92	298.375
1068.2	297.747
1068.49	299.618
1068.77	297.63
1069.05	288.006
1069.33	289.083
1069.61	276.314
1069.9	302.67
1070.18	298.846
1070.46	281.209
1070.74	289.404
1071.02	302.596
1071.31	305.009
1071.59	296.035
1071.87	295.87
1072.15	286.308
1072.43	279.326
1072.72	289.38
1073	294.444
1073.28	295.118
1073.56	303.319
1073.84	299.509
1074.13	304.426
1074.41	314.303
1074.69	299.038
1074.97	304.583
1075.25	296.426
1075.54	297.771
1075.82	297.844
1076.1	297.799
1076.38	308.27
1076.66	296.024
1076.94	305.108
1077.23	301.746
1077.51	287.884
1077.79	293.551
1078.07	295.524
1078.35	305.022
1078.63	314.479
1078.92	310.071
1079.2	298.697
1079.48	294.186
1079.76	305.985
1080.04	294.057
1080.32	304.121
1080.61	306.68
1080.89	307.909
1081.17	310.259
1081.45	306.876
1081.73	290.99
1082.01	302.712
1082.3	300.812
1082.58	308.371
1082.86	304.67
1083.14	312.132
1083.42	305.733
1083.7	306.773
1083.99	310.316
1084.27	297.692
1084.55	302.603
1084.83	300.697
1085.11	307.536
1085.39	297.525
1085.67	296.846
1085.95	311.732
1086.24	308.533
1086.52	295.382
1086.8	298.46
1087.08	302.796
1087.36	308.974
1087.64	294.536
1087.92	301.83
1088.2	298.5
1088.49	295.19
1088.77	295.06
1089.05	292.54
1089.33	304.408
1089.61	312.002
1089.89	299.722
1090.17	300.465
1090.46	306.714
1090.74	309.093
1091.02	302.031
1091.3	302.417
1091.58	303.508
1091.86	303.487
1092.14	313.5
1092.42	284.972
1092.7	296.121
1092.98	297.213
1093.27	300.732
1093.55	308.623
1093.83	314.122
1094.11	301.736
1094.39	304.928
1094.67	285.783
1094.95	294.519
1095.23	319.306
1095.51	298.044
1095.79	292.876
1096.07	306.996
1096.36	305.092
1096.64	292.079
1096.92	310.042
1097.2	301.914
1097.48	289.411
1097.76	294.268
1098.04	308.448
1098.32	305.929
1098.6	301.534
1098.88	288.427
1099.16	300.675
1099.44	312.33
1099.73	299.942
1100.01	290.725
1100.29	306.288
1100.57	298.915
1100.85	288.384
1101.13	313.728
1101.41	319.281
1101.69	311.893
1101.97	305.17
1102.25	320.752
1102.53	307.17
1102.81	305.921
1103.09	313.928
1103.37	295.901
1103.65	303.907
1103.94	304.486
1104.22	288.338
1104.5	318.025
1104.78	306.839
1105.06	304.332
1105.34	303.061
1105.62	305.485
1105.9	297.979
1106.18	311.515
1106.46	305.892
1106.74	300.929
1107.02	311.452
1107.3	316.991
1107.58	305.139
1107.86	296.956
1108.14	320.933
1108.42	298.614
1108.7	298.64
1108.98	301.818
1109.26	311.802
1109.54	306.892
1109.82	311.207
1110.1	306.229
1110.38	305.619
1110.66	298.877
1110.94	298.961
1111.22	307.669
1111.51	306.376
1111.79	317.378
1112.07	312.278
1112.35	306.024
1112.63	298.037
1112.91	320.464
1113.19	323.123
1113.47	307.764
1113.75	289.214
1114.03	301.577
1114.31	307.092
1114.59	303.944
1114.87	304.544
1115.15	297.737
1115.43	315.09
1115.71	304.525
1115.99	303.815
1116.27	306.155
1116.55	303.534
1116.83	300.951
1117.11	303.371
1117.39	325.017
1117.67	311.444
1117.95	298.53
1118.23	308.581
1118.51	312.521
1118.79	302.867
1119.06	300.013
1119.34	319.454
1119.63	309.615
1119.91	302.166
1120.19	307.675
1120.47	298.178
1120.75	313.42
1121.02	301.316
1121.3	299.808
1121.58	304.633
1121.86	310.26
1122.14	304.262
1122.42	297.675
1122.7	305.928
1122.98	313.479
1123.26	312.878
1123.54	305.389
1123.82	310.894
1124.1	322.568
1124.38	314.999
1124.66	304.99
1124.94	309.943
1125.22	307.545
1125.5	305.204
1125.78	289.196
1126.06	323.423
1126.34	296.701
1126.62	306.568
1126.9	313.332
1127.18	294.692
1127.46	312.12
1127.74	325.829
1128.01	307.177
1128.29	305.208
1128.57	316.233
1128.85	303.721
1129.13	304.989
1129.41	318.191
1129.69	311.595
1129.97	306.189
1130.25	306.869
1130.53	310.501
1130.81	314.006
1131.09	317.453
1131.37	321.548
1131.65	305.898
1131.92	312.104
1132.2	312.239
1132.48	308.708
1132.76	302.662
1133.04	307.092
1133.32	315.796
1133.6	307.692
1133.88	315.135
1134.16	315.123
1134.44	306.359
1134.72	309.309
1135	320.239
1135.28	298.891
1135.55	301.825
1135.83	299.942
1136.11	319.912
1136.39	314.567
1136.67	317.322
1136.95	312.6
1137.23	317.769
1137.51	326.615
1137.79	320.456
1138.07	314.212
1138.34	315.33
1138.62	311.382
1138.9	310.52
1139.18	297.307
1139.46	302.255
1139.74	306.115
1140.02	306.342
1140.3	313.408
1140.58	309.193
1140.85	309.232
1141.13	305.455
1141.41	299.152
1141.69	309.035
1141.97	313.962
1142.25	305.245
1142.53	320.864
1142.8	305.392
1143.08	312.333
1143.36	317.981
1143.64	319.822
1143.92	315.377
1144.2	310.285
1144.48	312.66
1144.76	305.689
1145.04	317.378
1145.31	302.321
1145.59	306.575
1145.87	300.929
1146.15	304.655
1146.43	307.171
1146.71	320.278
1146.99	317.239
1147.26	314.226
1147.54	316.214
1147.82	313.223
1148.1	328.264
1148.38	320.203
1148.66	315.201
1148.93	312.657
1149.21	318.202
1149.49	312.539
1149.77	308.757
1150.05	303.742
1150.33	326.138
1150.61	314.293
1150.88	301.202
1151.16	308.645
1151.44	324.777
1151.72	324.694
1152	319.623
1152.28	322.033
1152.55	313.892
1152.83	315.739
1153.11	315.75
1153.39	321.388
1153.67	322.062
1153.94	318.368
1154.22	317.739
1154.5	314.545
1154.78	321.858
1155.06	319.189
1155.34	324.019
1155.61	320.23
1155.89	315.265
1156.17	322.726
1156.45	306.493
1156.73	303.842
1157	314.197
1157.28	308.471
1157.56	313.423
1157.84	311.046
1158.12	314.303
1158.4	319.402
1158.67	310.772
1158.95	305.2
1159.23	318.252
1159.51	320.104
1159.79	321.324
1160.06	319.431
1160.34	323.757
1160.62	316.283
1160.9	316.269
1161.17	318.116
1161.45	327.413
1161.73	301.895
1162.01	322.954
1162.29	313.492
1162.56	325.041
1162.84	304.249
1163.12	314.474
1163.4	288.88
1163.68	323.502
1163.95	318.634
1164.23	317.527
1164.51	320.101
1164.79	321.998
1165.06	325.115
1165.34	321.441
1165.62	316.557
1165.9	324.07
1166.17	300.506
1166.45	312.226
1166.73	319.546
1167.01	329.317
1167.28	316.146
1167.56	307.299
1167.84	323.809
1168.12	328.541
1168.4	311.68
1168.67	322.745
1168.95	327.738
1169.23	324.751
1169.51	332.241
1169.78	329.087
1170.06	313.403
1170.34	311.21
1170.62	330.591
1170.89	316.141
1171.17	322.834
1171.45	319.839
1171.72	328.038
1172	312.788
1172.28	307.943
1172.56	323.384
1172.83	318.381
1173.11	330.611
1173.39	323.671
1173.67	300.68
1173.94	330.716
1174.22	325.659
1174.5	336.688
1174.78	315.116
1175.05	316.949
1175.33	322.435
1175.61	312.491
1175.89	325.344
1176.16	329.641
1176.44	327.241
1176.72	333.489
1176.99	324.911
1177.27	332.88
1177.55	325.982
1177.82	313.507
1178.1	329.342
1178.38	325.49
1178.66	330.249
1178.93	330.705
1179.21	317.674
1179.49	331.75
1179.76	299.255
1180.04	318.464
1180.32	323.561
1180.6	321.186
1180.87	326.033
1181.15	329.477
1181.43	337.717
1181.7	314.665
1181.98	316.933
1182.26	323.71
1182.53	320.25
1182.81	332.194
1183.09	320.699
1183.37	326.213
1183.64	330.928
1183.92	335.549
1184.2	327.302
1184.47	316.689
1184.75	319.628
1185.03	322.598
1185.3	305.376
1185.58	320.042
1185.86	307.814
1186.13	335.444
1186.41	331.824
1186.69	325.085
1186.96	333.61
1187.24	329.876
1187.52	330.493
1187.79	325.064
1188.07	327.635
1188.35	347.325
1188.62	320.907
1188.9	321.381
1189.18	329.199
1189.45	334.041
1189.73	314.497
1190.01	330.568
1190.28	327.61
1190.56	330.045
1190.84	317.616
1191.11	341.852
1191.39	312.181
1191.67	332.778
1191.94	327.785
1192.22	322.273
1192.49	333.315
1192.77	320.489
1193.05	324.745
1193.32	333.234
1193.6	314.776
1193.88	321.967
1194.15	330.959
1194.43	326.516
1194.71	318.466
1194.98	320.89
1195.26	339.297
1195.54	338.242
1195.81	333.522
1196.09	344.646
1196.36	339.198
1196.64	330.63
1196.92	333.63
1197.19	334.119
1197.47	332.089
1197.75	318.404
1198.02	337.671
1198.3	339.265
1198.57	338.491
1198.85	322.569
1199.13	334.756
1199.4	340.914
1199.68	327.604
1199.95	330.753
1200.23	332.635
1200.51	333.829
1200.78	333.721
1201.06	334.775
1201.34	335.199
1201.61	336.847
1201.89	325.733
1202.16	315.882
1202.44	334.689
1202.72	324.354
1202.99	339.638
1203.27	332.416
1203.54	334.284
1203.82	334.853
1204.09	342.037
1204.37	330.32
1204.65	325.334
1204.92	322.867
1205.2	325.969
1205.47	329.13
1205.75	315.846
1206.03	349.375
1206.3	342.023
1206.58	329.156
1206.85	337.034
1207.13	320.665
1207.4	342.78
1207.68	334.499
1207.96	347.534
1208.23	316.528
1208.51	340.926
1208.78	348.11
1209.06	335.7
1209.33	340.356
1209.61	337.729
1209.89	338.206
1210.16	337.528
1210.44	328.989
1210.71	332.67
1210.99	336.395
1211.26	327.987
1211.54	358.631
1211.81	342.355
1212.09	316.247
1212.37	339.442
1212.64	332.582
1212.92	335.369
1213.19	340.575
1213.47	333.691
1213.74	327.561
1214.02	336.764
1214.29	346.006
1214.57	335.102
1214.84	346.054
1215.12	347.199
1215.4	336.142
1215.67	326.915
1215.95	331.083
1216.22	344.97
1216.5	346.672
1216.77	330.149
1217.05	353.843
1217.32	343.579
1217.6	330.962
1217.87	336.026
1218.15	332.527
1218.42	351.505
1218.7	335.065
1218.97	347.25
1219.25	333.841
1219.52	341.173
1219.8	354.591
1220.08	348.463
1220.35	344.746
1220.63	341.651
1220.9	336.792
1221.18	336.863
1221.45	354.629
1221.73	336.97
1222	344.243
1222.28	338.649
1222.55	339.132
1222.83	355.464
1223.1	354.122
1223.38	342.418
1223.65	338.639
1223.93	336.134
1224.2	327.662
1224.48	334.565
1224.75	339.762
1225.03	348.628
1225.3	351.257
1225.58	346.334
1225.85	329.01
1226.13	340.906
1226.4	342.487
1226.68	343.609
1226.95	347.323
1227.23	335.89
1227.5	337.28
1227.77	346.609
1228.05	336.42
1228.32	344.573
1228.6	350.889
1228.87	349.175
1229.15	343.639
1229.42	347.114
1229.7	340.099
1229.97	366.07
1230.25	343.331
1230.52	340.908
1230.8	347.161
1231.07	358.332
1231.35	351.097
1231.62	341.289
1231.9	358.278
1232.17	344.127
1232.45	345.324
1232.72	350.869
1232.99	340.539
1233.27	352.146
1233.54	355.768
1233.82	343.548
1234.09	345.504
1234.37	353.111
1234.64	348.563
1234.92	344.557
1235.19	358.156
1235.46	348.891
1235.74	348.092
1236.01	351.575
1236.29	346.57
1236.56	367.377
1236.84	349.075
1237.11	354.64
1237.39	365.051
1237.66	363.778
1237.94	364.359
1238.21	347.893
1238.48	353.005
1238.76	363.153
1239.03	348.169
1239.31	358.861
1239.58	351.553
1239.85	351.443
1240.13	353.703
1240.4	352.906
1240.68	346.044
1240.95	358.869
1241.23	349.595
1241.5	362.968
1241.77	348.107
1242.05	359.677
1242.32	345.661
1242.6	336.119
1242.87	337.741
1243.14	355.947
1243.42	366.622
1243.69	361.048
1243.97	355.301
1244.24	356.944
1244.52	344.013
1244.79	355.907
1245.06	355.646
1245.34	352.265
1245.61	353.641
1245.89	362.228
1246.16	359.64
1246.43	365.137
1246.71	367.097
1246.98	353.148
1247.25	380.546
1247.53	356.578
1247.8	361.411
1248.08	361.724
1248.35	366.257
1248.62	356.662
1248.9	368.762
1249.17	350.903
1249.45	362.128
1249.72	342.022
1249.99	363.768
1250.27	334.86
1250.54	345.888
1250.81	357.437
1251.09	365.261
1251.36	354.026
1251.64	349.611
1251.91	363.066
1252.18	356.23
1252.46	345.729
1252.73	352.49
1253	369.737
1253.28	359.904
1253.55	368.499
1253.83	359.845
1254.1	356.136
1254.37	354.326
1254.65	361.177
1254.92	358.8
1255.19	369.946
1255.47	363.846
1255.74	363.95
1256.01	373.992
1256.29	361.878
1256.56	354.018
1256.83	357.134
1257.11	360.726
1257.38	367.948
1257.66	369.653
1257.93	376.396
1258.2	359.801
1258.47	370.331
1258.75	361.635
1259.02	357.718
1259.29	365.39
1259.57	359.524
1259.84	359.964
1260.11	371.081
1260.39	358.397
1260.66	356.228
1260.93	368.769
1261.21	377.452
1261.48	360.083
1261.76	375.921
1262.03	363.454
1262.3	364.651
1262.57	381.991
1262.85	355.678
1263.12	370.052
1263.39	380.064
1263.67	368.385
1263.94	368.948
1264.21	361.444
1264.49	371.228
1264.76	375.497
1265.03	365.587
1265.31	357.505
1265.58	369.132
1265.85	356.106
1266.12	353.581
1266.4	378.187
1266.67	374.453
1266.94	383.018
1267.22	373.694
1267.49	396.389
1267.76	376.004
1268.04	371.061
1268.31	374.15
1268.58	366.742
1268.85	367.857
1269.13	354.073
1269.4	382.008
1269.67	379.192
1269.95	373.449
1270.22	375.9
1270.49	374.86
1270.76	391.1
1271.04	379.608
1271.31	388.825
1271.58	389.232
1271.86	365.591
1272.13	370.887
1272.4	370.201
1272.67	371.513
1272.95	375.329
1273.22	379.064
1273.49	376.512
1273.76	373.882
1274.04	387.268
1274.31	374.43
1274.58	377.696
1274.86	380.355
1275.13	393.294
1275.4	375.877
1275.67	378.574
1275.95	389.27
1276.22	385.458
1276.49	380.073
1276.76	372.384
1277.04	399.022
1277.31	399.651
1277.58	388.333
1277.85	359.685
1278.13	378.844
1278.4	388.924
1278.67	385.136
1278.94	390.723
1279.22	376.228
1279.49	390.513
1279.76	383.276
1280.03	379.572
1280.31	386.147
1280.58	399.369
1280.85	395.433
1281.12	371.963
1281.4	380.306
1281.67	389.845
1281.94	382.256
1282.21	390.553
1282.48	387.937
1282.76	384.816
1283.03	391.53
1283.3	393.999
1283.57	380.596
1283.85	395.844
1284.12	387.325
1284.39	400.792
1284.66	383.139
1284.93	376.395
1285.21	404.912
1285.48	394.895
1285.75	382.412
1286.02	387.02
1286.3	391.713
1286.57	386.785
1286.84	396.557
1287.11	400.3
1287.38	395.505
1287.65	394.262
1287.93	398.958
1288.2	390.147
1288.47	388.604
1288.74	413.252
1289.02	387.035
1289.29	401.632
1289.56	401.114
1289.83	408.467
1290.1	403.588
1290.37	402.246
1290.65	391.7
1290.92	397.47
1291.19	401.992
1291.46	400.492
1291.73	411.204
1292.01	403.88
1292.28	405.744
1292.55	394.33
1292.82	416.82
1293.09	407.783
1293.36	408.422
1293.64	401.795
1293.91	418.796
1294.18	411.502
1294.45	429.543
1294.72	414.743
1295	404.134
1295.27	417.153
1295.54	418.779
1295.81	412.655
1296.08	404.765
1296.35	418.016
1296.63	414.95
1296.9	408.322
1297.17	416.918
1297.44	406.855
1297.71	403.409
1297.98	419.18
1298.25	397.241
1298.53	430.805
1298.8	410.514
1299.07	405.978
1299.34	414.174
1299.61	415.174
1299.88	416.816
1300.15	428.134
1300.43	409.925
1300.7	407.346
1300.97	405.306
1301.24	418.283
1301.51	418.692
1301.78	418.064
1302.06	412.196
1302.33	434.694
1302.6	418.008
1302.87	413.805
1303.14	417.885
1303.41	421.892
1303.68	422.902
1303.95	405.305
1304.23	424.997
1304.5	419.405
1304.77	415.6
1305.04	425.045
1305.31	427.364
1305.58	424.956
1305.85	433.371
1306.12	434.51
1306.4	423.523
1306.67	441.833
1306.94	429.512
1307.21	432.267
1307.48	433.998
1307.75	444.303
1308.02	435.427
1308.29	419.861
1308.56	421.581
1308.84	428.075
1309.11	427.446
1309.38	443.088
1309.65	441.97
1309.92	468.32
1310.19	437.57
1310.46	432.485
1310.73	430.402
1311	446.369
1311.27	451.1
1311.54	449.949
1311.82	444.651
1312.09	459.697
1312.36	438.813
1312.63	444.832
1312.9	444.834
1313.17	471.742
1313.44	445.938
1313.71	455.41
1313.98	451.663
1314.25	447.875
1314.53	465.607
1314.8	458.296
1315.07	462.466
1315.34	452.425
1315.61	475.354
1315.88	461.811
1316.15	454.183
1316.42	471.005
1316.69	472.766
1316.96	463.678
1317.23	463.534
1317.5	466.984
1317.77	468.666
1318.04	483.519
1318.31	472.034
1318.59	478.43
1318.86	479.418
1319.13	485.835
1319.4	479.846
1319.67	496.114
1319.94	503.509
1320.21	503.087
1320.48	498.323
1320.75	514.901
1321.02	489.527
1321.29	517.922
1321.56	520.116
1321.83	535.574
1322.1	517.122
1322.37	530.981
1322.64	537.714
1322.91	551.033
1323.18	542.231
1323.45	566.251
1323.72	535.752
1323.99	578.649
1324.26	582.572
1324.54	584.089
1324.81	597.643
1325.08	594.62
1325.35	605.453
1325.62	628.891
1325.89	636.809
1326.16	650.077
1326.43	647.764
1326.7	692.008
1326.97	690.742
1327.24	692.972
1327.51	736.953
1327.78	785.67
1328.05	827.846
1328.32	878.496
1328.59	916.204
1328.86	987.552
1329.13	1049.42
1329.4	1149.36
1329.67	1254.82
1329.94	1365.73
1330.21	1568.84
1330.48	1733.94
1330.75	2032.78
1331.02	2406.52
1331.29	2973.07
1331.56	3656.52
1331.83	4649.56
1332.1	5944.73
1332.37	7400.71
1332.64	8905.44
1332.91	10004.6
1333.18	10573
1333.45	10620.3
1333.72	9972.58
1333.99	8807.28
1334.26	7274.47
1334.53	5972.08
1334.8	4784.49
1335.07	3765.53
1335.34	3079.72
1335.61	2535.95
1335.88	2156.82
1336.15	1833.85
1336.42	1588.9
1336.69	1397.09
1336.96	1267.04
1337.23	1144.88
1337.5	1077.97
1337.77	987.802
1338.04	907.501
1338.3	874.718
1338.57	828.528
1338.84	774.077
1339.11	756.535
1339.38	701.727
1339.65	708.168
1339.92	684.498
1340.19	678.006
1340.46	654.859
1340.73	646.28
1341	632.737
1341.27	637.477
1341.54	595.249
1341.81	601.266
1342.08	598.559
1342.35	579.285
1342.62	593.271
1342.89	586.394
1343.16	587.579
1343.43	580.098
1343.7	597.821
1343.97	575.291
1344.24	573.998
1344.51	561.149
1344.77	569.88
1345.04	550.146
1345.31	559.34
1345.58	565
1345.85	543.559
1346.12	544.011
1346.39	555.672
1346.66	547.629
1346.93	546.931
1347.2	530.248
1347.47	546.484
1347.74	547.124
1348.01	536.957
1348.27	542.402
1348.54	543.219
1348.81	542.388
1349.08	549.971
1349.35	525.066
1349.62	535.309
1349.89	538.154
1350.16	543.876
1350.43	535.209
1350.7	542.18
1350.97	537.271
1351.24	531.247
1351.5	548.015
1351.77	551.649
1352.04	528.389
1352.31	539.336
1352.58	533.027
1352.85	530.992
1353.12	538.544
1353.39	556.152
1353.66	542.254
1353.92	543.782
1354.19	542.831
1354.46	552.133
1354.73	532.215
1355	540.589
1355.27	529.854
1355.54	534.672
1355.81	519.649
1356.08	537.54
1356.35	551.287
1356.61	539.428
1356.88	532.543
1357.15	527.562
1357.42	557.97
1357.69	537.77
1357.96	542.568
1358.23	561.024
1358.5	541.628
1358.76	543.35
1359.03	543.995
1359.3	551.907
1359.57	560.393
1359.84	554.387
1360.11	556.733
1360.38	531.459
1360.65	550.691
1360.91	561
1361.18	535.314
1361.45	557.088
1361.72	566.779
1361.99	554.731
1362.26	545.025
1362.53	567.799
1362.79	558.239
1363.06	549.425
1363.33	557.524
1363.6	561.363
1363.87	581.306
1364.14	548.745
1364.41	567.325
1364.67	538.452
1364.94	580.713
1365.21	560.98
1365.48	565.195
1365.75	566.198
1366.02	558.624
1366.28	557.043
1366.55	568.168
1366.82	569.214
1367.09	569.809
1367.36	568.134
1367.63	549.722
1367.89	553.58
1368.16	571.812
1368.43	562.213
1368.7	575.909
1368.97	580.476
1369.23	583.245
1369.5	574.68
1369.77	571.029
1370.04	578.28
1370.31	580.164
1370.58	562.202
1370.84	577.24
1371.11	550.66
1371.38	577.425
1371.65	568.034
1371.92	562.89
1372.18	592.115
1372.45	588.57
1372.72	582.224
1372.99	586.183
1373.26	587.121
1373.53	557.876
1373.79	591.594
1374.06	593.868
1374.33	590.012
1374.6	570.543
1374.87	588.444
1375.13	587.904
1375.4	595.302
1375.67	587.649
1375.94	587.632
1376.21	566.955
1376.47	598.399
1376.74	581.807
1377.01	598.378
1377.28	585.747
1377.55	581.657
1377.81	603.417
1378.08	576.528
1378.35	615.625
1378.62	599.454
1378.88	595.284
1379.15	601.313
1379.42	600.102
1379.69	595.227
1379.96	600.497
1380.22	597.33
1380.49	624.182
1380.76	601.879
1381.03	602.444
1381.29	597.041
1381.56	580.217
1381.83	602.934
1382.1	590.816
1382.36	611.129
1382.63	605.192
1382.9	613.831
1383.17	606.967
1383.43	610.252
1383.7	604.944
1383.97	606.68
1384.24	637.248
1384.51	598.922
1384.77	603.488
1385.04	612.966
1385.31	615.047
1385.58	627.567
1385.84	615.616
1386.11	611.288
1386.38	626.81
1386.64	625.712
1386.91	582.858
1387.18	591.073
1387.45	620.298
1387.71	633.984
1387.98	604.022
1388.25	600.504
1388.52	605.421
1388.78	622.301
1389.05	622.309
1389.32	622.204
1389.59	610.621
1389.85	622.343
1390.12	607.085
1390.39	625.946
1390.65	611.34
1390.92	601.609
1391.19	624.262
1391.46	613.476
1391.72	621.777
1391.99	629.367
1392.26	626.71
1392.53	625.888
1392.79	622.862
1393.06	614.694
1393.33	616.835
1393.59	605.806
1393.86	611.966
1394.13	620.91
1394.4	629.679
1394.66	640.726
1394.93	625.411
1395.2	641.118
1395.46	626.347
1395.73	623.536
1396	635.702
1396.26	622.945
1396.53	605.527
1396.8	614.379
1397.07	640.514
1397.33	623.769
1397.6	620.17
1397.87	622.619
1398.13	618.619
1398.4	625.982
1398.67	638.626
1398.93	630.189
1399.2	622.12
1399.47	631.808
1399.73	629.647
1400	627.081
1400.27	628.244
1400.53	633.58
1400.8	621.515
1401.07	618.78
1401.33	643.893
1401.6	626.917
1401.87	636.292
1402.14	629.84
1402.4	620.496
1402.67	640.191
1402.93	630.04
1403.2	627.461
1403.47	654.458
1403.73	620.858
1404	641.208
1404.27	646.708
1404.54	638.622
1404.8	617.07
1405.07	613.503
1405.33	627.931
1405.6	638.942
1405.87	638.019
1406.13	644.51
1406.4	629.305
1406.67	641.683
1406.93	631.561
1407.2	661.861
1407.47	612.152
1407.73	628.89
1408	628.557
1408.27	628.054
1408.53	620.744
1408.8	647.426
1409.06	618.474
1409.33	648.021
1409.6	634.7
1409.86	630.408
1410.13	625.635
1410.4	638.588
1410.66	634.511
1410.93	603.41
1411.2	613.048
1411.46	640.364
1411.73	629.788
1411.99	626.081
1412.26	629.245
1412.53	644.417
1412.79	625.096
1413.06	623.548
1413.33	621.647
1413.59	634.426
1413.86	631.213
1414.12	630.053
1414.39	631.216
1414.66	627.47
1414.92	613.72
1415.19	628.004
1415.45	613.154
1415.72	627.708
1415.99	633.022
1416.25	619.769
1416.52	609.712
1416.78	639.536
1417.05	619.52
1417.32	614.952
1417.58	617.146
1417.85	619.401
1418.11	630.961
1418.38	620.606
1418.65	628.357
1418.91	622.028
1419.18	624.843
1419.44	610.457
1419.71	615.654
1419.98	625.329
1420.24	613.459
1420.51	607.625
1420.77	619.923
1421.04	609.623
1421.31	602.701
1421.57	611.231
1421.84	621.647
1422.1	618.309
1422.37	596.221
1422.63	587.885
1422.9	610.414
1423.17	628.971
1423.43	620.466
1423.7	620.196
1423.96	617.928
1424.23	587.673
1424.49	601.93
1424.76	606.669
1425.03	609.375
1425.29	612.677
1425.56	622.941
1425.82	606.657
1426.09	600.225
1426.35	613.163
1426.62	611.447
1426.88	620.034
1427.15	603.937
1427.42	608.425
1427.68	603.715
1427.95	608.416
1428.21	607.087
1428.48	609.569
1428.74	602.812
1429.01	616.751
1429.27	617.195
1429.54	598.572
1429.81	604.349
1430.07	606.448
1430.34	602.757
1430.6	599.294
1430.87	605.002
1431.13	595.537
1431.4	591.534
1431.66	595.81
1431.93	593.888
1432.19	593.756
1432.46	601.907
1432.72	604.446
1432.99	594.284
1433.26	589.149
1433.52	601.315
1433.78	599.221
1434.05	601.224
1434.32	599.807
1434.58	598.634
1434.85	595.838
1435.11	592.354
1435.38	594.885
1435.64	594.975
1435.91	591.03
1436.17	603.474
1436.44	594.992
1436.7	597.596
1436.97	596.64
1437.23	595.064
1437.5	576.169
1437.76	600.147
1438.03	587.764
1438.29	588.818
1438.56	574.264
1438.82	580.36
1439.09	581.83
1439.35	598.896
1439.62	565.64
1439.88	585.68
1440.15	583.669
1440.17	583.368
1440.43	570.474
1440.7	580.197
1440.97	589.849
1441.24	582.057
1441.51	577.267
1441.77	568.052
1442.04	582.878
1442.31	592.059
1442.58	583.726
1442.85	576.878
1443.12	593.051
1443.38	554.56
1443.65	582.482
1443.92	591.852
1444.19	580.24
1444.45	562.108
1444.72	578.74
1444.99	581.91
1445.26	568.817
1445.53	588.891
1445.79	571.881
1446.06	571.182
1446.33	565.875
1446.6	561.191
1446.87	570.521
1447.13	581.747
1447.4	570.493
1447.67	579.041
1447.94	585.704
1448.21	570.497
1448.47	563.619
1448.74	569.265
1449.01	576.678
1449.28	572.246
1449.54	569.427
1449.81	572.189
1450.08	574.528
1450.35	559.942
1450.62	564.27
1450.88	565.981
1451.15	569.779
1451.42	564.773
1451.69	570.279
1451.95	558.557
1452.22	565.586
1452.49	569.254
1452.76	566.568
1453.02	549.341
1453.29	552.423
1453.56	552.607
1453.83	567.907
1454.09	564.573
1454.36	543.147
1454.63	563.543
1454.9	562.38
1455.17	566.427
1455.43	556.482
1455.7	556.398
1455.97	536.551
1456.23	550.504
1456.5	558.174
1456.77	550.792
1457.04	566.633
1457.31	548.531
1457.57	551.144
1457.84	543.143
1458.11	548.558
1458.37	568.132
1458.64	558.97
1458.91	552.329
1459.18	543.958
1459.44	545.344
1459.71	551.785
1459.98	573.208
1460.25	564.324
1460.51	537.439
1460.78	544.338
1461.05	540.852
1461.31	553.724
1461.58	555.03
1461.85	551.698
1462.11	555.315
1462.38	551.907
1462.65	548.491
1462.92	539.892
1463.19	543.614
1463.45	550.318
1463.72	562.826
1463.99	546.616
1464.25	550.619
1464.52	541.057
1464.79	554.78
1465.05	548.208
1465.32	538.319
1465.59	548.966
1465.86	547.409
1466.12	553.9
1466.39	567.194
1466.66	552.94
1466.92	543.943
1467.19	525.242
1467.46	548.77
1467.72	524.781
1467.99	534.682
1468.26	536.303
1468.52	544.715
1468.79	553.538
1469.06	523.732
1469.33	538.995
1469.59	545.526
1469.86	537.959
1470.13	544.886
1470.39	554.073
1470.66	525.924
1470.93	546.491
1471.19	553.229
1471.46	556.498
1471.73	540.866
1471.99	534.901
1472.26	551.5
1472.53	541.648
1472.79	545.871
1473.06	536.837
1473.33	544.384
1473.59	540.484
1473.86	534.4
1474.13	537.104
1474.39	526.234
1474.66	522.767
1474.93	540.795
1475.19	534.256
1475.46	530.805
1475.73	542.181
1475.99	550.134
1476.26	516.373
1476.53	521.021
1476.79	533.047
1477.06	522.72
1477.33	542.257
1477.59	528.556
1477.86	526.647
1478.13	542.935
1478.39	535.967
1478.66	533.807
1478.92	540.506
1479.19	537.826
1479.46	541.426
1479.72	541.332
1479.99	525.374
1480.26	530.014
1480.52	527.897
1480.79	526.613
1481.06	533.603
1481.32	539.267
1481.59	530.532
1481.85	523.85
1482.12	535.802
1482.39	524.394
1482.65	536.066
1482.92	499.912
1483.19	522.45
1483.45	517.955
1483.72	531.487
1483.99	520.83
1484.25	534.77
1484.52	520.031
1484.78	526.484
1485.05	521.258
1485.32	534.215
1485.58	523.703
1485.85	526.7
1486.11	516.25
1486.38	529.905
1486.65	534.182
1486.91	529.609
1487.18	519.718
1487.44	508.059
1487.71	514.622
1487.98	529.408
1488.24	528.274
1488.51	525.892
1488.77	499.939
1489.04	519.792
1489.31	519.628
1489.57	519.993
1489.84	523.8
1490.1	503.509
1490.37	502.036
1490.64	522.958
1490.9	527.074
1491.17	524.324
1491.43	520.469
1491.7	529.472
1491.97	519.002
1492.23	520.737
1492.5	523.588
1492.76	508.863
1493.03	509.456
1493.29	490.727
1493.56	517.717
1493.83	511.14
1494.09	511.475
1494.36	519.393
1494.62	508.105
1494.89	530.475
1495.15	506.244
1495.42	505.028
1495.68	517.313
1495.95	516.524
1496.22	505.511
1496.48	519.023
1496.75	518.891
1497.01	502.836
1497.28	509.117
1497.54	504.829
1497.81	512.334
1498.08	511.697
1498.34	501.783
1498.61	496.092
1498.87	512.797
1499.14	509.449
1499.4	505.905
1499.67	517.392
1499.93	507.507
1500.2	496.448
1500.47	503.183
1500.73	511.98
1501	514.591
1501.26	514.328
1501.53	537.979
1501.79	499.679
1502.06	503.451
1502.32	505.426
1502.59	499.91
1502.85	493.414
1503.12	524.564
1503.38	507.679
1503.65	505.42
1503.91	492.574
1504.18	514.927
1504.45	513.839
1504.71	499.265
1504.98	505.217
1505.24	511.733
1505.51	516.454
1505.77	485.892
1506.04	516.291
1506.3	511.373
1506.57	526.346
1506.83	517.902
1507.1	499.034
1507.36	492.016
1507.63	508.495
1507.89	503.826
1508.16	509.003
1508.42	497.681
1508.69	508.061
1508.95	489.321
1509.22	515.335
1509.48	498.765
1509.75	520.328
1510.01	527.05
1510.28	497.647
1510.54	511.446
1510.81	502.248
1511.07	503.082
1511.34	504.034
1511.6	506.247
1511.87	513.753
1512.13	511.881
1512.4	509.444
1512.66	495.944
1512.93	500.645
1513.19	495.411
1513.46	508.885
1513.72	508.868
1513.99	500.652
1514.25	509.991
1514.52	505.221
1514.78	513.204
1515.05	498.268
1515.31	489.214
1515.58	494.375
1515.84	505.655
1516.11	499.591
1516.37	494.651
1516.63	494.735
1516.9	519.108
1517.16	500.589
1517.43	500.805
1517.69	497.625
1517.96	501.547
1518.22	500.237
1518.49	507.103
1518.75	489.517
1519.02	505.884
1519.28	510.68
1519.55	503.223
1519.81	502.094
1520.08	503.76
1520.34	500.101
1520.6	491.785
1520.87	494.616
1521.13	501.006
1521.4	482.342
1521.66	509.758
1521.93	512.63
1522.19	500.844
1522.46	520.459
1522.72	496.892
1522.99	489.7
1523.25	480.307
1523.51	494.327
1523.78	488.553
1524.04	487.303
1524.31	494.008
1524.57	498.275
1524.84	504.372
1525.1	495.613
1525.36	498.165
1525.63	489.8
1525.89	497.104
1526.16	497.269
1526.42	495.513
1526.69	483.723
1526.95	500.958
1527.21	511.706
1527.48	508.455
1527.74	494.203
1528.01	519.562
1528.27	509.034
1528.53	505.58
1528.8	512.034
1529.06	502.183
1529.33	506.186
1529.59	498.473
1529.85	496.496
1530.12	509.035
1530.38	494.987
1530.65	489.807
1530.91	502.173
1531.17	479.742
1531.44	503.046
1531.7	487.787
1531.97	504.8
1532.23	498.493
1532.5	498.046
1532.76	501.257
1533.02	483.83
1533.29	498.335
1533.55	501.854
1533.82	502.439
1534.08	496.646
1534.34	501.899
1534.61	496.801
1534.87	490.541
1535.14	490.527
1535.4	497.837
1535.66	506.707
1535.93	496.475
1536.19	488.736
1536.45	486.454
1536.72	502.856
1536.98	496.157
1537.25	504.327
1537.51	501.856
1537.77	516.582
1538.04	488.585
1538.3	500.034
1538.56	507.617
1538.83	499.1
1539.09	507.854
1539.36	514.165
1539.62	498.992
1539.88	489.572
1540.15	509.04
1540.41	491.578
1540.67	481.016
1540.94	487.694
1541.2	487.389
1541.46	509.534
1541.73	502.36
1541.99	490.13
1542.26	494.713
1542.52	493.632
1542.78	500.63
1543.04	511.042
1543.31	508.717
1543.57	474.104
1543.84	499.337
1544.1	492.335
1544.36	496.824
1544.63	497.818
1544.89	490.723
1545.15	485.929
1545.42	483.481
1545.68	496.026
1545.94	493.666
1546.21	507.37
[truncated: 1,786 more rows]
