# Supplementary material for: Enhancing the Quality of Diamond Film Growth Through the Synergistic Addition of Nitrogen and Carbon Dioxide
Source: Materials (Basel). 2026 Jan 4;19(1):183. doi: 10.3390/ma19010183 (PMC12787062; doi:10.3390/ma19010183)
Supplement: Supplementary file 1 [file materials-19-00183-s001.zip › Raman/Different nitrogen flow rates/12.5ppmN2 +1sccmO2.txt]

1000.39	575.101
1000.67	537.006
1000.96	549.77
1001.24	559.957
1001.53	549.958
1001.81	559.422
1002.1	548.055
1002.39	579.409
1002.67	574.859
1002.95	552.757
1003.24	576.727
1003.53	559.986
1003.81	573.572
1004.1	561.948
1004.38	571.596
1004.67	565.908
1004.95	553.784
1005.24	561.851
1005.52	573.218
1005.81	570.258
1006.09	566.086
1006.38	563.062
1006.66	574.365
1006.95	552.133
1007.23	562.143
1007.52	571.706
1007.8	557.448
1008.09	558.972
1008.37	571.739
1008.66	570.441
1008.94	560.188
1009.23	563.829
1009.51	575.155
1009.8	583.448
1010.08	571.642
1010.37	579.445
1010.65	579.614
1010.94	583.477
1011.22	578.435
1011.5	582.311
1011.79	575.603
1012.08	580.413
1012.36	576.961
1012.64	582.168
1012.93	583.926
1013.21	577.885
1013.5	569.905
1013.78	574.637
1014.07	585.762
1014.35	604.54
1014.64	584.879
1014.92	586.883
1015.21	584.673
1015.49	587.683
1015.78	585.66
1016.06	596.847
1016.34	591.402
1016.63	581.369
1016.91	587.103
1017.2	588.353
1017.48	587.702
1017.77	600.433
1018.05	602.477
1018.34	587.473
1018.62	597.243
1018.9	594.84
1019.19	587.176
1019.47	613.672
1019.76	600.74
1020.04	585.347
1020.33	585.926
1020.61	596.695
1020.9	601.69
1021.18	593.248
1021.46	594.891
1021.75	587.046
1022.03	579.332
1022.32	588.293
1022.6	599.995
1022.89	589.005
1023.17	578.071
1023.45	587.461
1023.74	600.629
1024.02	593.344
1024.31	594.242
1024.59	579.753
1024.88	580.478
1025.16	590.697
1025.44	582.357
1025.73	583.48
1026.01	583.186
1026.3	604.37
1026.58	585.982
1026.87	577.843
1027.15	610.615
1027.43	601.212
1027.72	597.906
1028	585.277
1028.28	594.928
1028.57	610.77
1028.85	596.253
1029.14	584.497
1029.42	588.959
1029.71	584.938
1029.99	585.482
1030.27	600.388
1030.56	596.761
1030.84	587.819
1031.12	589.122
1031.41	587.617
1031.69	585.698
1031.98	593.684
1032.26	581.283
1032.54	586.321
1032.83	573.183
1033.11	588.229
1033.39	585.982
1033.68	600.051
1033.96	593.393
1034.25	608.199
1034.53	561.848
1034.81	588.236
1035.1	585.583
1035.38	595.875
1035.67	622.847
1035.95	619.916
1036.23	594.598
1036.52	616.934
1036.8	591.369
1037.08	598.835
1037.37	585.234
1037.65	607.309
1037.93	607.853
1038.22	602.844
1038.5	587.164
1038.78	593.184
1039.07	571.097
1039.35	599.821
1039.63	585.008
1039.92	599.989
1040.2	589.434
1040.49	578.295
1040.77	595.258
1041.05	602.801
1041.34	586.292
1041.62	583.231
1041.9	604.443
1042.19	593.283
1042.47	590.411
1042.75	611.655
1043.04	612.312
1043.32	598.761
1043.6	589.643
1043.89	599.168
1044.17	589.863
1044.45	602.438
1044.74	585.654
1045.02	597.964
1045.3	590.115
1045.59	613.888
1045.87	583.386
1046.15	600.843
1046.44	593.068
1046.72	613.505
1047	602.78
1047.28	613.63
1047.57	599.54
1047.85	607.108
1048.13	584.216
1048.42	581.844
1048.7	606.933
1048.98	601.98
1049.27	585.999
1049.55	602.357
1049.83	614.152
1050.12	603.022
1050.4	598.97
1050.68	607.74
1050.97	612.787
1051.25	603.922
1051.53	610.385
1051.81	608.568
1052.1	619.436
1052.38	606.688
1052.66	617.459
1052.94	603.36
1053.23	614.001
1053.51	611.193
1053.79	613.485
1054.08	604.465
1054.36	605.172
1054.64	607.269
1054.93	606.162
1055.21	610.027
1055.49	599.802
1055.77	615.685
1056.06	611.287
1056.34	611.401
1056.62	607.034
1056.9	621.707
1057.19	599.413
1057.47	604.507
1057.75	612.749
1058.04	618.281
1058.32	613.361
1058.6	604.397
1058.88	620.787
1059.17	598.633
1059.45	589.474
1059.73	610.354
1060.01	628.771
1060.3	628.06
1060.58	612.604
1060.86	606.591
1061.14	622.845
1061.43	614.653
1061.71	600.376
1061.99	600.784
1062.27	604.953
1062.56	610.865
1062.84	612.787
1063.12	623.469
1063.4	617.614
1063.69	620.64
1063.97	607.159
1064.25	627.84
1064.53	612.917
1064.82	633.392
1065.1	603.26
1065.38	618.211
1065.66	611.855
1065.95	606.274
1066.23	604.476
1066.51	608.21
1066.79	629.432
1067.07	624.572
1067.36	590.69
1067.64	617.61
1067.92	627.651
1068.2	633.985
1068.49	611.849
1068.77	602.831
1069.05	614.505
1069.33	623.586
1069.61	609.38
1069.9	615.464
1070.18	624.834
1070.46	597.762
1070.74	614.165
1071.02	621.027
1071.31	612.004
1071.59	614.841
1071.87	612.623
1072.15	618.03
1072.43	610.358
1072.72	616.644
1073	621.128
1073.28	614.313
1073.56	618.775
1073.84	618.714
1074.13	593.963
1074.41	627.566
1074.69	617.779
1074.97	605.639
1075.25	601.895
1075.54	607.111
1075.82	622.982
1076.1	622.271
1076.38	629.393
1076.66	608.666
1076.94	613.668
1077.23	620.107
1077.51	603.661
1077.79	615.636
1078.07	626.493
1078.35	641.123
1078.63	626.205
1078.92	611.759
1079.2	629.758
1079.48	628.252
1079.76	629.304
1080.04	619.862
1080.32	623.093
1080.61	620.08
1080.89	638.836
1081.17	616.612
1081.45	615.493
1081.73	627.498
1082.01	618.437
1082.3	606.522
1082.58	630.403
1082.86	619.263
1083.14	606.065
1083.42	617.656
1083.7	622.868
1083.99	639.946
1084.27	622.187
1084.55	602.701
1084.83	620.104
1085.11	605.727
1085.39	620.015
1085.67	631.759
1085.95	612.909
1086.24	637.688
1086.52	608.901
1086.8	615.691
1087.08	618.763
1087.36	622.408
1087.64	606.62
1087.92	622.455
1088.2	624.504
1088.49	633.423
1088.77	608.921
1089.05	623.775
1089.33	632.613
1089.61	617.352
1089.89	612.705
1090.17	619.186
1090.46	636.677
1090.74	607.832
1091.02	617.983
1091.3	608.815
1091.58	640.204
1091.86	622.779
1092.14	600.564
1092.42	613.122
1092.7	622.377
1092.98	622.695
1093.27	606.139
1093.55	619.449
1093.83	623.012
1094.11	637.957
1094.39	632.571
1094.67	626.581
1094.95	616.129
1095.23	616.04
1095.51	611.396
1095.79	607.886
1096.07	620.01
1096.36	622.409
1096.64	621.814
1096.92	619.932
1097.2	615.464
1097.48	621.449
1097.76	621.25
1098.04	621.746
1098.32	625.388
1098.6	637.041
1098.88	612.685
1099.16	614.902
1099.44	617.187
1099.73	620.878
1100.01	619.166
1100.29	624.936
1100.57	601.535
1100.85	617.631
1101.13	621.276
1101.41	621.249
1101.69	607.098
1101.97	635.776
1102.25	633.499
1102.53	605.722
1102.81	626.165
1103.09	603.769
1103.37	638.983
1103.65	611.635
1103.94	625.81
1104.22	623.257
1104.5	653.528
1104.78	614.443
1105.06	647.835
1105.34	650.875
1105.62	616.72
1105.9	624.623
1106.18	612.091
1106.46	613.852
1106.74	625.595
1107.02	618.184
1107.3	629.893
1107.58	647.652
1107.86	616.441
1108.14	618.652
1108.42	629.039
1108.7	623.542
1108.98	617.549
1109.26	623.921
1109.54	606.687
1109.82	612.853
1110.1	632.603
1110.38	625.209
1110.66	620.401
1110.94	620.586
1111.22	642.349
1111.51	626.77
1111.79	636.404
1112.07	643.536
1112.35	598.876
1112.63	637.345
1112.91	635.19
1113.19	622.553
1113.47	622.193
1113.75	623.522
1114.03	616.035
1114.31	649.998
1114.59	631.938
1114.87	630.052
1115.15	630.699
1115.43	633.82
1115.71	635.623
1115.99	613.149
1116.27	624.03
1116.55	656.547
1116.83	642.095
1117.11	622.817
1117.39	630.859
1117.67	623.518
1117.95	633.595
1118.23	623.383
1118.51	649.245
1118.79	625.005
1119.06	635.459
1119.34	634.618
1119.63	639.803
1119.91	649.773
1120.19	622.893
1120.47	640.545
1120.75	640.604
1121.02	639.953
1121.3	635.68
1121.58	618.708
1121.86	648.552
1122.14	632.243
1122.42	652.583
1122.7	639.968
1122.98	615.979
1123.26	641.484
1123.54	632.723
1123.82	630.085
1124.1	644.136
1124.38	627.149
1124.66	645.591
1124.94	641.865
1125.22	633.983
1125.5	647.938
1125.78	640.785
1126.06	631.628
1126.34	630.987
1126.62	652.589
1126.9	642.527
1127.18	635.062
1127.46	635.158
1127.74	627.806
1128.01	631.506
1128.29	639.994
1128.57	639.078
1128.85	634.541
1129.13	630.885
1129.41	627.504
1129.69	651.596
1129.97	643.297
1130.25	630.99
1130.53	622.717
1130.81	641.546
1131.09	650.305
1131.37	630.579
1131.65	629.686
1131.92	648.932
1132.2	636.811
1132.48	623.556
1132.76	646.265
1133.04	638.99
1133.32	662.003
1133.6	641.453
1133.88	655.107
1134.16	651.364
1134.44	645.652
1134.72	650.307
1135	624.988
1135.28	639.994
1135.55	632.218
1135.83	639.62
1136.11	631.834
1136.39	642.246
1136.67	657.713
1136.95	633.994
1137.23	626.306
1137.51	630.931
1137.79	629.824
1138.07	643.49
1138.34	630.799
1138.62	626.026
1138.9	639.229
1139.18	649.455
1139.46	610.289
1139.74	621.128
1140.02	636.521
1140.3	635.74
1140.58	640.399
1140.85	654.191
1141.13	642.91
1141.41	648.987
1141.69	648.212
1141.97	646.248
1142.25	655.59
1142.53	645.757
1142.8	642.848
1143.08	623.731
1143.36	633.79
1143.64	648.075
1143.92	660.998
1144.2	662.027
1144.48	628.8
1144.76	648.476
1145.04	646.967
1145.31	634.274
1145.59	650.868
1145.87	652.016
1146.15	646.426
1146.43	657.067
1146.71	649.718
1146.99	653.605
1147.26	641.372
1147.54	650.341
1147.82	669.908
1148.1	641.453
1148.38	637.176
1148.66	640.891
1148.93	643.29
1149.21	657.501
1149.49	636.219
1149.77	656.689
1150.05	641.686
1150.33	634.803
1150.61	640.391
1150.88	651.582
1151.16	650.909
1151.44	633.995
1151.72	660.61
1152	644.877
1152.28	640.995
1152.55	655.21
1152.83	656.424
1153.11	639.66
1153.39	662.147
1153.67	644.838
1153.94	638.704
1154.22	654.886
1154.5	647.261
1154.78	646.962
1155.06	650.963
1155.34	635.769
1155.61	643.741
1155.89	654.951
1156.17	653.725
1156.45	649.233
1156.73	655.107
1157	641.662
1157.28	656.898
1157.56	634.546
1157.84	659.6
1158.12	645.024
1158.4	616.093
1158.67	657.879
1158.95	657.316
1159.23	648.622
1159.51	648.607
1159.79	627.437
1160.06	639.822
1160.34	650.35
1160.62	651.572
1160.9	638.504
1161.17	640.964
1161.45	650.246
1161.73	654.532
1162.01	629.545
1162.29	678.963
1162.56	635.006
1162.84	656.701
1163.12	662.874
1163.4	661.212
1163.68	646.882
1163.95	658.829
1164.23	633.09
1164.51	654.359
1164.79	663.124
1165.06	664.411
1165.34	665.134
1165.62	649.18
1165.9	667.941
1166.17	654.945
1166.45	652.336
1166.73	663.879
1167.01	672.887
1167.28	674.433
1167.56	650.539
1167.84	682.313
1168.12	657.133
1168.4	673.502
1168.67	643.093
1168.95	667.308
1169.23	659.491
1169.51	664.585
1169.78	663.236
1170.06	657.841
1170.34	653.442
1170.62	666.896
1170.89	660.814
1171.17	681.599
1171.45	653.438
1171.72	671.7
1172	651.708
1172.28	661.792
1172.56	669.842
1172.83	674.043
1173.11	660.859
1173.39	671.05
1173.67	680.563
1173.94	660.492
1174.22	673.186
1174.5	666.301
1174.78	654.585
1175.05	670.58
1175.33	662.466
1175.61	654.901
1175.89	663.374
1176.16	660.898
1176.44	673.348
1176.72	651.365
1176.99	670.565
1177.27	682.198
1177.55	680.111
1177.82	669.937
1178.1	641.917
1178.38	666.215
1178.66	678.198
1178.93	652.078
1179.21	665.962
1179.49	676.308
1179.76	656.178
1180.04	652.835
1180.32	670.425
1180.6	671.229
1180.87	663.706
1181.15	674.289
1181.43	685.858
1181.7	682.091
1181.98	671.283
1182.26	660.324
1182.53	670.601
1182.81	673.637
1183.09	682.002
1183.37	662.926
1183.64	655.165
1183.92	642.335
1184.2	666.354
1184.47	672.106
1184.75	670.631
1185.03	678.413
1185.3	659.287
1185.58	674.541
1185.86	670.312
1186.13	668.002
1186.41	677.317
1186.69	664.462
1186.96	696.227
1187.24	661.81
1187.52	671.633
1187.79	684.688
1188.07	676.361
1188.35	689.385
1188.62	683.779
1188.9	657.14
1189.18	669.108
1189.45	689.216
1189.73	683.845
1190.01	684.14
1190.28	672.107
1190.56	665.949
1190.84	671.138
1191.11	682.848
1191.39	663.305
1191.67	686.14
1191.94	685.333
1192.22	673.098
1192.49	695.195
1192.77	678.119
1193.05	668.292
1193.32	688.334
1193.6	677.104
1193.88	703.091
1194.15	678.913
1194.43	681.023
1194.71	685.68
1194.98	677.72
1195.26	672.423
1195.54	675.815
1195.81	702.443
1196.09	696.587
1196.36	685.7
1196.64	661.848
1196.92	668.47
1197.19	691.468
1197.47	669.692
1197.75	696.674
1198.02	668.676
1198.3	704.809
1198.57	687.417
1198.85	694.582
1199.13	697.64
1199.4	693.515
1199.68	684.589
1199.95	681.145
1200.23	675.162
1200.51	681.22
1200.78	681.012
1201.06	667.28
1201.34	673.015
1201.61	679.979
1201.89	693.071
1202.16	685.54
1202.44	680.563
1202.72	670.859
1202.99	697.787
1203.27	676.051
1203.54	691.977
1203.82	688.862
1204.09	680.715
1204.37	698.671
1204.65	681.401
1204.92	683.775
1205.2	682.088
1205.47	699.994
1205.75	696.584
1206.03	673.538
1206.3	685.03
1206.58	686.703
1206.85	710.989
1207.13	704.453
1207.4	704.249
1207.68	693.804
1207.96	703.422
1208.23	683.537
1208.51	717.693
1208.78	689.352
1209.06	688.333
1209.33	703.745
1209.61	694.229
1209.89	714.677
1210.16	679.839
1210.44	696.257
1210.71	670.753
1210.99	692.222
1211.26	704.058
1211.54	700.148
1211.81	710.29
1212.09	703.248
1212.37	652.62
1212.64	691.385
1212.92	710.369
1213.19	684.22
1213.47	694.208
1213.74	694.743
1214.02	693.681
1214.29	696.341
1214.57	708.052
1214.84	695.849
1215.12	692.668
1215.4	679.091
1215.67	693.53
1215.95	695.172
1216.22	744.858
1216.5	695.936
1216.77	702.438
1217.05	707.261
1217.32	704.992
1217.6	715.078
1217.87	705.752
1218.15	714.012
1218.42	694.694
1218.7	716.686
1218.97	697.785
1219.25	716.09
1219.52	713.087
1219.8	699.085
1220.08	699.034
1220.35	684.295
1220.63	709.813
1220.9	725.711
1221.18	703.923
1221.45	705.926
1221.73	699.287
1222	707.743
1222.28	719.124
1222.55	714.603
1222.83	692.423
1223.1	708.643
1223.38	707.173
1223.65	705.71
1223.93	700.707
1224.2	693.518
1224.48	729.287
1224.75	697.664
1225.03	712.974
1225.3	707.253
1225.58	731.617
1225.85	712.218
1226.13	712.2
1226.4	699.514
1226.68	711.515
1226.95	734.8
1227.23	711.958
1227.5	715.987
1227.77	723.686
1228.05	702.111
1228.32	700.108
1228.6	721.924
1228.87	734.415
1229.15	723.352
1229.42	711.347
1229.7	702.208
1229.97	721.189
1230.25	707.457
1230.52	719.708
1230.8	704.155
1231.07	721.622
1231.35	730.379
1231.62	725.435
1231.9	728.875
1232.17	724.398
1232.45	718.864
1232.72	712.256
1232.99	712.987
1233.27	725.217
1233.54	720.254
1233.82	696.435
1234.09	699.746
1234.37	738.211
1234.64	737.105
1234.92	735.87
1235.19	731.22
1235.46	699.219
1235.74	724.585
1236.01	713.798
1236.29	727.668
1236.56	731.345
1236.84	724.747
1237.11	725.482
1237.39	718.759
1237.66	726.634
1237.94	723.52
1238.21	738.362
1238.48	703.885
1238.76	722.341
1239.03	729.823
1239.31	737.105
1239.58	739.094
1239.85	740.107
1240.13	722.514
1240.4	718.474
1240.68	748.942
1240.95	717.534
1241.23	708.813
1241.5	732.503
1241.77	723.638
1242.05	734.524
1242.32	720.607
1242.6	742.664
1242.87	725.102
1243.14	733.278
1243.42	747.262
1243.69	735.508
1243.97	746.164
1244.24	740.225
1244.52	742.036
1244.79	748.639
1245.06	742.614
1245.34	745.127
1245.61	739.888
1245.89	741.042
1246.16	741.421
1246.43	745.645
1246.71	756.358
1246.98	732.799
1247.25	756.136
1247.53	735.992
1247.8	746.281
1248.08	754.927
1248.35	736.866
1248.62	718.922
1248.9	730.829
1249.17	759.116
1249.45	733.58
1249.72	745.739
1249.99	749.824
1250.27	746.887
1250.54	766.477
1250.81	740.269
1251.09	758.384
1251.36	728.531
1251.64	767.098
1251.91	747.243
1252.18	750.191
1252.46	766.726
1252.73	768.57
1253	744.011
1253.28	747.739
1253.55	768.016
1253.83	752.563
1254.1	772.226
1254.37	763.7
1254.65	772.5
1254.92	746.835
1255.19	754.978
1255.47	765.578
1255.74	741.162
1256.01	762.491
1256.29	761.716
1256.56	757.745
1256.83	760.905
1257.11	763.772
1257.38	770.193
1257.66	758.192
1257.93	731.616
1258.2	775.505
1258.47	767.6
1258.75	765.015
1259.02	773.812
1259.29	770.652
1259.57	787.208
1259.84	744.409
1260.11	758.66
1260.39	778.852
1260.66	767.793
1260.93	748.534
1261.21	754.814
1261.48	769.395
1261.76	777.654
1262.03	744.104
1262.3	765.597
1262.57	760.257
1262.85	740.915
1263.12	753.651
1263.39	788.493
1263.67	787.976
1263.94	803.297
1264.21	772.252
1264.49	780.722
1264.76	770.77
1265.03	779.938
1265.31	768.094
1265.58	787.036
1265.85	778.243
1266.12	776.277
1266.4	784.832
1266.67	789.077
1266.94	771.102
1267.22	799.274
1267.49	796.635
1267.76	781.737
1268.04	778.018
1268.31	784.207
1268.58	782.333
1268.85	761.785
1269.13	800.66
1269.4	787.625
1269.67	774.625
1269.95	799.973
1270.22	764.988
1270.49	793.014
1270.76	778.819
1271.04	797.036
1271.31	788.426
1271.58	793.553
1271.86	796.025
1272.13	785.112
1272.4	779.449
1272.67	796.21
1272.95	793.431
1273.22	789.246
1273.49	795.201
1273.76	796.691
1274.04	782.347
1274.31	811.306
1274.58	787.173
1274.86	804.188
1275.13	810.414
1275.4	785.413
1275.67	792.636
1275.95	785.2
1276.22	825.398
1276.49	781.544
1276.76	780.298
1277.04	783.862
1277.31	824.432
1277.58	806.707
1277.85	797.217
1278.13	793.829
1278.4	787.058
1278.67	803.962
1278.94	799.855
1279.22	803.936
1279.49	830.703
1279.76	796.644
1280.03	807.627
1280.31	805.461
1280.58	778.65
1280.85	829.534
1281.12	806.433
1281.4	802.937
1281.67	815.901
1281.94	809.874
1282.21	836.217
1282.48	801.708
1282.76	811.327
1283.03	825.377
1283.3	813.255
1283.57	803.536
1283.85	804.77
1284.12	815.189
1284.39	835.428
1284.66	834.91
1284.93	822.039
1285.21	844.304
1285.48	822.437
1285.75	827.309
1286.02	814.59
1286.3	817.283
1286.57	826.902
1286.84	831.251
1287.11	815.629
1287.38	832.834
1287.65	837.661
1287.93	806.89
1288.2	831.236
1288.47	824.484
1288.74	839.765
1289.02	829.836
1289.29	816.544
1289.56	845.278
1289.83	851.497
1290.1	839.318
1290.37	814.172
1290.65	844.68
1290.92	833.755
1291.19	821.576
1291.46	828.879
1291.73	845.462
1292.01	813.875
1292.28	861.808
1292.55	845.662
1292.82	832.513
1293.09	839.893
1293.36	866.63
1293.64	848.543
1293.91	820.745
1294.18	872.223
1294.45	837.421
1294.72	856.897
1295	841.727
1295.27	878.646
1295.54	874.642
1295.81	832.183
1296.08	832.729
1296.35	853.198
1296.63	832.574
1296.9	858.607
1297.17	852.245
1297.44	886.568
1297.71	893.632
1297.98	854.994
1298.25	848.027
1298.53	886.724
1298.8	853.994
1299.07	862.424
1299.34	858.895
1299.61	859.69
1299.88	871.419
1300.15	869.347
1300.43	874.513
1300.7	877.782
1300.97	868.869
1301.24	858.707
1301.51	888.4
1301.78	884.146
1302.06	889.28
1302.33	878.936
1302.6	870.265
1302.87	881.142
1303.14	895.923
1303.41	879.252
1303.68	886.086
1303.95	905.617
1304.23	866.23
1304.5	891.713
1304.77	888.302
1305.04	885.569
1305.31	893.814
1305.58	904.021
1305.85	895.044
1306.12	886.524
1306.4	874.761
1306.67	892.188
1306.94	912.512
1307.21	882.067
1307.48	896.322
1307.75	894.178
1308.02	893.816
1308.29	895.661
1308.56	886.518
1308.84	917.486
1309.11	901.258
1309.38	911.586
1309.65	921.948
1309.92	918.918
1310.19	920.349
1310.46	921.547
1310.73	915.569
1311	928.354
1311.27	927.059
1311.54	934.938
1311.82	924.957
1312.09	934.716
1312.36	924.084
1312.63	933.144
1312.9	942.737
1313.17	916.945
1313.44	937.179
1313.71	939.369
1313.98	937.865
1314.25	922.516
1314.53	954.396
1314.8	966.675
1315.07	940.364
1315.34	960.345
1315.61	985.901
1315.88	952.254
1316.15	954.971
1316.42	962.29
1316.69	977.795
1316.96	987.158
1317.23	979.687
1317.5	979.407
1317.77	960.049
1318.04	973.02
1318.31	1000.28
1318.59	992.748
1318.86	1010.86
1319.13	1009.95
1319.4	984.247
1319.67	1014.41
1319.94	1046.55
1320.21	1044.53
1320.48	1036.8
1320.75	1028.72
1321.02	1019.81
1321.29	1049.13
1321.56	1050.54
1321.83	1030.72
1322.1	1064.27
1322.37	1084.24
1322.64	1091.15
1322.91	1075.37
1323.18	1107.98
1323.45	1127.93
1323.72	1119.56
1323.99	1144.38
1324.26	1149.26
1324.54	1199.5
1324.81	1197.95
1325.08	1217
1325.35	1214.79
1325.62	1219.86
1325.89	1264.37
1326.16	1325.58
1326.43	1336.5
1326.7	1389.14
1326.97	1396.18
1327.24	1474.74
1327.51	1543.58
1327.78	1564.57
1328.05	1654.91
1328.32	1733.53
1328.59	1806.57
1328.86	1927.76
1329.13	2082.56
1329.4	2262.71
1329.67	2439.62
1329.94	2725.96
1330.21	3136.98
1330.48	3581.71
1330.75	4143.01
1331.02	5008.08
1331.29	6184.26
1331.56	7822.96
1331.83	9887.26
1332.1	12585
1332.37	15323.7
1332.64	17733.3
1332.91	18938.2
1333.21	19254.9
1333.45	18617.3
1333.72	16935.1
1333.99	14485.2
1334.26	12009.3
1334.53	9699.1
1334.8	7859.33
1335.07	6291.49
1335.34	5145.91
1335.61	4258.72
1335.88	3646.34
1336.15	3158.6
1336.42	2753.37
1336.69	2483.71
1336.96	2288.68
1337.23	2080.88
1337.5	1939.43
1337.77	1815.91
1338.04	1741.26
1338.3	1651.85
1338.57	1597.02
1338.84	1516.15
1339.11	1479.26
1339.38	1442.53
1339.65	1418.38
1339.92	1361.51
1340.19	1360.48
1340.46	1316.59
1340.73	1281.56
1341	1267
1341.27	1280.66
1341.54	1247.57
1341.81	1239.33
1342.08	1185.48
1342.35	1217.53
1342.62	1223.97
1342.89	1192.88
1343.16	1170.17
1343.43	1186.29
1343.7	1210.99
1343.97	1164.74
1344.24	1140.63
1344.51	1162.8
1344.77	1146.18
1345.04	1154.55
1345.31	1140.07
1345.58	1141.83
1345.85	1162.41
1346.12	1128
1346.39	1116.03
1346.66	1133.44
1346.93	1111.72
1347.2	1124.4
1347.47	1128.19
1347.74	1137.26
1348.01	1149.83
1348.27	1167.32
1348.54	1120.52
1348.81	1114.69
1349.08	1144.26
1349.35	1140.04
1349.62	1141.36
1349.89	1120.07
1350.16	1141.1
1350.43	1127.95
1350.7	1119.14
1350.97	1118.9
1351.24	1117.04
1351.5	1133.83
1351.77	1134.52
1352.04	1117.95
1352.31	1130.29
1352.58	1109.31
1352.85	1126.86
1353.12	1137.21
1353.39	1134.64
1353.66	1145.26
1353.92	1126.11
1354.19	1127.8
1354.46	1137.42
1354.73	1132.33
1355	1143.7
1355.27	1115.65
1355.54	1114.52
1355.81	1124.63
1356.08	1138.24
1356.35	1144.78
1356.61	1142.05
1356.88	1144.51
1357.15	1147.21
1357.42	1119.82
1357.69	1156.92
1357.96	1132.29
1358.23	1136.77
1358.5	1147.82
1358.76	1155.47
1359.03	1153.78
1359.3	1160.01
1359.57	1142.77
1359.84	1142.78
1360.11	1163.69
1360.38	1161.8
1360.65	1142.62
1360.91	1150.04
1361.18	1175
1361.45	1148.26
1361.72	1170.06
1361.99	1184.44
1362.26	1159.02
1362.53	1168.52
1362.79	1169.85
1363.06	1185.31
1363.33	1161.25
1363.6	1179.79
1363.87	1160.1
1364.14	1171.43
1364.41	1195.96
1364.67	1180.96
1364.94	1186.65
1365.21	1196.57
1365.48	1155.03
1365.75	1184.74
1366.02	1190.03
1366.28	1186.24
1366.55	1171.82
1366.82	1196.74
1367.09	1193.14
1367.36	1228.27
1367.63	1205.92
1367.89	1187.82
1368.16	1194.84
1368.43	1206.94
1368.7	1228.31
1368.97	1209.17
1369.23	1185.25
1369.5	1219.82
1369.77	1214.93
1370.04	1187.37
1370.31	1195.96
1370.58	1220.78
1370.84	1215.99
1371.11	1207.92
1371.38	1230.17
1371.65	1231.78
1371.92	1220.26
1372.18	1229.49
1372.45	1206.82
1372.72	1211.55
1372.99	1214.09
1373.26	1247.85
1373.53	1239.3
1373.79	1222.57
1374.06	1231.93
1374.33	1251.27
1374.6	1236.95
1374.87	1249.32
1375.13	1218.22
1375.4	1258.28
1375.67	1255.02
1375.94	1245.38
1376.21	1258.69
1376.47	1230.25
1376.74	1242.67
1377.01	1230.81
1377.28	1252.95
1377.55	1247.19
1377.81	1281.14
1378.08	1265.8
1378.35	1288.78
1378.62	1287.68
1378.88	1266.75
1379.15	1273.41
1379.42	1266.2
1379.69	1281.08
1379.96	1245.38
1380.22	1275.06
1380.49	1258.55
1380.76	1273.36
1381.03	1286.5
1381.29	1278.7
1381.56	1279.26
1381.83	1295.3
1382.1	1281.26
1382.36	1252.31
1382.63	1292.04
1382.9	1287.75
1383.17	1305.88
1383.43	1274.65
1383.7	1270.06
1383.97	1295.17
1384.24	1295.04
1384.51	1306.12
1384.77	1318.93
1385.04	1301.87
1385.31	1304.86
1385.58	1307.64
1385.84	1315.59
1386.11	1319.48
1386.38	1323.44
1386.64	1291.24
1386.91	1295.43
1387.18	1301.05
1387.45	1291.2
1387.71	1320.38
1387.98	1319.76
1388.25	1300.77
1388.52	1318.42
1388.78	1331.23
1389.05	1307.89
1389.32	1312.48
1389.59	1334.24
1389.85	1340.29
1390.12	1328.3
1390.39	1306.16
1390.65	1303.26
1390.92	1310.1
1391.19	1329.1
1391.46	1311.13
1391.72	1319.96
1391.99	1341.71
1392.26	1323.24
1392.53	1328.16
1392.79	1331.67
1393.06	1341.06
1393.33	1362.74
1393.59	1343.75
1393.86	1354.92
1394.13	1342.9
1394.4	1344.87
1394.66	1347.81
1394.93	1313.58
1395.2	1334.22
1395.46	1363.75
1395.73	1309.77
1396	1346.6
1396.26	1337.76
1396.53	1352.37
1396.8	1333.73
1397.07	1356.22
1397.33	1326.31
1397.6	1365.58
1397.87	1369.9
1398.13	1329.77
1398.4	1322.48
1398.67	1349.58
1398.93	1347.02
1399.2	1358.86
1399.47	1358.53
1399.73	1347.03
1400	1362.12
1400.27	1360.89
1400.53	1314.46
1400.8	1333.15
1401.07	1383.53
1401.33	1354.67
1401.6	1336.14
1401.87	1350.74
1402.14	1349.13
1402.4	1338.2
1402.67	1365.73
1402.93	1360.88
1403.2	1347.39
1403.47	1377.03
1403.73	1374.47
1404	1360.57
1404.27	1342.51
1404.54	1366
1404.8	1374.97
1405.07	1348.91
1405.33	1349.98
1405.6	1365.54
1405.87	1370.85
1406.13	1361.91
1406.4	1358.13
1406.67	1387.55
1406.93	1364.87
1407.2	1315.52
1407.47	1367.36
1407.73	1354.2
1408	1375.45
1408.27	1352.01
1408.53	1363.38
1408.8	1379.46
1409.06	1374.62
1409.33	1356.38
1409.6	1355.66
1409.86	1349.42
1410.13	1385.84
1410.4	1363.44
1410.66	1350.59
1410.93	1348.54
1411.2	1367.87
1411.46	1371.24
1411.73	1361.31
1411.99	1377.47
1412.26	1360.33
1412.53	1366.34
1412.79	1371.35
1413.06	1348.83
1413.33	1347.65
1413.59	1361.39
1413.86	1344.51
1414.12	1344.44
1414.39	1344.22
1414.66	1347.81
1414.92	1375.44
1415.19	1369.14
1415.45	1367.41
1415.72	1355.18
1415.99	1353.96
1416.25	1330.85
1416.52	1358.09
1416.78	1362.54
1417.05	1370.31
1417.32	1355.92
1417.58	1360.16
1417.85	1345.72
1418.11	1363.52
1418.38	1365.57
1418.65	1358.61
1418.91	1349.25
1419.18	1352.17
1419.44	1344.96
1419.71	1344.23
1419.98	1334.65
1420.24	1354.78
1420.51	1366.23
1420.77	1364.55
1421.04	1341.04
1421.31	1363.98
1421.57	1350.56
1421.84	1335.01
1422.1	1323.53
1422.37	1344.74
1422.63	1342.56
1422.9	1338.19
1423.17	1303.52
1423.43	1320.83
1423.7	1342.4
1423.96	1339.48
1424.23	1318.25
1424.49	1351.75
1424.76	1352.65
1425.03	1333.96
1425.29	1314.79
1425.56	1309.26
1425.82	1326.12
1426.09	1328.59
1426.35	1331.38
1426.62	1336.59
1426.88	1337.29
1427.15	1330.87
1427.42	1325.55
1427.68	1318.36
1427.95	1321.48
1428.21	1321.28
1428.48	1315.43
1428.74	1324.66
1429.01	1319.97
1429.27	1316.79
1429.54	1315.39
1429.81	1315.67
1430.07	1313.06
1430.34	1321.02
1430.6	1314.37
1430.87	1313.91
1431.13	1321.04
1431.4	1315.58
1431.66	1320.09
1431.93	1315.59
1432.19	1298.54
1432.46	1303.12
1432.72	1289.42
1432.99	1310.77
1433.26	1312.53
1433.52	1287.91
1433.78	1307.41
1434.05	1302.05
1434.32	1296.39
1434.58	1305.38
1434.85	1294.73
1435.11	1285.12
1435.38	1283
1435.64	1290.74
1435.91	1311
1436.17	1290.55
1436.44	1283.59
1436.7	1285.71
1436.97	1288.25
1437.23	1261.54
1437.5	1279.07
1437.76	1283.82
1438.03	1300.52
1438.29	1284.08
1438.56	1262.6
1438.82	1274.65
1439.09	1266.8
1439.35	1291.22
1439.62	1284.41
1439.88	1273.05
1440.15	1280.79
1440.17	1281.62
1440.43	1293.59
1440.7	1263.04
1440.97	1233.52
1441.24	1302.1
1441.51	1259.41
1441.77	1244.49
1442.04	1271.31
1442.31	1271.17
1442.58	1279.59
1442.85	1246.73
1443.12	1255.22
1443.38	1249.2
1443.65	1268.99
1443.92	1264.48
1444.19	1274.43
1444.45	1228.27
1444.72	1273.7
1444.99	1244.54
1445.26	1260.71
1445.53	1243.34
1445.79	1281.85
1446.06	1253.16
1446.33	1226.87
1446.6	1244.78
1446.87	1241.41
1447.13	1215.15
1447.4	1256.58
1447.67	1261.57
1447.94	1222.04
1448.21	1270.12
1448.47	1251.03
1448.74	1211.1
1449.01	1251.33
1449.28	1251.67
1449.54	1210.15
1449.81	1262.12
1450.08	1207.75
1450.35	1243.12
1450.62	1242.55
1450.88	1236.1
1451.15	1219.26
1451.42	1247.51
1451.69	1231.2
1451.95	1209.48
1452.22	1244.45
1452.49	1232.1
1452.76	1251.16
1453.02	1213.28
1453.29	1200.32
1453.56	1229.21
1453.83	1213.36
1454.09	1221.84
1454.36	1212.75
1454.63	1216.33
1454.9	1227.4
1455.17	1227.94
1455.43	1206.88
1455.7	1202.06
1455.97	1235.05
1456.23	1210.05
1456.5	1207.97
1456.77	1214.2
1457.04	1220.31
1457.31	1206.22
1457.57	1211.39
1457.84	1193.56
1458.11	1222.9
1458.37	1203.38
1458.64	1193.79
1458.91	1192.19
1459.18	1187.73
1459.44	1194.05
1459.71	1174.37
1459.98	1187.55
1460.25	1191.87
1460.51	1196.81
1460.78	1175.14
1461.05	1180.39
1461.31	1206.16
1461.58	1193.11
1461.85	1189.97
1462.11	1184.43
1462.38	1172.4
1462.65	1189.45
1462.92	1195
1463.19	1164.06
1463.45	1183.94
1463.72	1187.43
1463.99	1207.53
1464.25	1195.7
1464.52	1173.04
1464.79	1191.13
1465.05	1198.94
1465.32	1159.36
1465.59	1194.68
1465.86	1166.55
1466.12	1185.96
1466.39	1202.05
1466.66	1196.24
1466.92	1181.12
1467.19	1176.33
1467.46	1169.85
1467.72	1161.61
1467.99	1172.21
1468.26	1173.22
1468.52	1164.97
1468.79	1178.54
1469.06	1183.25
1469.33	1179.3
1469.59	1160.81
1469.86	1153.3
1470.13	1175.34
1470.39	1176.15
1470.66	1193.5
1470.93	1159.84
1471.19	1178.05
1471.46	1185.23
1471.73	1176.25
1471.99	1140.31
1472.26	1165.86
1472.53	1181.75
1472.79	1182.53
1473.06	1147.49
1473.33	1142.74
1473.59	1160.67
1473.86	1167.85
1474.13	1151.12
1474.39	1152.83
1474.66	1167.56
1474.93	1143.35
1475.19	1163.6
1475.46	1150.29
1475.73	1149.69
1475.99	1154.52
1476.26	1129.22
1476.53	1151.4
1476.79	1120.37
1477.06	1150.58
1477.33	1173.8
1477.59	1152.79
1477.86	1162.98
1478.13	1138.88
1478.39	1158.85
1478.66	1138.2
1478.92	1122.41
1479.19	1144.58
1479.46	1154.73
1479.72	1144
1479.99	1137.23
1480.26	1133.06
1480.52	1140.57
1480.79	1149.81
1481.06	1133.42
1481.32	1137.77
1481.59	1156.7
1481.85	1140.95
1482.12	1131.39
1482.39	1126.12
1482.65	1154.16
1482.92	1135.81
1483.19	1131.12
1483.45	1119.83
1483.72	1130.49
1483.99	1145.54
1484.25	1125.31
1484.52	1113.42
1484.78	1114.03
1485.05	1134.67
1485.32	1136.56
1485.58	1138.43
1485.85	1129.19
1486.11	1148.22
1486.38	1111.6
1486.65	1134.86
1486.91	1132.79
1487.18	1135.35
1487.44	1146.14
1487.71	1139.32
1487.98	1132.48
1488.24	1097.31
1488.51	1132.53
1488.77	1123.52
1489.04	1120.31
1489.31	1125.84
1489.57	1143.56
1489.84	1112.39
1490.1	1082.92
1490.37	1109.23
1490.64	1125.86
1490.9	1117.69
1491.17	1111.06
1491.43	1120.39
1491.7	1105.59
1491.97	1141
1492.23	1132.74
1492.5	1122.6
1492.76	1128.93
1493.03	1125.44
1493.29	1105.6
1493.56	1101.51
1493.83	1090.1
1494.09	1102.47
1494.36	1087.8
1494.62	1096.85
1494.89	1121.11
1495.15	1103.2
1495.42	1120.26
1495.68	1122.63
1495.95	1109.37
1496.22	1112.09
1496.48	1120.29
1496.75	1120.6
1497.01	1098.47
1497.28	1103.95
1497.54	1109.46
1497.81	1108
1498.08	1099.68
1498.34	1109.25
1498.61	1096.74
1498.87	1110.81
1499.14	1087.1
1499.4	1089.43
1499.67	1121.78
1499.93	1103.1
1500.2	1089.12
1500.47	1093.74
1500.73	1077.32
1501	1111.34
1501.26	1076.82
1501.53	1095.96
1501.79	1106.86
1502.06	1096.14
1502.32	1136.98
1502.59	1078.41
1502.85	1101.76
1503.12	1076.16
1503.38	1120.98
1503.65	1075.44
1503.91	1088.47
1504.18	1074.54
1504.45	1100.55
1504.71	1079.05
1504.98	1072.79
1505.24	1104.62
1505.51	1075.33
1505.77	1088.77
1506.04	1090.27
1506.3	1086.28
1506.57	1092.74
1506.83	1096.94
1507.1	1087.33
1507.36	1098.5
1507.63	1076.98
1507.89	1099.89
1508.16	1096.17
1508.42	1084.05
1508.69	1096.01
1508.95	1046.82
1509.22	1095.97
1509.48	1084.01
1509.75	1092.6
1510.01	1106.08
1510.28	1077.23
1510.54	1086.59
1510.81	1091.61
1511.07	1077.98
1511.34	1101.54
1511.6	1073.74
1511.87	1091.67
1512.13	1105.48
1512.4	1081.87
1512.66	1047.27
1512.93	1065.46
1513.19	1070.81
1513.46	1060.89
1513.72	1070.82
1513.99	1078.98
1514.25	1066.05
1514.52	1081.68
1514.78	1091.19
1515.05	1081.16
1515.31	1060.09
1515.58	1092.02
1515.84	1076.64
1516.11	1071.01
1516.37	1069.38
1516.63	1087.14
1516.9	1084.94
1517.16	1064.83
1517.43	1062.88
1517.69	1060.58
1517.96	1079.51
1518.22	1046.52
1518.49	1056.16
1518.75	1057.17
1519.02	1087
1519.28	1067.44
1519.55	1083.49
1519.81	1080.66
1520.08	1083.99
1520.34	1057.98
1520.6	1064.68
1520.87	1045.83
1521.13	1072.04
1521.4	1049.3
1521.66	1077.31
1521.93	1084.23
1522.19	1067.06
1522.46	1061.38
1522.72	1042.22
1522.99	1059.27
1523.25	1043.97
1523.51	1060.38
1523.78	1062.25
1524.04	1052.18
1524.31	1070.2
1524.57	1064.14
1524.84	1061.18
1525.1	1081.45
1525.36	1045.32
1525.63	1049.01
1525.89	1072.41
1526.16	1055.88
1526.42	1080.93
1526.69	1046.26
1526.95	1044.03
1527.21	1054.45
1527.48	1077
1527.74	1049.63
1528.01	1037.02
1528.27	1081.6
1528.53	1072.38
1528.8	1059.75
1529.06	1071.43
1529.33	1064.33
1529.59	1067.48
1529.85	1065.82
1530.12	1054.32
1530.38	1061.61
1530.65	1070.4
1530.91	1056.3
1531.17	1042.82
1531.44	1049.39
1531.7	1047.31
1531.97	1058.66
1532.23	1057.01
1532.5	1063.59
1532.76	1064.2
1533.02	1068.11
1533.29	1059.53
1533.55	1038.23
1533.82	1051.56
1534.08	1063.13
1534.34	1053.4
1534.61	1043.22
1534.87	1046.94
1535.14	1047.5
1535.4	1052.25
1535.66	1074.58
1535.93	1043.67
1536.19	1076.12
1536.45	1038.65
1536.72	1069.18
1536.98	1070.86
1537.25	1069.29
1537.51	1063.76
1537.77	1041.18
1538.04	1039.47
1538.3	1062.37
1538.56	1057.92
1538.83	1051.31
1539.09	1037.05
1539.36	1060.66
1539.62	1046.48
1539.88	1070.36
1540.15	1025
1540.41	1043.75
1540.67	1068.19
1540.94	1045.75
1541.2	1056.62
1541.46	1049.04
1541.73	1050.8
1541.99	1049.92
1542.26	1045.86
1542.52	1051.77
1542.78	1075
1543.04	1051.52
1543.31	1041.69
1543.57	1033.49
1543.84	1054.59
1544.1	1063.03
1544.36	1046.11
1544.63	1046.94
1544.89	1048.83
1545.15	1054.17
1545.42	1055.57
1545.68	1038.15
1545.94	1036.88
1546.21	1048.21
[truncated: 1,786 more rows]
