# Supplementary material for: Enhancing the Quality of Diamond Film Growth Through the Synergistic Addition of Nitrogen and Carbon Dioxide
Source: Materials (Basel). 2026 Jan 4;19(1):183. doi: 10.3390/ma19010183 (PMC12787062; doi:10.3390/ma19010183)
Supplement: Supplementary file 1 [file materials-19-00183-s001.zip › Raman/Different nitrogen flow rates/25ppmN2 +1sccmO2.txt]

1000.39	669.38
1000.67	653.953
1000.96	674.292
1001.24	692.045
1001.53	698.413
1001.81	688.991
1002.1	666.904
1002.39	673.052
1002.67	664.061
1002.95	684.077
1003.24	670.302
1003.53	685.69
1003.81	658.404
1004.1	684.003
1004.38	675.395
1004.67	712.565
1004.95	689.676
1005.24	674.381
1005.52	686.37
1005.81	685.958
1006.09	666.683
1006.38	692.062
1006.66	700.186
1006.95	664.03
1007.23	704.285
1007.52	684.212
1007.8	686.402
1008.09	691.763
1008.37	681.812
1008.66	688.705
1008.94	672.093
1009.23	686.425
1009.51	686.998
1009.8	710.448
1010.08	682.25
1010.37	687.554
1010.65	695.328
1010.94	713.1
1011.22	689.714
1011.5	694.226
1011.79	701.471
1012.08	691.158
1012.36	675.091
1012.64	695.515
1012.93	692.798
1013.21	684.148
1013.5	719.109
1013.78	706.669
1014.07	708.873
1014.35	709.904
1014.64	700.96
1014.92	697.917
1015.21	699.55
1015.49	712.135
1015.78	693.736
1016.06	718.3
1016.34	703.382
1016.63	724.445
1016.91	689.567
1017.2	713.642
1017.48	695.844
1017.77	699.05
1018.05	716.338
1018.34	694.381
1018.62	716.251
1018.9	706.874
1019.19	704.273
1019.47	727.542
1019.76	711.379
1020.04	731.496
1020.33	692.691
1020.61	711.06
1020.9	707.14
1021.18	701.824
1021.46	693.891
1021.75	715.159
1022.03	695.364
1022.32	696.086
1022.6	701.483
1022.89	719.759
1023.17	712.104
1023.45	702.515
1023.74	727.214
1024.02	698.974
1024.31	701.818
1024.59	708.38
1024.88	709.113
1025.16	726.974
1025.44	710.321
1025.73	725.421
1026.01	719.946
1026.3	729.55
1026.58	711.665
1026.87	720.559
1027.15	715.779
1027.43	704.479
1027.72	710.786
1028	726.302
1028.28	712.528
1028.57	720.168
1028.85	720.348
1029.14	700.866
1029.42	717.297
1029.71	720.716
1029.99	726.163
1030.27	704.124
1030.56	728.482
1030.84	717.752
1031.12	730.019
1031.41	708.841
1031.69	678.224
1031.98	722.465
1032.26	702.343
1032.54	713.088
1032.83	721.013
1033.11	732.959
1033.39	716.105
1033.68	710.394
1033.96	718.974
1034.25	732.389
1034.53	718.386
1034.81	715.401
1035.1	734.978
1035.38	726.198
1035.67	734.113
1035.95	716.567
1036.23	712.92
1036.52	750.541
1036.8	721.76
1037.08	730.447
1037.37	734.609
1037.65	727.344
1037.93	723.403
1038.22	721.579
1038.5	718.668
1038.78	733.023
1039.07	699.504
1039.35	706.555
1039.63	735.669
1039.92	733.362
1040.2	728.44
1040.49	719.12
1040.77	733.476
1041.05	741.622
1041.34	739.099
1041.62	744.327
1041.9	720.404
1042.19	730.301
1042.47	741.506
1042.75	741.124
1043.04	756.432
1043.32	719.889
1043.6	728.553
1043.89	742.519
1044.17	750.469
1044.45	742.111
1044.74	733.719
1045.02	714.138
1045.3	730.494
1045.59	727.992
1045.87	724.777
1046.15	729.391
1046.44	730.488
1046.72	754.111
1047	734.481
1047.28	726.849
1047.57	736.3
1047.85	744.474
1048.13	743.873
1048.42	724.335
1048.7	727.158
1048.98	748.364
1049.27	734.911
1049.55	727.62
1049.83	732.966
1050.12	723.673
1050.4	750.752
1050.68	734.653
1050.97	764.498
1051.25	725.719
1051.53	730.917
1051.81	743.749
1052.1	744.427
1052.38	733.573
1052.66	757.691
1052.94	744.833
1053.23	756.055
1053.51	746.811
1053.79	752.849
1054.08	745.698
1054.36	741.322
1054.64	751.72
1054.93	764.641
1055.21	732.866
1055.49	749.986
1055.77	744.848
1056.06	764
1056.34	747.578
1056.62	747.041
1056.9	769.348
1057.19	765.509
1057.47	762.313
1057.75	771.17
1058.04	763.269
1058.32	755.682
1058.6	738.913
1058.88	746.871
1059.17	756.286
1059.45	745.772
1059.73	740.645
1060.01	755.887
1060.3	749.443
1060.58	759.902
1060.86	743.034
1061.14	757.33
1061.43	761.164
1061.71	761.515
1061.99	739.202
1062.27	753.593
1062.56	752.563
1062.84	757.65
1063.12	762.585
1063.4	764.296
1063.69	748.249
1063.97	750.573
1064.25	764.212
1064.53	776.44
1064.82	763.236
1065.1	753.888
1065.38	758.017
1065.66	757.334
1065.95	732.156
1066.23	758.208
1066.51	751.159
1066.79	764.079
1067.07	768.591
1067.36	759.867
1067.64	753.876
1067.92	746.844
1068.2	743.068
1068.49	768.896
1068.77	752.244
1069.05	751.84
1069.33	762.084
1069.61	784.34
1069.9	765.78
1070.18	772.598
1070.46	782.057
1070.74	771.365
1071.02	775.048
1071.31	759.033
1071.59	775.001
1071.87	757.584
1072.15	737.132
1072.43	767.151
1072.72	774.054
1073	769.742
1073.28	745.956
1073.56	783.763
1073.84	768.575
1074.13	750.046
1074.41	789.203
1074.69	772.399
1074.97	770.87
1075.25	757.072
1075.54	773.008
1075.82	781.999
1076.1	773.713
1076.38	780.72
1076.66	769.232
1076.94	768.411
1077.23	758.438
1077.51	766.362
1077.79	776.467
1078.07	776.091
1078.35	787.629
1078.63	782.13
1078.92	782.082
1079.2	763.673
1079.48	777.76
1079.76	758.085
1080.04	789.325
1080.32	768.145
1080.61	767.028
1080.89	782.63
1081.17	766.585
1081.45	779.722
1081.73	789.704
1082.01	764.301
1082.3	764.238
1082.58	788.766
1082.86	792.022
1083.14	778.794
1083.42	781.544
1083.7	782.262
1083.99	772.388
1084.27	784.499
1084.55	773.069
1084.83	755.519
1085.11	771.681
1085.39	781.577
1085.67	784.551
1085.95	772.511
1086.24	769.814
1086.52	769.654
1086.8	790.747
1087.08	782.58
1087.36	784.941
1087.64	775.313
1087.92	784.189
1088.2	774.291
1088.49	793.667
1088.77	782.756
1089.05	789.503
1089.33	775.991
1089.61	769.489
1089.89	774.248
1090.17	783.276
1090.46	795.168
1090.74	768.123
1091.02	775.039
1091.3	776.925
1091.58	802.007
1091.86	785.805
1092.14	787.854
1092.42	786.147
1092.7	780.455
1092.98	801.804
1093.27	782.011
1093.55	810.1
1093.83	788.169
1094.11	783.884
1094.39	775.429
1094.67	762.028
1094.95	784.499
1095.23	779.406
1095.51	817.492
1095.79	808.25
1096.07	810.352
1096.36	797.837
1096.64	812.737
1096.92	785.419
1097.2	759.21
1097.48	801.692
1097.76	793.369
1098.04	788.244
1098.32	804.241
1098.6	793.558
1098.88	779.66
1099.16	783.032
1099.44	791.438
1099.73	794.493
1100.01	783.53
1100.29	787.485
1100.57	797.54
1100.85	801.861
1101.13	802.996
1101.41	791.187
1101.69	824.11
1101.97	797.099
1102.25	812.212
1102.53	806.147
1102.81	789.392
1103.09	781.213
1103.37	794.08
1103.65	777.849
1103.94	783.94
1104.22	752.862
1104.5	824.601
1104.78	792.298
1105.06	821.33
1105.34	828.058
1105.62	816.773
1105.9	798.617
1106.18	812.644
1106.46	803.843
1106.74	801.337
1107.02	788.968
1107.3	781.468
1107.58	788.653
1107.86	806.837
1108.14	795.974
1108.42	789.007
1108.7	808.243
1108.98	784.364
1109.26	809.334
1109.54	787.166
1109.82	815.586
1110.1	799.429
1110.38	794.506
1110.66	797.153
1110.94	805.429
1111.22	809.253
1111.51	795.493
1111.79	785.857
1112.07	832.496
1112.35	795.826
1112.63	802.774
1112.91	809.358
1113.19	801.149
1113.47	798.375
1113.75	802.818
1114.03	805.839
1114.31	813.735
1114.59	783.868
1114.87	811.079
1115.15	791.897
1115.43	824.751
1115.71	813.517
1115.99	817.614
1116.27	811.678
1116.55	806.347
1116.83	793.687
1117.11	810.868
1117.39	828.179
1117.67	810.954
1117.95	803.127
1118.23	809.089
1118.51	807.813
1118.79	816.578
1119.06	806.078
1119.34	827.699
1119.63	795.034
1119.91	816.807
1120.19	801.676
1120.47	804.93
1120.75	822.202
1121.02	822.589
1121.3	822.478
1121.58	798.607
1121.86	810.518
1122.14	808.558
1122.42	811.045
1122.7	814.035
1122.98	791.96
1123.26	806.914
1123.54	840.338
1123.82	826.465
1124.1	814.375
1124.38	819.641
1124.66	819.417
1124.94	832.422
1125.22	800.392
1125.5	802.625
1125.78	831.548
1126.06	839.82
1126.34	820.529
1126.62	804.198
1126.9	807.753
1127.18	822.004
1127.46	822.739
1127.74	821.618
1128.01	796.727
1128.29	819.43
1128.57	812.832
1128.85	829.947
1129.13	823.198
1129.41	826.124
1129.69	811.211
1129.97	840.312
1130.25	831.146
1130.53	825.909
1130.81	820.97
1131.09	822.108
1131.37	820.849
1131.65	839.706
1131.92	818.015
1132.2	841.949
1132.48	825.712
1132.76	836.1
1133.04	831.354
1133.32	850.012
1133.6	806.444
1133.88	844.941
1134.16	830.617
1134.44	827.345
1134.72	848.046
1135	825.045
1135.28	818.792
1135.55	820.205
1135.83	822.626
1136.11	828.554
1136.39	826.077
1136.67	852.256
1136.95	821.227
1137.23	808.672
1137.51	831.415
1137.79	845.905
1138.07	830.916
1138.34	839.92
1138.62	843.701
1138.9	839.327
1139.18	821.483
1139.46	811.49
1139.74	828.004
1140.02	860.959
1140.3	830.462
1140.58	799.712
1140.85	855.865
1141.13	840.814
1141.41	843.098
1141.69	850.357
1141.97	826.567
1142.25	832.788
1142.53	833.562
1142.8	857.483
1143.08	813.503
1143.36	827.319
1143.64	839.085
1143.92	841.359
1144.2	870.341
1144.48	846.366
1144.76	846.033
1145.04	831.988
1145.31	841.596
1145.59	840.707
1145.87	844.303
1146.15	856.731
1146.43	815.781
1146.71	838.92
1146.99	857.149
1147.26	854.307
1147.54	852.147
1147.82	851.858
1148.1	855.219
1148.38	831.023
1148.66	835.342
1148.93	852.654
1149.21	855.604
1149.49	828.673
1149.77	875.886
1150.05	851.511
1150.33	840.87
1150.61	848.934
1150.88	845.163
1151.16	856.918
1151.44	862.995
1151.72	840.37
1152	845.735
1152.28	849.883
1152.55	850.37
1152.83	853.43
1153.11	852.22
1153.39	848.591
1153.67	843.13
1153.94	817.717
1154.22	878.085
1154.5	832.43
1154.78	874.957
1155.06	865.143
1155.34	844.872
1155.61	853.418
1155.89	862.14
1156.17	850.965
1156.45	831.503
1156.73	855.281
1157	864.043
1157.28	879.792
1157.56	875.42
1157.84	869.514
1158.12	852.552
1158.4	879.621
1158.67	874.227
1158.95	851.918
1159.23	881.134
1159.51	855.617
1159.79	871.72
1160.06	862.945
1160.34	879.043
1160.62	860.358
1160.9	870.272
1161.17	862.768
1161.45	867.674
1161.73	861.364
1162.01	889.139
1162.29	842.161
1162.56	876.27
1162.84	863.606
1163.12	872.038
1163.4	872.704
1163.68	850.286
1163.95	884.575
1164.23	872.554
1164.51	868.48
1164.79	891.522
1165.06	880.417
1165.34	875.583
1165.62	867.117
1165.9	879.096
1166.17	890.916
1166.45	875.224
1166.73	873.031
1167.01	879.456
1167.28	867.881
1167.56	842.629
1167.84	888.502
1168.12	892.864
1168.4	888.084
1168.67	886.06
1168.95	878.774
1169.23	884.007
1169.51	893.472
1169.78	874.755
1170.06	888.364
1170.34	892.969
1170.62	850.003
1170.89	867.796
1171.17	877.425
1171.45	886.914
1171.72	878.164
1172	876.177
1172.28	894.966
1172.56	880.172
1172.83	883.088
1173.11	888.337
1173.39	881.757
1173.67	900.393
1173.94	882.662
1174.22	883.556
1174.5	892.024
1174.78	909.245
1175.05	887.648
1175.33	879.488
1175.61	881.704
1175.89	890.732
1176.16	898.092
1176.44	883.486
1176.72	884.346
1176.99	888.787
1177.27	870.2
1177.55	891.435
1177.82	901.46
1178.1	878.849
1178.38	888.263
1178.66	894.596
1178.93	904.619
1179.21	904.267
1179.49	902.899
1179.76	870.52
1180.04	890.642
1180.32	923.121
1180.6	874.77
1180.87	902.868
1181.15	891.135
1181.43	904.914
1181.7	907.654
1181.98	904.676
1182.26	890.055
1182.53	910.306
1182.81	910.474
1183.09	883.933
1183.37	895.567
1183.64	927.58
1183.92	921.87
1184.2	913.151
1184.47	883.199
1184.75	892.662
1185.03	902.209
1185.3	921.613
1185.58	903.762
1185.86	906.893
1186.13	909.526
1186.41	911.524
1186.69	915.823
1186.96	902.197
1187.24	899.595
1187.52	900.837
1187.79	909.657
1188.07	923.48
1188.35	908.338
1188.62	927.221
1188.9	927.44
1189.18	915.995
1189.45	895.617
1189.73	922.146
1190.01	918.245
1190.28	920.389
1190.56	933.224
1190.84	908.232
1191.11	898.909
1191.39	922.013
1191.67	908.585
1191.94	917.488
1192.22	919.307
1192.49	919.404
1192.77	902.336
1193.05	909.611
1193.32	916.75
1193.6	920.104
1193.88	919.695
1194.15	931.434
1194.43	913.869
1194.71	934.307
1194.98	934.873
1195.26	930.866
1195.54	933.159
1195.81	909.792
1196.09	927.851
1196.36	926.781
1196.64	943.285
1196.92	922.945
1197.19	941.565
1197.47	948.35
1197.75	923.826
1198.02	942.004
1198.3	916.966
1198.57	936.639
1198.85	938.864
1199.13	941.307
1199.4	943.928
1199.68	931.415
1199.95	920.723
1200.23	939.175
1200.51	929.345
1200.78	953.444
1201.06	946.277
1201.34	893.969
1201.61	945.872
1201.89	935.701
1202.16	945.727
1202.44	956.519
1202.72	931.605
1202.99	968.93
1203.27	950.302
1203.54	938.855
1203.82	958.843
1204.09	947.549
1204.37	943.471
1204.65	943.746
1204.92	949.129
1205.2	937.144
1205.47	949.053
1205.75	940.243
1206.03	985.423
1206.3	934.154
1206.58	954.024
1206.85	964.883
1207.13	955.96
1207.4	963.207
1207.68	960.269
1207.96	962.129
1208.23	969.188
1208.51	962.431
1208.78	987.068
1209.06	955.979
1209.33	964.504
1209.61	957.272
1209.89	955.688
1210.16	955.498
1210.44	963.984
1210.71	953.111
1210.99	987.427
1211.26	973.168
1211.54	969.389
1211.81	946.124
1212.09	975.781
1212.37	933.698
1212.64	943.661
1212.92	967.925
1213.19	953.129
1213.47	974.529
1213.74	980.503
1214.02	989.242
1214.29	988.336
1214.57	963.54
1214.84	994.578
1215.12	950.516
1215.4	972.185
1215.67	977.405
1215.95	976.525
1216.22	982.296
1216.5	967.35
1216.77	984.108
1217.05	995.594
1217.32	962.358
1217.6	974.999
1217.87	980.437
1218.15	977.856
1218.42	975.056
1218.7	967.798
1218.97	980.585
1219.25	975.112
1219.52	1003.21
1219.8	989.817
1220.08	989.737
1220.35	989.573
1220.63	987.006
1220.9	999.256
1221.18	1003.74
1221.45	969.216
1221.73	988.825
1222	988.698
1222.28	993.888
1222.55	981.944
1222.83	1001.1
1223.1	1003.2
1223.38	1001.61
1223.65	1004.9
1223.93	994.356
1224.2	995.125
1224.48	985.384
1224.75	997.301
1225.03	1000.07
1225.3	1000.61
1225.58	993.794
1225.85	991.298
1226.13	1024.56
1226.4	1016.51
1226.68	1002.22
1226.95	990.819
1227.23	1017.47
1227.5	1007.62
1227.77	978.237
1228.05	1007.49
1228.32	1014.23
1228.6	1017.88
1228.87	1022.52
1229.15	1021.21
1229.42	1005.98
1229.7	1013.68
1229.97	1018.98
1230.25	1008.77
1230.52	1023.47
1230.8	993.397
1231.07	1022
1231.35	1008.23
1231.62	1031.36
1231.9	1016.37
1232.17	1027.68
1232.45	1031.28
1232.72	1032.04
1232.99	1040.15
1233.27	1042.6
1233.54	1032.71
1233.82	1035.15
1234.09	1007.42
1234.37	1033.89
1234.64	1028.79
1234.92	1019.83
1235.19	1024.46
1235.46	1019.36
1235.74	1034.13
1236.01	1021.95
1236.29	1036.94
1236.56	1029.6
1236.84	1037.74
1237.11	1005.45
1237.39	1033.63
1237.66	1032.28
1237.94	1048.11
1238.21	1042.19
1238.48	1044.66
1238.76	1043.2
1239.03	1038.72
1239.31	1041.31
1239.58	1032.29
1239.85	1063.92
1240.13	1071.93
1240.4	1036.41
1240.68	1063.7
1240.95	1042.67
1241.23	1059.03
1241.5	1060.52
1241.77	1055.19
1242.05	1054.97
1242.32	1051.55
1242.6	1067.73
1242.87	1051.17
1243.14	1057.85
1243.42	1075.11
1243.69	1051.01
1243.97	1057.17
1244.24	1066.42
1244.52	1058.37
1244.79	1070.7
1245.06	1068.69
1245.34	1073.96
1245.61	1073.78
1245.89	1076.12
1246.16	1049.27
1246.43	1072.55
1246.71	1072.88
1246.98	1074.2
1247.25	1071.22
1247.53	1083.28
1247.8	1086.05
1248.08	1066.65
1248.35	1090.14
1248.62	1066.92
1248.9	1058.93
1249.17	1076.74
1249.45	1078.42
1249.72	1080.93
1249.99	1079.64
1250.27	1092.79
1250.54	1091.97
1250.81	1068.07
1251.09	1079.24
1251.36	1058.48
1251.64	1084.02
1251.91	1070.24
1252.18	1081.12
1252.46	1099.46
1252.73	1082.22
1253	1085.98
1253.28	1083.56
1253.55	1084.74
1253.83	1088.94
1254.1	1092.59
1254.37	1071.17
1254.65	1108.35
1254.92	1109.23
1255.19	1100.81
1255.47	1120.09
1255.74	1114.87
1256.01	1099.4
1256.29	1056.26
1256.56	1080.19
1256.83	1105.59
1257.11	1126.24
1257.38	1078.82
1257.66	1110.47
1257.93	1102.35
1258.2	1104.98
1258.47	1129.8
1258.75	1089.53
1259.02	1102.44
1259.29	1105.13
1259.57	1118.3
1259.84	1102.39
1260.11	1111.77
1260.39	1110.03
1260.66	1125.73
1260.93	1119.01
1261.21	1115.48
1261.48	1092.97
1261.76	1109.69
1262.03	1123.42
1262.3	1112.24
1262.57	1127.31
1262.85	1116.16
1263.12	1109.37
1263.39	1082.65
1263.67	1130.29
1263.94	1147.41
1264.21	1136.62
1264.49	1126.5
1264.76	1138.08
1265.03	1084.32
1265.31	1144.54
1265.58	1128.26
1265.85	1157.59
1266.12	1156.17
1266.4	1154.83
1266.67	1144.86
1266.94	1152.09
1267.22	1153.69
1267.49	1144.19
1267.76	1127.99
1268.04	1140.26
1268.31	1169.86
1268.58	1146.41
1268.85	1164.53
1269.13	1157.6
1269.4	1122.09
1269.67	1140.71
1269.95	1137.61
1270.22	1151.72
1270.49	1145.55
1270.76	1156.18
1271.04	1148.14
1271.31	1148.13
1271.58	1143.22
1271.86	1199.46
1272.13	1129.99
1272.4	1185.01
1272.67	1178.53
1272.95	1157.47
1273.22	1184.04
1273.49	1177
1273.76	1180.15
1274.04	1173.66
1274.31	1188.55
1274.58	1175.06
1274.86	1171.39
1275.13	1178.87
1275.4	1175.77
1275.67	1164.81
1275.95	1188.92
1276.22	1170.75
1276.49	1190.17
1276.76	1176.96
1277.04	1183.84
1277.31	1207.23
1277.58	1207.65
1277.85	1189.11
1278.13	1171.78
1278.4	1191.6
1278.67	1174.13
1278.94	1204.36
1279.22	1171.3
1279.49	1198.26
1279.76	1204.74
1280.03	1206.51
1280.31	1191.31
1280.58	1202.81
1280.85	1210.59
1281.12	1196.43
1281.4	1203.09
1281.67	1208.48
1281.94	1183.26
1282.21	1213.64
1282.48	1217.98
1282.76	1217.76
1283.03	1224.5
1283.3	1239.24
1283.57	1230.75
1283.85	1238.09
1284.12	1217.42
1284.39	1234.66
1284.66	1228.69
1284.93	1212.73
1285.21	1197.64
1285.48	1241.97
1285.75	1223.98
1286.02	1237.77
1286.3	1218.98
1286.57	1238.27
1286.84	1243.26
1287.11	1272.16
1287.38	1254.15
1287.65	1263.21
1287.93	1227.38
1288.2	1251.41
1288.47	1263.14
1288.74	1252.63
1289.02	1253.52
1289.29	1228.11
1289.56	1247.83
1289.83	1233.45
1290.1	1259.52
1290.37	1253.06
1290.65	1274.22
1290.92	1264.18
1291.19	1295.28
1291.46	1258.64
1291.73	1271.39
1292.01	1302.09
1292.28	1260.48
1292.55	1288.02
1292.82	1276.78
1293.09	1286.63
1293.36	1281.9
1293.64	1279.61
1293.91	1284.57
1294.18	1301.48
1294.45	1288.95
1294.72	1297.85
1295	1310.17
1295.27	1274.19
1295.54	1280.89
1295.81	1318.73
1296.08	1286.6
1296.35	1280.43
1296.63	1296.01
1296.9	1300.92
1297.17	1308.6
1297.44	1322.6
1297.71	1311.1
1297.98	1321.52
1298.25	1333.73
1298.53	1322.5
1298.8	1306.32
1299.07	1348.82
1299.34	1331.12
1299.61	1323.23
1299.88	1332.36
1300.15	1339.18
1300.43	1309.86
1300.7	1324.99
1300.97	1331.47
1301.24	1343.88
1301.51	1342.07
1301.78	1367.86
1302.06	1351.51
1302.33	1345.03
1302.6	1364.25
1302.87	1372.13
1303.14	1362.06
1303.41	1352.99
1303.68	1349.98
1303.95	1334.46
1304.23	1360.44
1304.5	1371.89
1304.77	1371.25
1305.04	1382.74
1305.31	1364.47
1305.58	1372.87
1305.85	1383.12
1306.12	1381.73
1306.4	1386.56
1306.67	1421.64
1306.94	1415.79
1307.21	1367.1
1307.48	1376.49
1307.75	1423
1308.02	1393.41
1308.29	1394.08
1308.56	1386.04
1308.84	1404.31
1309.11	1426.4
1309.38	1453.58
1309.65	1403.51
1309.92	1425.62
1310.19	1423.25
1310.46	1435.48
1310.73	1444.72
1311	1427.97
1311.27	1447.55
1311.54	1457.28
1311.82	1433.64
1312.09	1435.71
1312.36	1465.85
1312.63	1460.59
1312.9	1457.61
1313.17	1439.57
1313.44	1475.89
1313.71	1471.37
1313.98	1475.07
1314.25	1482.21
1314.53	1475.58
1314.8	1476.95
1315.07	1472.73
1315.34	1497.64
1315.61	1502.5
1315.88	1522.34
1316.15	1503.1
1316.42	1520.67
1316.69	1521.77
1316.96	1525.02
1317.23	1546.7
1317.5	1538.48
1317.77	1547.1
1318.04	1537.22
1318.31	1550.59
1318.59	1561.38
1318.86	1558.93
1319.13	1547.69
1319.4	1569.75
1319.67	1532.57
1319.94	1582.27
1320.21	1616.32
1320.48	1592.47
1320.75	1626.65
1321.02	1595.91
1321.29	1615.95
1321.56	1655.95
1321.83	1638.45
1322.1	1644.6
1322.37	1671.88
1322.64	1655.07
1322.91	1686.68
1323.18	1669.25
1323.45	1712.03
1323.72	1692.29
1323.99	1733.7
1324.26	1767.59
1324.54	1760.8
1324.81	1791.32
1325.08	1805.55
1325.35	1838.65
1325.62	1892.85
1325.89	1884.35
1326.16	1925.94
1326.43	1910.04
1326.7	2006.92
1326.97	2027.04
1327.24	2080.36
1327.51	2133.46
1327.78	2223.52
1328.05	2298.15
1328.32	2350.43
1328.59	2416.36
1328.86	2555.65
1329.13	2740.53
1329.4	2918.98
1329.67	3113.04
1329.94	3358.38
1330.21	3649.61
1330.48	4089.33
1330.75	4574.88
1331.02	5239.64
1331.29	6240.43
1331.56	7518.46
1331.83	11220.28
1332.1	15821.4
1332.37	18073
1332.64	20020.2
1332.91	22848.5
1333.18	26542.3
1333.45	26066.5
1333.72	25512.7
1333.99	20149.8
1334.26	16072.2
1334.53	12600.5
1334.8	9869.39
1335.07	7878.07
1335.34	6410.23
1335.61	5461.12
1335.88	4644.86
1336.15	4103.97
1336.42	3698.97
1336.69	3328.07
1336.96	3138.53
1337.23	2920.35
1337.5	2718.13
1337.77	2594.71
1338.04	2504.24
1338.3	2389.79
1338.57	2353.75
1338.84	2287.03
1339.11	2245.14
1339.38	2176.3
1339.65	2122.15
1339.92	2137.72
1340.19	2103.88
1340.46	2039.18
1340.73	2038.46
1341	2005.61
1341.27	2021.12
1341.54	2003.28
1341.81	1967.74
1342.08	1955.52
1342.35	1960.48
1342.62	1958.09
1342.89	1941.57
1343.16	1946.92
1343.43	1933.54
1343.7	1930.01
1343.97	1941.47
1344.24	1935.18
1344.51	1882.79
1344.77	1905.93
1345.04	1898.15
1345.31	1888.76
1345.58	1928.59
1345.85	1919.98
1346.12	1892.56
1346.39	1874.19
1346.66	1884.06
1346.93	1918.4
1347.2	1874.97
1347.47	1926.73
1347.74	1853.34
1348.01	1900.59
1348.27	1910.39
1348.54	1893.82
1348.81	1904.08
1349.08	1943.21
1349.35	1891.43
1349.62	1933.59
1349.89	1927.07
1350.16	1915.95
1350.43	1940.73
1350.7	1911.84
1350.97	1922.21
1351.24	1928.07
1351.5	1933.51
1351.77	1949.24
1352.04	1951.96
1352.31	1925.04
1352.58	1938.03
1352.85	1942.96
1353.12	1949.05
1353.39	1956.38
1353.66	1962.67
1353.92	1941.32
1354.19	1964.08
1354.46	1965.47
1354.73	1921.23
1355	1987.7
1355.27	1968.12
1355.54	1953.25
1355.81	1975.28
1356.08	1981.58
1356.35	1995.86
1356.61	1974.76
1356.88	2020.26
1357.15	1982.25
1357.42	2020.92
1357.69	2021.15
1357.96	2004.91
1358.23	2026.56
1358.5	2026.52
1358.76	2020.25
1359.03	2022.23
1359.3	2016.03
1359.57	2042.75
1359.84	2038.57
1360.11	2051.59
1360.38	2061.63
1360.65	2058.1
1360.91	2048.87
1361.18	2065.06
1361.45	2072.81
1361.72	2065.28
1361.99	2073.62
1362.26	2102.76
1362.53	2073.69
1362.79	2135.22
1363.06	2086.71
1363.33	2107.63
1363.6	2089.84
1363.87	2109.41
1364.14	2117.64
1364.41	2146.26
1364.67	2123.47
1364.94	2139.01
1365.21	2135.92
1365.48	2154.6
1365.75	2146.04
1366.02	2141.72
1366.28	2127.68
1366.55	2141.62
1366.82	2121.83
1367.09	2181.31
1367.36	2197.44
1367.63	2152.03
1367.89	2132.56
1368.16	2206.68
1368.43	2203.2
1368.7	2213.5
1368.97	2194.55
1369.23	2202.7
1369.5	2213.58
1369.77	2240.47
1370.04	2250.86
1370.31	2208.51
1370.58	2263.52
1370.84	2269.58
1371.11	2254.67
1371.38	2215.73
1371.65	2241.92
1371.92	2224.4
1372.18	2283.15
1372.45	2261.17
1372.72	2274.18
1372.99	2258.75
1373.26	2297.32
1373.53	2292.16
1373.79	2295.37
1374.06	2265.43
1374.33	2295.76
1374.6	2326.68
1374.87	2300.39
1375.13	2309.06
1375.4	2332.64
1375.67	2296.02
1375.94	2295.37
1376.21	2313.67
1376.47	2331.97
1376.74	2346.09
1377.01	2336.21
1377.28	2369.1
1377.55	2343.16
1377.81	2352.2
1378.08	2402.53
1378.35	2348.2
1378.62	2381.41
1378.88	2397.77
1379.15	2386.48
1379.42	2420.09
1379.69	2389.21
1379.96	2417.52
1380.22	2419.28
1380.49	2376.69
1380.76	2429.13
1381.03	2438.61
1381.29	2416.42
1381.56	2442.15
1381.83	2432.24
1382.1	2447.97
1382.36	2471.06
1382.63	2432.34
1382.9	2474.71
1383.17	2459.88
1383.43	2407.57
1383.7	2426
1383.97	2480.43
1384.24	2473.57
1384.51	2510.13
1384.77	2453.32
1385.04	2491.86
1385.31	2486.97
1385.58	2499.15
1385.84	2517.56
1386.11	2509.85
1386.38	2509.52
1386.64	2516.57
1386.91	2521.99
1387.18	2549.43
1387.45	2538.13
1387.71	2542.58
1387.98	2529.97
1388.25	2539.9
1388.52	2529.05
1388.78	2552.26
1389.05	2543.32
1389.32	2532.73
1389.59	2544.53
1389.85	2545.9
1390.12	2564.5
1390.39	2564.53
1390.65	2580.88
1390.92	2566.47
1391.19	2574.58
1391.46	2580.49
1391.72	2571.86
1391.99	2604.62
1392.26	2625.06
1392.53	2616.39
1392.79	2633.57
1393.06	2607.53
1393.33	2652.05
1393.59	2599.07
1393.86	2597.45
1394.13	2627.27
1394.4	2649.77
1394.66	2632.36
1394.93	2645.79
1395.2	2654.23
1395.46	2660.18
1395.73	2613.69
1396	2630.15
1396.26	2638.71
1396.53	2653.63
1396.8	2678.91
1397.07	2634.55
1397.33	2657.52
1397.6	2615.75
1397.87	2661.32
1398.13	2675.18
1398.4	2649.88
1398.67	2649.23
1398.93	2677.49
1399.2	2633.86
1399.47	2655.29
1399.73	2674.59
1400	2638.73
1400.27	2707.65
1400.53	2646.92
1400.8	2624.84
1401.07	2674.5
1401.33	2694.66
1401.6	2676.02
1401.87	2657.72
1402.14	2675.88
1402.4	2676.57
1402.67	2713.22
1402.93	2694.61
1403.2	2674.78
1403.47	2723.38
1403.73	2706.41
1404	2692.27
1404.27	2705.35
1404.54	2744.04
1404.8	2669.64
1405.07	2698.01
1405.33	2686.54
1405.6	2693.36
1405.87	2689.14
1406.13	2684.9
1406.4	2660.79
1406.67	2714.95
1406.93	2718.12
1407.2	2677.35
1407.47	2654.01
1407.73	2671.39
1408	2705.61
1408.27	2677.03
1408.53	2671.42
1408.8	2721.94
1409.06	2685.74
1409.33	2684.69
1409.6	2660.87
1409.86	2674.93
1410.13	2715.95
1410.4	2686.48
1410.66	2660.18
1410.93	2680.82
1411.2	2730.09
1411.46	2664.28
1411.73	2693.96
1411.99	2709.79
1412.26	2698.89
1412.53	2665.9
1412.79	2643.77
1413.06	2667.08
1413.33	2665.92
1413.59	2692.76
1413.86	2669.54
1414.12	2665.76
1414.39	2687.57
1414.66	2654.92
1414.92	2697.59
1415.19	2680.62
1415.45	2661.3
1415.72	2671.19
1415.99	2665.09
1416.25	2692.42
1416.52	2701.35
1416.78	2680.1
1417.05	2663.84
1417.32	2674.33
1417.58	2622.31
1417.85	2647.44
1418.11	2672.42
1418.38	2671.1
1418.65	2637.15
1418.91	2669.85
1419.18	2668.25
1419.44	2607.31
1419.71	2646.93
1419.98	2647.14
1420.24	2648.81
1420.51	2621.78
1420.77	2625.86
1421.04	2616.35
1421.31	2634.98
1421.57	2609.8
1421.84	2616.6
1422.1	2613.27
1422.37	2621.5
1422.63	2606.4
1422.9	2595.14
1423.17	2597.12
1423.43	2616.36
1423.7	2593.32
1423.96	2588.5
1424.23	2590.01
1424.49	2574.1
1424.76	2578.42
1425.03	2583.2
1425.29	2572.7
1425.56	2564.99
1425.82	2586.26
1426.09	2579.1
1426.35	2554.04
1426.62	2542.53
1426.88	2571.28
1427.15	2575.19
1427.42	2566.88
1427.68	2536.33
1427.95	2548.28
1428.21	2546.59
1428.48	2553.88
1428.74	2558.08
1429.01	2537.04
1429.27	2541.43
1429.54	2534.83
1429.81	2534.02
1430.07	2546.97
1430.34	2530.46
1430.6	2512.92
1430.87	2512.86
1431.13	2511.55
1431.4	2477.65
1431.66	2482.19
1431.93	2473.37
1432.19	2464.83
1432.46	2496.88
1432.72	2486.89
1432.99	2469.26
1433.26	2471.13
1433.52	2481.33
1433.78	2475.77
1434.05	2460.4
1434.32	2447.89
1434.58	2469.11
1434.85	2453.81
1435.11	2463.34
1435.38	2434.81
1435.64	2453.8
1435.91	2444.86
1436.17	2417.16
1436.44	2439.33
1436.7	2413.96
1436.97	2417.71
1437.23	2413.78
1437.5	2373.4
1437.76	2404.23
1438.03	2415.35
1438.29	2366.18
1438.56	2396.49
1438.82	2413.89
1439.09	2427.54
1439.35	2395.91
1439.62	2380.62
1439.88	2353.62
1440.15	2373.15
1440.17	2374.63
1440.43	2410.82
1440.7	2356.15
1440.97	2396.51
1441.24	2394.95
1441.51	2371.15
1441.77	2379.6
1442.04	2350.72
1442.31	2373.55
1442.58	2383.3
1442.85	2343.73
1443.12	2343.86
1443.38	2334.18
1443.65	2349.91
1443.92	2340.3
1444.19	2353.22
1444.45	2340.04
1444.72	2300.14
1444.99	2337.25
1445.26	2315.67
1445.53	2329.19
1445.79	2349.4
1446.06	2293.81
1446.33	2314.37
1446.6	2315.38
1446.87	2326.04
1447.13	2304.24
1447.4	2280.74
1447.67	2303.93
1447.94	2268.38
1448.21	2289.57
1448.47	2264.38
1448.74	2254.46
1449.01	2292.25
1449.28	2273.38
1449.54	2231.43
1449.81	2254.08
1450.08	2279.69
1450.35	2263.19
1450.62	2241.62
1450.88	2200.25
1451.15	2235.24
1451.42	2222.22
1451.69	2182.78
1451.95	2198.57
1452.22	2235.99
1452.49	2247.78
1452.76	2217.9
1453.02	2211.73
1453.29	2222.93
1453.56	2216.73
1453.83	2207.03
1454.09	2147.18
1454.36	2163.28
1454.63	2184.39
1454.9	2203.61
1455.17	2186.08
1455.43	2159.71
1455.7	2210.58
1455.97	2172.51
1456.23	2147.51
1456.5	2184.61
1456.77	2165.56
1457.04	2201.01
1457.31	2167.04
1457.57	2182.75
1457.84	2112.42
1458.11	2154.46
1458.37	2114.35
1458.64	2158.41
1458.91	2142.29
1459.18	2146.59
1459.44	2144.01
1459.71	2141.29
1459.98	2118.25
1460.25	2126.97
1460.51	2156.68
1460.78	2118.03
1461.05	2116.9
1461.31	2170.15
1461.58	2142.24
1461.85	2094.02
1462.11	2091.03
1462.38	2122.21
1462.65	2124.28
1462.92	2085.23
1463.19	2101.87
1463.45	2112.94
1463.72	2117.48
1463.99	2059.64
1464.25	2079.19
1464.52	2101.63
1464.79	2065.67
1465.05	2088.38
1465.32	2084.37
1465.59	2071.61
1465.86	2060.7
1466.12	2082.6
1466.39	2074.03
1466.66	2055.57
1466.92	2051.7
1467.19	2052.05
1467.46	2053.55
1467.72	2072.95
1467.99	2050.69
1468.26	2043.7
1468.52	2045.19
1468.79	2067.63
1469.06	2032.03
1469.33	2058.6
1469.59	2069.52
1469.86	2060.33
1470.13	2050.06
1470.39	2005.6
1470.66	2016.98
1470.93	2048.39
1471.19	2023.82
1471.46	2039.15
1471.73	2024.61
1471.99	1976.79
1472.26	2009.37
1472.53	2015.74
1472.79	2029.27
1473.06	1979.21
1473.33	1983.16
1473.59	2004.31
1473.86	2006.79
1474.13	2015.21
1474.39	1995.09
1474.66	1999.38
1474.93	2001.92
1475.19	2023.77
1475.46	1971.96
1475.73	1961.24
1475.99	1987.09
1476.26	2007.24
1476.53	1994.22
1476.79	1972.13
1477.06	1966.05
1477.33	1983.48
1477.59	1948.65
1477.86	1965.61
1478.13	1961.29
1478.39	1955.04
1478.66	1969.15
1478.92	1961.98
1479.19	1957.05
1479.46	1954.47
1479.72	1960
1479.99	1941.28
1480.26	1955.78
1480.52	1952.54
1480.79	1940.26
1481.06	1937.02
1481.32	1939.03
1481.59	1940.47
1481.85	1923.8
1482.12	1934.22
1482.39	1958.43
1482.65	1951.84
1482.92	1936.12
1483.19	1977.01
1483.45	1936.73
1483.72	1932.79
1483.99	1895.49
1484.25	1922
1484.52	1890.06
1484.78	1921.17
1485.05	1908.48
1485.32	1903.43
1485.58	1928.25
1485.85	1905.63
1486.11	1944.2
1486.38	1954.19
1486.65	1887.31
1486.91	1910.69
1487.18	1912.81
1487.44	1921.4
1487.71	1921.8
1487.98	1891.01
1488.24	1931.16
1488.51	1920.48
1488.77	1912.52
1489.04	1913.24
1489.31	1894.44
1489.57	1905.39
1489.84	1880.83
1490.1	1869.6
1490.37	1846.81
1490.64	1877.25
1490.9	1863.26
1491.17	1882.68
1491.43	1868.95
1491.7	1881.44
1491.97	1863.59
1492.23	1884.65
1492.5	1863.83
1492.76	1867.16
1493.03	1874.83
1493.29	1880.3
1493.56	1858.62
1493.83	1852.91
1494.09	1883.67
1494.36	1866.81
1494.62	1832.28
1494.89	1903.58
1495.15	1860.47
1495.42	1843.73
1495.68	1833.95
1495.95	1852.41
1496.22	1857.15
1496.48	1873.57
1496.75	1832.52
1497.01	1822.5
1497.28	1884.15
1497.54	1810.07
1497.81	1835.46
1498.08	1877.01
1498.34	1864.96
1498.61	1858.63
1498.87	1844.86
1499.14	1854.95
1499.4	1827.86
1499.67	1860.99
1499.93	1816.95
1500.2	1832.2
1500.47	1824.65
1500.73	1858.68
1501	1859.08
1501.26	1842.66
1501.53	1808.6
1501.79	1829.31
1502.06	1814.6
1502.32	1830.86
1502.59	1823.56
1502.85	1791.16
1503.12	1849.52
1503.38	1830.02
1503.65	1816.87
1503.91	1807.13
1504.18	1863.11
1504.45	1824.72
1504.71	1786.35
1504.98	1831.86
1505.24	1788.07
1505.51	1825.75
1505.77	1813.9
1506.04	1853.38
1506.3	1810.35
1506.57	1848.68
1506.83	1788.07
1507.1	1826.36
1507.36	1794.2
1507.63	1799.17
1507.89	1825.63
1508.16	1773.14
1508.42	1795.34
1508.69	1805.9
1508.95	1825.83
1509.22	1784.54
1509.48	1806.02
1509.75	1825.23
1510.01	1802.09
1510.28	1793.75
1510.54	1792.14
1510.81	1817.72
1511.07	1766.11
1511.34	1818.66
1511.6	1778.97
1511.87	1780.96
1512.13	1810.43
1512.4	1823.57
1512.66	1774.29
1512.93	1796.62
1513.19	1802.62
1513.46	1797.99
1513.72	1766.92
1513.99	1789.11
1514.25	1810.11
1514.52	1778.8
1514.78	1803.24
1515.05	1777.58
1515.31	1797.01
1515.58	1789.66
1515.84	1749.41
1516.11	1794.58
1516.37	1761.25
1516.63	1801.39
1516.9	1776.08
1517.16	1771.24
1517.43	1803.84
1517.69	1777.8
1517.96	1786.57
1518.22	1724.79
1518.49	1757.6
1518.75	1785.92
1519.02	1792.46
1519.28	1795.27
1519.55	1767.74
1519.81	1769.06
1520.08	1781.04
1520.34	1785.75
1520.6	1787.57
1520.87	1782.03
1521.13	1774.95
1521.4	1796.57
1521.66	1772.08
1521.93	1777.2
1522.19	1769.79
1522.46	1777.24
1522.72	1778.7
1522.99	1776.82
1523.25	1748.61
1523.51	1765.09
1523.78	1784.52
1524.04	1747.54
1524.31	1761.1
1524.57	1784.74
1524.84	1790.67
1525.1	1757.41
1525.36	1784.41
1525.63	1783.42
1525.89	1776.44
1526.16	1750.84
1526.42	1767.72
1526.69	1782.38
1526.95	1771.65
1527.21	1761.85
1527.48	1766.49
1527.74	1772.42
1528.01	1785.08
1528.27	1733.73
1528.53	1755.35
1528.8	1778.83
1529.06	1788.23
1529.33	1774.08
1529.59	1752.04
1529.85	1742.52
1530.12	1756.25
1530.38	1734.36
1530.65	1775.13
1530.91	1736.35
1531.17	1777.16
1531.44	1798.95
1531.7	1760.65
1531.97	1768.54
1532.23	1757.48
1532.5	1756.49
1532.76	1767.16
1533.02	1743.21
1533.29	1758.99
1533.55	1755.13
1533.82	1770.22
1534.08	1775.42
1534.34	1755.92
1534.61	1747.66
1534.87	1756.75
1535.14	1778.14
1535.4	1773.33
1535.66	1755.78
1535.93	1750.91
1536.19	1755.32
1536.45	1736.95
1536.72	1737.18
1536.98	1762.32
1537.25	1759.13
1537.51	1759.75
1537.77	1769.7
1538.04	1743.94
1538.3	1743.02
1538.56	1749.08
1538.83	1756.55
1539.09	1756.87
1539.36	1770.02
1539.62	1783.37
1539.88	1752.14
1540.15	1730.23
1540.41	1734.35
1540.67	1697.97
1540.94	1754.8
1541.2	1768.12
1541.46	1757.2
1541.73	1766.08
1541.99	1770.19
1542.26	1771.29
1542.52	1753.72
1542.78	1782.84
1543.04	1762.31
1543.31	1747.86
1543.57	1730.93
1543.84	1712.2
1544.1	1780.93
1544.36	1758.11
1544.63	1758.72
1544.89	1755.74
1545.15	1739.54
1545.42	1735
1545.68	1752.49
1545.94	1782.73
1546.21	1753.18
[truncated: 1,786 more rows]
