# Supplementary material for: Enhancing the Quality of Diamond Film Growth Through the Synergistic Addition of Nitrogen and Carbon Dioxide
Source: Materials (Basel). 2026 Jan 4;19(1):183. doi: 10.3390/ma19010183 (PMC12787062; doi:10.3390/ma19010183)
Supplement: Supplementary file 1 [file materials-19-00183-s001.zip › Raman/Different nitrogen flow rates/25ppmN2.txt]

1000.39	930.218
1000.67	933.767
1000.96	956.08
1001.24	946.829
1001.53	950.073
1001.81	973.379
1002.1	943.083
1002.39	958.607
1002.67	948.906
1002.95	960.693
1003.24	950.087
1003.53	957.406
1003.81	950.441
1004.1	966.127
1004.38	921.037
1004.67	952.518
1004.95	945.945
1005.24	954.531
1005.52	973.455
1005.81	971.87
1006.09	924.955
1006.38	961.741
1006.66	962.891
1006.95	966.392
1007.23	961.185
1007.52	951.242
1007.8	973.74
1008.09	959.652
1008.37	962.389
1008.66	930.097
1008.94	939.302
1009.23	971.863
1009.51	981.247
1009.8	960.533
1010.08	936.83
1010.37	968.131
1010.65	982.299
1010.94	962.797
1011.22	938.776
1011.5	964.814
1011.79	992.41
1012.08	987.346
1012.36	970.181
1012.64	967.856
1012.93	970.765
1013.21	963.842
1013.5	978.991
1013.78	973.349
1014.07	959.622
1014.35	985.845
1014.64	980.65
1014.92	942.886
1015.21	973.734
1015.49	960.584
1015.78	972.801
1016.06	986.774
1016.34	982.748
1016.63	1000.05
1016.91	967.713
1017.2	991.77
1017.48	968.879
1017.77	973.364
1018.05	972.935
1018.34	964.403
1018.62	976.846
1018.9	976.416
1019.19	983.954
1019.47	984.894
1019.76	983.228
1020.04	960.73
1020.33	968.233
1020.61	1001.18
1020.9	987.059
1021.18	988.624
1021.46	976.75
1021.75	986.483
1022.03	967.264
1022.32	985.77
1022.6	1007.16
1022.89	996.445
1023.17	993.466
1023.45	994.282
1023.74	1003.91
1024.02	983.473
1024.31	980.699
1024.59	986.695
1024.88	1006.59
1025.16	993.846
1025.44	995.648
1025.73	1006.2
1026.01	1020.33
1026.3	985.124
1026.58	1012.14
1026.87	976.914
1027.15	996.781
1027.43	972.189
1027.72	959.001
1028	987.55
1028.28	1012.34
1028.57	986.422
1028.85	977.728
1029.14	997.675
1029.42	997.839
1029.71	992.575
1029.99	983.688
1030.27	1007.23
1030.56	1017.69
1030.84	1021.24
1031.12	1005.82
1031.41	1007.77
1031.69	1008.38
1031.98	990.644
1032.26	986.934
1032.54	996.369
1032.83	1018.42
1033.11	971.904
1033.39	1001.09
1033.68	1005.59
1033.96	1010.2
1034.25	1023.37
1034.53	1016.11
1034.81	1008.49
1035.1	1015.91
1035.38	1005.9
1035.67	986.55
1035.95	981.834
1036.23	996.084
1036.52	992.303
1036.8	981.953
1037.08	995.01
1037.37	1008.61
1037.65	1001.24
1037.93	1007.43
1038.22	1012
1038.5	1011.74
1038.78	1018.59
1039.07	1027.87
1039.35	1006.89
1039.63	1012.34
1039.92	1021.98
1040.2	1025.14
1040.49	1017.56
1040.77	1008.27
1041.05	1013.18
1041.34	988.404
1041.62	989.221
1041.9	1022.65
1042.19	1017.41
1042.47	1019.84
1042.75	1021.46
1043.04	1020.84
1043.32	1007.15
1043.6	1016.98
1043.89	1015
1044.17	1021.78
1044.45	1026.38
1044.74	1019.47
1045.02	1023.59
1045.3	1016.22
1045.59	1016.67
1045.87	1003.63
1046.15	999.141
1046.44	1018
1046.72	1000.24
1047	1002.3
1047.28	1013.14
1047.57	1055.03
1047.85	1021.76
1048.13	1002.7
1048.42	1041.21
1048.7	1040.96
1048.98	1009.96
1049.27	1013.69
1049.55	1031.78
1049.83	1024.86
1050.12	996.944
1050.4	1023.91
1050.68	1012.19
1050.97	1022.28
1051.25	1024.24
1051.53	1042.85
1051.81	1034.71
1052.1	1016.29
1052.38	1026.44
1052.66	1034.6
1052.94	1028.7
1053.23	1019.46
1053.51	1034.27
1053.79	1023.64
1054.08	1015.16
1054.36	1030.52
1054.64	995.192
1054.93	1034.9
1055.21	1031.78
1055.49	1039.96
1055.77	1050.07
1056.06	1034.87
1056.34	1027.4
1056.62	1047.27
1056.9	1049.85
1057.19	1014.79
1057.47	1026.23
1057.75	1049.07
1058.04	1031.52
1058.32	1038.99
1058.6	1030.15
1058.88	1009.17
1059.17	1044.32
1059.45	1027.96
1059.73	1060.83
1060.01	1054.53
1060.3	1033.47
1060.58	1022.89
1060.86	1024.88
1061.14	1044.77
1061.43	1060.64
1061.71	1057.96
1061.99	1019.36
1062.27	1007.27
1062.56	1038.04
1062.84	1032.97
1063.12	1053.71
1063.4	1051.54
1063.69	1048.74
1063.97	1043.36
1064.25	1044.84
1064.53	1036.62
1064.82	1030.19
1065.1	1028.26
1065.38	1033.54
1065.66	1034.1
1065.95	1036.8
1066.23	1028.73
1066.51	1039.99
1066.79	1052.13
1067.07	1031.15
1067.36	1047.51
1067.64	1063.5
1067.92	1043.17
1068.2	1017.93
1068.49	1051.3
1068.77	1008.68
1069.05	1049.77
1069.33	1035.23
1069.61	1051.65
1069.9	1047.48
1070.18	1042.28
1070.46	1051.74
1070.74	1030.34
1071.02	1033.98
1071.31	1067.62
1071.59	1055.73
1071.87	1053.88
1072.15	1042.1
1072.43	1039.35
1072.72	1053.16
1073	1053.28
1073.28	1052.81
1073.56	1047.85
1073.84	1047.72
1074.13	1027.83
1074.41	1046.7
1074.69	1078.74
1074.97	1056.37
1075.25	1047.6
1075.54	1037.86
1075.82	1035.6
1076.1	1048.01
1076.38	1052.94
1076.66	1039.9
1076.94	1016.22
1077.23	1076.82
1077.51	1052.72
1077.79	1067.24
1078.07	1045.65
1078.35	1057.9
1078.63	1056.2
1078.92	1048.61
1079.2	1071.48
1079.48	1082.3
1079.76	1049.37
1080.04	1065.54
1080.32	1064.44
1080.61	1069.64
1080.89	1060.16
1081.17	1072.14
1081.45	1056.87
1081.73	1050.36
1082.01	1044.81
1082.3	1047.85
1082.58	1073.68
1082.86	1028.83
1083.14	1063.7
1083.42	1065.06
1083.7	1049.97
1083.99	1071.12
1084.27	1041.29
1084.55	1051.61
1084.83	1047.12
1085.11	1061.39
1085.39	1054.41
1085.67	1057.95
1085.95	1067.66
1086.24	1084.2
1086.52	1043.47
1086.8	1068.88
1087.08	1071.9
1087.36	1061.75
1087.64	1076.93
1087.92	1068.19
1088.2	1081.72
1088.49	1082.23
1088.77	1074.92
1089.05	1059.88
1089.33	1058.85
1089.61	1069.26
1089.89	1074.17
1090.17	1063.4
1090.46	1081.53
1090.74	1066.83
1091.02	1048.02
1091.3	1094.44
1091.58	1082.09
1091.86	1077.66
1092.14	1066.73
1092.42	1064.45
1092.7	1058.1
1092.98	1077.44
1093.27	1074.83
1093.55	1052.48
1093.83	1085.07
1094.11	1071.5
1094.39	1113.39
1094.67	1072.78
1094.95	1085.99
1095.23	1076.49
1095.51	1052.98
1095.79	1077.68
1096.07	1090.19
1096.36	1091.89
1096.64	1078.27
1096.92	1085.03
1097.2	1097.18
1097.48	1058.99
1097.76	1072.25
1098.04	1066.44
1098.32	1081.78
1098.6	1067.94
1098.88	1078.08
1099.16	1073.27
1099.44	1085.91
1099.73	1081.52
1100.01	1064.43
1100.29	1088.89
1100.57	1061.23
1100.85	1085.97
1101.13	1068.49
1101.41	1085.14
1101.69	1093.33
1101.97	1068.25
1102.25	1074.15
1102.53	1105.31
1102.81	1086.68
1103.09	1066.05
1103.37	1081.34
1103.65	1079.93
1103.94	1088.45
1104.22	1081.49
1104.5	1084.43
1104.78	1075.62
1105.06	1091
1105.34	1093.98
1105.62	1074.59
1105.9	1089.79
1106.18	1105.59
1106.46	1059.61
1106.74	1078.74
1107.02	1086.18
1107.3	1069.36
1107.58	1075.21
1107.86	1093.88
1108.14	1095.86
1108.42	1077.7
1108.7	1092.02
1108.98	1084.29
1109.26	1069.14
1109.54	1069.27
1109.82	1076.64
1110.1	1051.17
1110.38	1084.61
1110.66	1089.79
1110.94	1096.29
1111.22	1092.1
1111.51	1104.28
1111.79	1075.32
1112.07	1090.89
1112.35	1104.87
1112.63	1077.85
1112.91	1092.61
1113.19	1086.41
1113.47	1068.88
1113.75	1091.32
1114.03	1088.12
1114.31	1097.19
1114.59	1080.28
1114.87	1101.27
1115.15	1096.35
1115.43	1074.68
1115.71	1108.02
1115.99	1104.59
1116.27	1098.52
1116.55	1088.72
1116.83	1098.22
1117.11	1066.48
1117.39	1098.63
1117.67	1096.28
1117.95	1065
1118.23	1080.38
1118.51	1109.66
1118.79	1102.55
1119.06	1111.53
1119.34	1092.96
1119.63	1109.47
1119.91	1096.44
1120.19	1099.87
1120.47	1126.54
1120.75	1111.88
1121.02	1102.04
1121.3	1077.52
1121.58	1092.53
1121.86	1084.68
1122.14	1095.28
1122.42	1098.61
1122.7	1110.46
1122.98	1106.49
1123.26	1103.45
1123.54	1090.89
1123.82	1100.53
1124.1	1125.57
1124.38	1103.42
1124.66	1112.41
1124.94	1105.56
1125.22	1081.04
1125.5	1095.81
1125.78	1123
1126.06	1086
1126.34	1110.16
1126.62	1080.72
1126.9	1088.56
1127.18	1127.63
1127.46	1099.84
1127.74	1093.16
1128.01	1112.97
1128.29	1092.09
1128.57	1097.15
1128.85	1124.1
1129.13	1096.89
1129.41	1101.2
1129.69	1123.15
1129.97	1112.65
1130.25	1125.92
1130.53	1118.72
1130.81	1103
1131.09	1130.58
1131.37	1121.01
1131.65	1108.72
1131.92	1133.54
1132.2	1103.62
1132.48	1091.27
1132.76	1097.45
1133.04	1112.03
1133.32	1133.8
1133.6	1115.68
1133.88	1105.06
1134.16	1140.44
1134.44	1111.63
1134.72	1101.75
1135	1118.26
1135.28	1122.3
1135.55	1098.75
1135.83	1114.78
1136.11	1092.3
1136.39	1108.02
1136.67	1127.6
1136.95	1109.22
1137.23	1114.88
1137.51	1106.01
1137.79	1108.72
1138.07	1109.9
1138.34	1087.05
1138.62	1115.53
1138.9	1135.17
1139.18	1119.03
1139.46	1112.11
1139.74	1078.42
1140.02	1111.56
1140.3	1133.52
1140.58	1122.83
1140.85	1104.91
1141.13	1067.4
1141.41	1114.45
1141.69	1119.14
1141.97	1121.44
1142.25	1115.21
1142.53	1102.95
1142.8	1095.81
1143.08	1127.28
1143.36	1124.93
1143.64	1129.81
1143.92	1103.97
1144.2	1128.5
1144.48	1109.4
1144.76	1123.89
1145.04	1094.17
1145.31	1116.72
1145.59	1129.41
1145.87	1106.85
1146.15	1131.7
1146.43	1133.05
1146.71	1128.25
1146.99	1139.08
1147.26	1115.79
1147.54	1100.65
1147.82	1113.53
1148.1	1112.6
1148.38	1136.4
1148.66	1131.98
1148.93	1131.17
1149.21	1124.1
1149.49	1125.76
1149.77	1123.1
1150.05	1126.72
1150.33	1147.81
1150.61	1101.68
1150.88	1122.8
1151.16	1112.73
1151.44	1097.59
1151.72	1153.95
1152	1152.38
1152.28	1160.8
1152.55	1085.33
1152.83	1131.3
1153.11	1119.51
1153.39	1142.67
1153.67	1106.75
1153.94	1123.08
1154.22	1177.83
1154.5	1106.58
1154.78	1132.79
1155.06	1141.48
1155.34	1109.89
1155.61	1140.75
1155.89	1135.8
1156.17	1130.22
1156.45	1136.78
1156.73	1152.94
1157	1162.74
1157.28	1137.4
1157.56	1133.63
1157.84	1157.6
1158.12	1159.41
1158.4	1117.63
1158.67	1149.58
1158.95	1135.37
1159.23	1148.41
1159.51	1158.31
1159.79	1140.2
1160.06	1142.58
1160.34	1146.22
1160.62	1154.25
1160.9	1137.42
1161.17	1160.35
1161.45	1160.25
1161.73	1133.4
1162.01	1112.02
1162.29	1121.45
1162.56	1150.37
1162.84	1147.96
1163.12	1157.96
1163.4	1173.91
1163.68	1137.2
1163.95	1151.13
1164.23	1134.87
1164.51	1153.81
1164.79	1155.18
1165.06	1162.06
1165.34	1148.58
1165.62	1151.34
1165.9	1154.07
1166.17	1146.67
1166.45	1136.49
1166.73	1157.14
1167.01	1172.72
1167.28	1167.2
1167.56	1150.44
1167.84	1189.92
1168.12	1143.36
1168.4	1152.04
1168.67	1166.03
1168.95	1150.12
1169.23	1164.72
1169.51	1152.58
1169.78	1165.97
1170.06	1162.68
1170.34	1169.45
1170.62	1168.11
1170.89	1168.37
1171.17	1141.56
1171.45	1164.06
1171.72	1156.69
1172	1147.45
1172.28	1161.99
1172.56	1188.57
1172.83	1155.61
1173.11	1154.59
1173.39	1146.02
1173.67	1164.51
1173.94	1179.91
1174.22	1165.28
1174.5	1145.35
1174.78	1170.57
1175.05	1175.44
1175.33	1168.45
1175.61	1189.67
1175.89	1174.61
1176.16	1181.95
1176.44	1162.47
1176.72	1174.49
1176.99	1164.18
1177.27	1191.14
1177.55	1169.14
1177.82	1176.56
1178.1	1185.18
1178.38	1199.97
1178.66	1184.02
1178.93	1158.87
1179.21	1173.15
1179.49	1159.45
1179.76	1157.22
1180.04	1172.57
1180.32	1188.59
1180.6	1191.99
1180.87	1190.48
1181.15	1145.34
1181.43	1198.13
1181.7	1181.54
1181.98	1163.67
1182.26	1188.93
1182.53	1145.57
1182.81	1188.31
1183.09	1184.04
1183.37	1185.83
1183.64	1212.74
1183.92	1186.52
1184.2	1160.4
1184.47	1190.37
1184.75	1205.83
1185.03	1187.72
1185.3	1208.89
1185.58	1188.55
1185.86	1186.8
1186.13	1199.28
1186.41	1212.36
1186.69	1192.14
1186.96	1188.27
1187.24	1217.47
1187.52	1193.59
1187.79	1188.39
1188.07	1213.96
1188.35	1220.33
1188.62	1203.6
1188.9	1204.92
1189.18	1198.24
1189.45	1205.99
1189.73	1190.29
1190.01	1209.18
1190.28	1220.62
1190.56	1192.34
1190.84	1221.15
1191.11	1217.08
1191.39	1213.58
1191.67	1206.69
1191.94	1205.1
1192.22	1202.02
1192.49	1214.37
1192.77	1219.33
1193.05	1207.62
1193.32	1212.85
1193.6	1220.99
1193.88	1213.71
1194.15	1211.85
1194.43	1216.73
1194.71	1199.21
1194.98	1208.91
1195.26	1214.75
1195.54	1218.4
1195.81	1230.01
1196.09	1224.94
1196.36	1197.62
1196.64	1234.3
1196.92	1191.27
1197.19	1193.28
1197.47	1233.51
1197.75	1222.2
1198.02	1218.77
1198.3	1194.14
1198.57	1199.05
1198.85	1224.97
1199.13	1199.98
1199.4	1232.52
1199.68	1205.45
1199.95	1233.88
1200.23	1241.39
1200.51	1217.5
1200.78	1227.48
1201.06	1236.63
1201.34	1228.63
1201.61	1218.23
1201.89	1218.88
1202.16	1213.59
1202.44	1214.59
1202.72	1213.41
1202.99	1223.4
1203.27	1193.26
1203.54	1225.68
1203.82	1245.63
1204.09	1227.53
1204.37	1233.66
1204.65	1227.13
1204.92	1249.51
1205.2	1246.7
1205.47	1245.33
1205.75	1254.89
1206.03	1229.46
1206.3	1256.7
1206.58	1224.13
1206.85	1238.61
1207.13	1226.08
1207.4	1259.68
1207.68	1235.62
1207.96	1213.25
1208.23	1252.75
1208.51	1245.36
1208.78	1261.94
1209.06	1237.99
1209.33	1242.06
1209.61	1231.62
1209.89	1248.19
1210.16	1198.01
1210.44	1232.65
1210.71	1240.07
1210.99	1229.98
1211.26	1264.55
1211.54	1271.27
1211.81	1252.44
1212.09	1250.48
1212.37	1254.77
1212.64	1253.61
1212.92	1280.67
1213.19	1233.33
1213.47	1269.18
1213.74	1247.1
1214.02	1260.77
1214.29	1279.43
1214.57	1271.13
1214.84	1250.37
1215.12	1266.55
1215.4	1254.63
1215.67	1232.37
1215.95	1249.06
1216.22	1265.08
1216.5	1264.02
1216.77	1253.31
1217.05	1248.96
1217.32	1238.28
1217.6	1279.66
1217.87	1277.35
1218.15	1254.8
1218.42	1296.56
1218.7	1282.61
1218.97	1253.93
1219.25	1274.06
1219.52	1262.54
1219.8	1271.7
1220.08	1291.71
1220.35	1260.4
1220.63	1285.22
1220.9	1284.07
1221.18	1292.88
1221.45	1296.84
1221.73	1276.21
1222	1287.63
1222.28	1278.7
1222.55	1279.44
1222.83	1268.62
1223.1	1271.83
1223.38	1272.58
1223.65	1306.2
1223.93	1277.93
1224.2	1287.87
1224.48	1292.32
1224.75	1289.9
1225.03	1302.71
1225.3	1319.9
1225.58	1335.64
1225.85	1285.3
1226.13	1301.82
1226.4	1308.8
1226.68	1315.13
1226.95	1288.54
1227.23	1281.18
1227.5	1286.1
1227.77	1307.51
1228.05	1300.91
1228.32	1287.06
1228.6	1318.99
1228.87	1297.43
1229.15	1326.06
1229.42	1306.37
1229.7	1322.36
1229.97	1319.47
1230.25	1301.18
1230.52	1307.35
1230.8	1320.74
1231.07	1300.04
1231.35	1308.33
1231.62	1331.43
1231.9	1316.33
1232.17	1304.34
1232.45	1286.54
1232.72	1300.16
1232.99	1289.37
1233.27	1295.48
1233.54	1328.92
1233.82	1308.75
1234.09	1325.1
1234.37	1334.7
1234.64	1329.89
1234.92	1331.59
1235.19	1322.84
1235.46	1304.8
1235.74	1337.18
1236.01	1308.29
1236.29	1315.23
1236.56	1310.94
1236.84	1322.8
1237.11	1307.09
1237.39	1343.22
1237.66	1318.55
1237.94	1331.9
1238.21	1358.49
1238.48	1323.15
1238.76	1310.3
1239.03	1338.63
1239.31	1318.08
1239.58	1308.49
1239.85	1300.1
1240.13	1347.27
1240.4	1320.18
1240.68	1346.15
1240.95	1337.95
1241.23	1354.24
1241.5	1342.74
1241.77	1324.42
1242.05	1340.07
1242.32	1343.46
1242.6	1356.19
1242.87	1320.92
1243.14	1355.58
1243.42	1349.01
1243.69	1361.8
1243.97	1335.78
1244.24	1355.93
1244.52	1362.61
1244.79	1348.06
1245.06	1334.62
1245.34	1359.23
1245.61	1372.11
1245.89	1376.26
1246.16	1348.07
1246.43	1367.6
1246.71	1337.19
1246.98	1361.51
1247.25	1377.24
1247.53	1371.48
1247.8	1377.86
1248.08	1390.28
1248.35	1354.25
1248.62	1331.37
1248.9	1357.06
1249.17	1350.24
1249.45	1378.5
1249.72	1368.26
1249.99	1379.44
1250.27	1355.03
1250.54	1392.98
1250.81	1382.5
1251.09	1367.02
1251.36	1393.53
1251.64	1362.34
1251.91	1328.8
1252.18	1379
1252.46	1361.61
1252.73	1381.28
1253	1374.58
1253.28	1400.48
1253.55	1387.48
1253.83	1377.49
1254.1	1380.5
1254.37	1381.87
1254.65	1370.49
1254.92	1378.21
1255.19	1392
1255.47	1407
1255.74	1340.25
1256.01	1398.86
1256.29	1391.67
1256.56	1431.17
1256.83	1400.44
1257.11	1420.99
1257.38	1393.77
1257.66	1384.6
1257.93	1393.08
1258.2	1411.78
1258.47	1397.16
1258.75	1378.43
1259.02	1405.33
1259.29	1408.34
1259.57	1424.3
1259.84	1392.25
1260.11	1413.34
1260.39	1433.96
1260.66	1435.76
1260.93	1438.47
1261.21	1418.33
1261.48	1429.01
1261.76	1412.28
1262.03	1393.86
1262.3	1414.05
1262.57	1416.88
1262.85	1433.6
1263.12	1441.16
1263.39	1409.63
1263.67	1439.41
1263.94	1424.39
1264.21	1425.86
1264.49	1450.82
1264.76	1433.37
1265.03	1409.77
1265.31	1428.01
1265.58	1441.24
1265.85	1421.81
1266.12	1452.38
1266.4	1446.68
1266.67	1380.62
1266.94	1456.79
1267.22	1458.93
1267.49	1442.58
1267.76	1442.34
1268.04	1441.04
1268.31	1465.71
1268.58	1441.63
1268.85	1457.79
1269.13	1438.36
1269.4	1462.8
1269.67	1438.1
1269.95	1469.8
1270.22	1466.72
1270.49	1441.66
1270.76	1471.55
1271.04	1475.96
1271.31	1478.4
1271.58	1498.51
1271.86	1489.98
1272.13	1468.8
1272.4	1442.13
1272.67	1492.18
1272.95	1493.95
1273.22	1493.53
1273.49	1471.67
1273.76	1468.53
1274.04	1481.59
1274.31	1429
1274.58	1458.61
1274.86	1467.38
1275.13	1494.55
1275.4	1479.6
1275.67	1487.96
1275.95	1492.15
1276.22	1519.83
1276.49	1505.65
1276.76	1463.83
1277.04	1485.63
1277.31	1484.46
1277.58	1497.57
1277.85	1481.75
1278.13	1505.68
1278.4	1495.85
1278.67	1509.47
1278.94	1487.76
1279.22	1503.2
1279.49	1515.63
1279.76	1539.98
1280.03	1487.18
1280.31	1517.17
1280.58	1503.36
1280.85	1534.18
1281.12	1495.36
1281.4	1493.9
1281.67	1508.87
1281.94	1523.11
1282.21	1538.01
1282.48	1481.22
1282.76	1522.41
1283.03	1513.29
1283.3	1550.61
1283.57	1572.01
1283.85	1510.43
1284.12	1545.88
1284.39	1554
1284.66	1521.82
1284.93	1508.27
1285.21	1550.38
1285.48	1549.98
1285.75	1565.86
1286.02	1542.27
1286.3	1570.18
1286.57	1563.25
1286.84	1581.66
1287.11	1549.17
1287.38	1544.59
1287.65	1573.71
1287.93	1543.21
1288.2	1565.17
1288.47	1594.85
1288.74	1556.2
1289.02	1547.88
1289.29	1580.17
1289.56	1558.05
1289.83	1554.66
1290.1	1595.28
1290.37	1584.46
1290.65	1601.78
1290.92	1568.44
1291.19	1600.49
1291.46	1584.21
1291.73	1585.29
1292.01	1577.2
1292.28	1584.65
1292.55	1585.62
1292.82	1599.26
1293.09	1598.25
1293.36	1592.93
1293.64	1593.08
1293.91	1619.88
1294.18	1615.55
1294.45	1606.55
1294.72	1625.53
1295	1603.7
1295.27	1606.21
1295.54	1627.25
1295.81	1615.46
1296.08	1617.14
1296.35	1613.96
1296.63	1641.58
1296.9	1631.39
1297.17	1634.34
1297.44	1638.23
1297.71	1631.1
1297.98	1628.84
1298.25	1625.8
1298.53	1645.17
1298.8	1659.53
1299.07	1635.34
1299.34	1622.27
1299.61	1663.69
1299.88	1647.35
1300.15	1656.48
1300.43	1670.42
1300.7	1660.7
1300.97	1666.38
1301.24	1682.17
1301.51	1677.8
1301.78	1659.66
1302.06	1680.7
1302.33	1666.58
1302.6	1677.49
1302.87	1673.93
1303.14	1670.99
1303.41	1682.21
1303.68	1711.52
1303.95	1689.85
1304.23	1694.05
1304.5	1645.25
1304.77	1688.92
1305.04	1685.27
1305.31	1683.14
1305.58	1702.34
1305.85	1705.38
1306.12	1671.52
1306.4	1727.83
1306.67	1712.29
1306.94	1699.61
1307.21	1720.83
1307.48	1749.33
1307.75	1719.85
1308.02	1714.9
1308.29	1727.56
1308.56	1717.06
1308.84	1715.48
1309.11	1755.5
1309.38	1738.39
1309.65	1738.7
1309.92	1725.44
1310.19	1718.73
1310.46	1774.46
1310.73	1758.34
1311	1759.98
1311.27	1733.46
1311.54	1720.48
1311.82	1731.58
1312.09	1760.64
1312.36	1741.14
1312.63	1758.63
1312.9	1776.6
1313.17	1759.13
1313.44	1761.88
1313.71	1762.67
1313.98	1775.23
1314.25	1792.39
1314.53	1779.63
1314.8	1783.88
1315.07	1840.02
1315.34	1802.24
1315.61	1806.64
1315.88	1785.93
1316.15	1815.26
1316.42	1802.33
1316.69	1826.74
1316.96	1820.93
1317.23	1838.33
1317.5	1852.73
1317.77	1848.71
1318.04	1841.15
1318.31	1832.9
1318.59	1845.96
1318.86	1862.49
1319.13	1844.58
1319.4	1876.77
1319.67	1903
1319.94	1863.81
1320.21	1892.57
1320.48	1867.53
1320.75	1898.61
1321.02	1886.23
1321.29	1916.25
1321.56	1895.23
1321.83	1922.46
1322.1	1926.84
1322.37	1944.63
1322.64	1926.7
1322.91	1958.99
1323.18	1949.41
1323.45	1976.69
1323.72	1976.67
1323.99	1996.47
1324.26	2042.77
1324.54	2031.65
1324.81	1986.84
1325.08	2035.67
1325.35	2043.12
1325.62	2045.39
1325.89	2115.78
1326.16	2100.05
1326.43	2117.63
1326.7	2163.69
1326.97	2153.3
1327.24	2189.84
1327.51	2266.78
1327.78	2294.07
1328.05	2365.08
1328.32	2389.28
1328.59	2441.47
1328.86	2511.48
1329.13	2594.17
1329.4	2773.18
1329.67	2871.67
1329.94	3073.53
1330.21	3277.81
1330.48	3603.75
1330.75	3938.98
1331.02	4431.63
1331.29	5153.22
1331.56	5969.9
1331.83	7081.72
1332.1	8414.56
1332.37	9828.86
1332.64	11019.6
1332.91	11910.7
1333.18	12180.7
1333.45	12062.1
1333.72	11430.5
1333.99	10351.1
1334.26	9082.28
1334.53	8000.6
1334.8	6744.7
1335.07	5780.16
1335.34	4950
1335.61	4332.74
1335.88	3920.88
1336.15	3556.08
1336.42	3214.22
1336.69	3041.46
1336.96	2897.86
1337.23	2735.27
1337.5	2657.28
1337.77	2585.17
1338.04	2479.17
1338.3	2426.73
1338.57	2379.36
1338.84	2397.42
1339.11	2338.26
1339.38	2306.46
1339.65	2289.91
1339.92	2265.96
1340.19	2285.68
1340.46	2271.49
1340.73	2197.96
1341	2224.76
1341.27	2248.22
1341.54	2242.61
1341.81	2234.24
1342.08	2204.19
1342.35	2198.92
1342.62	2210.1
1342.89	2186.86
1343.16	2146.79
1343.43	2167.58
1343.7	2186.33
1343.97	2196.68
1344.24	2199.3
1344.51	2179.06
1344.77	2192.5
1345.04	2160.2
1345.31	2155.69
1345.58	2157.34
1345.85	2191.27
1346.12	2195.47
1346.39	2209.82
1346.66	2183.64
1346.93	2206.56
1347.2	2182.28
1347.47	2174.89
1347.74	2192.4
1348.01	2195.39
1348.27	2205.82
1348.54	2196.54
1348.81	2193.83
1349.08	2201.41
1349.35	2215.1
1349.62	2250.69
1349.89	2212.9
1350.16	2216
1350.43	2257.97
1350.7	2225.36
1350.97	2266.17
1351.24	2170.85
1351.5	2256.48
1351.77	2211.17
1352.04	2225.3
1352.31	2258.95
1352.58	2227.18
1352.85	2276.66
1353.12	2249.98
1353.39	2243.61
1353.66	2251.64
1353.92	2279.32
1354.19	2178.94
1354.46	2265.89
1354.73	2265.29
1355	2310.18
1355.27	2273.25
1355.54	2224.23
1355.81	2257.61
1356.08	2333.35
1356.35	2274.51
1356.61	2328.96
1356.88	2296.72
1357.15	2327.94
1357.42	2273.19
1357.69	2309.55
1357.96	2319.74
1358.23	2325.06
1358.5	2330.32
1358.76	2299.37
1359.03	2359.61
1359.3	2372.08
1359.57	2333.38
1359.84	2356.21
1360.11	2347.57
1360.38	2296.92
1360.65	2367.86
1360.91	2343.05
1361.18	2360.51
1361.45	2362.32
1361.72	2340.4
1361.99	2373.36
1362.26	2351.35
1362.53	2395.56
1362.79	2395.81
1363.06	2405.11
1363.33	2390.7
1363.6	2395.89
1363.87	2418.5
1364.14	2378.54
1364.41	2422.76
1364.67	2379.5
1364.94	2449.88
1365.21	2468.53
1365.48	2426.38
1365.75	2444.8
1366.02	2413.81
1366.28	2438.04
1366.55	2433.17
1366.82	2426.51
1367.09	2424.09
1367.36	2450.48
1367.63	2474.91
1367.89	2466.41
1368.16	2422.69
1368.43	2461.34
1368.7	2482.39
1368.97	2391.14
1369.23	2452.1
1369.5	2446.06
1369.77	2503.58
1370.04	2495.34
1370.31	2498.7
1370.58	2535.71
1370.84	2493.06
1371.11	2544.21
1371.38	2503.91
1371.65	2534.09
1371.92	2513.38
1372.18	2525.22
1372.45	2512.25
1372.72	2528.97
1372.99	2542.53
1373.26	2513.94
1373.53	2531.11
1373.79	2533.12
1374.06	2565.63
1374.33	2560.97
1374.6	2570.13
1374.87	2564.81
1375.13	2563.88
1375.4	2570.71
1375.67	2565.4
1375.94	2534.68
1376.21	2563.07
1376.47	2582.98
1376.74	2618.53
1377.01	2573.13
1377.28	2588.6
1377.55	2580.69
1377.81	2594.58
1378.08	2587.33
1378.35	2627.88
1378.62	2605.25
1378.88	2606
1379.15	2582.69
1379.42	2628.3
1379.69	2620.8
1379.96	2586.6
1380.22	2617.11
1380.49	2594.85
1380.76	2602.84
1381.03	2651.9
1381.29	2678.3
1381.56	2635
1381.83	2634.65
1382.1	2640.73
1382.36	2645.79
1382.63	2665.26
1382.9	2681.91
1383.17	2703.21
1383.43	2684.05
1383.7	2703.12
1383.97	2696.83
1384.24	2736.79
1384.51	2661.03
1384.77	2657.82
1385.04	2702.53
1385.31	2689.3
1385.58	2723.7
1385.84	2668.52
1386.11	2744.1
1386.38	2711.08
1386.64	2714.34
1386.91	2715.44
1387.18	2725.44
1387.45	2706.89
1387.71	2689.14
1387.98	2746.6
1388.25	2749.95
1388.52	2731.35
1388.78	2762.97
1389.05	2743.24
1389.32	2740.99
1389.59	2689.2
1389.85	2718.03
1390.12	2762.27
1390.39	2705.94
1390.65	2734.77
1390.92	2750.8
1391.19	2786.98
1391.46	2719.32
1391.72	2665.22
1391.99	2756.51
1392.26	2797.77
1392.53	2788.42
1392.79	2775.72
1393.06	2771.22
1393.33	2738.12
1393.59	2810.79
1393.86	2769.74
1394.13	2767.22
1394.4	2761.55
1394.66	2820.57
1394.93	2799.22
1395.2	2806.93
1395.46	2789.47
1395.73	2818.61
1396	2776.51
1396.26	2786.19
1396.53	2830.25
1396.8	2853.7
1397.07	2817.05
1397.33	2798.3
1397.6	2766.03
1397.87	2832.45
1398.13	2819.54
1398.4	2723.36
1398.67	2777.56
1398.93	2843.93
1399.2	2759.67
1399.47	2788.14
1399.73	2797.8
1400	2798.78
1400.27	2778.45
1400.53	2795.03
1400.8	2797.87
1401.07	2848.59
1401.33	2787.82
1401.6	2754.25
1401.87	2767.97
1402.14	2811.67
1402.4	2829.61
1402.67	2840.14
1402.93	2828.63
1403.2	2799.82
1403.47	2813.91
1403.73	2830.08
1404	2827.1
1404.27	2787.34
1404.54	2846.08
1404.8	2831.99
1405.07	2799.97
1405.33	2817.54
1405.6	2811.99
1405.87	2815.52
1406.13	2750.21
1406.4	2826.13
1406.67	2826.24
1406.93	2800.89
1407.2	2818.52
1407.47	2780.96
1407.73	2798.38
1408	2830.87
1408.27	2823
1408.53	2816.72
1408.8	2790.9
1409.06	2777.61
1409.33	2822.44
1409.6	2787.91
1409.86	2788.37
1410.13	2805.79
1410.4	2792.8
1410.66	2837.8
1410.93	2821.92
1411.2	2862.98
1411.46	2804.87
1411.73	2792.67
1411.99	2803.73
1412.26	2819.32
1412.53	2792.61
1412.79	2823.73
1413.06	2749.04
1413.33	2826.51
1413.59	2809.04
1413.86	2862.68
1414.12	2800.09
1414.39	2813.37
1414.66	2785.12
1414.92	2800.78
1415.19	2815.75
1415.45	2793.13
1415.72	2761.06
1415.99	2794.35
1416.25	2788.15
1416.52	2794.07
1416.78	2813.99
1417.05	2798.81
1417.32	2793.75
1417.58	2795.56
1417.85	2796.07
1418.11	2768.38
1418.38	2797.34
1418.65	2801.44
1418.91	2772.89
1419.18	2761.8
1419.44	2762.77
1419.71	2777.87
1419.98	2773.24
1420.24	2764.32
1420.51	2760.57
1420.77	2774.86
1421.04	2767.28
1421.31	2763.98
1421.57	2757.75
1421.84	2764.63
1422.1	2775.28
1422.37	2745.65
1422.63	2743.57
1422.9	2735.13
1423.17	2736.75
1423.43	2742.4
1423.7	2742.37
1423.96	2746.75
1424.23	2716.13
1424.49	2730.38
1424.76	2743.15
1425.03	2752.05
1425.29	2745.23
1425.56	2740.78
1425.82	2723.88
1426.09	2731.79
1426.35	2710.22
1426.62	2728.61
1426.88	2741.07
1427.15	2726.35
1427.42	2736.26
1427.68	2722.5
1427.95	2718.72
1428.21	2743.78
1428.48	2719.42
1428.74	2730.89
1429.01	2736.79
1429.27	2709.33
1429.54	2713.19
1429.81	2687.85
1430.07	2686.19
1430.34	2689.23
1430.6	2681.75
1430.87	2675.48
1431.13	2694.85
1431.4	2673.81
1431.66	2680.9
1431.93	2657.41
1432.19	2664.24
1432.46	2672.77
1432.72	2672.49
1432.99	2672.99
1433.26	2681.42
1433.52	2667.87
1433.78	2651.86
1434.05	2652.69
1434.32	2664.07
1434.58	2653.88
1434.85	2652.99
1435.11	2644.61
1435.38	2659.1
1435.64	2642.63
1435.91	2620.78
1436.17	2655.83
1436.44	2574.84
1436.7	2600.74
1436.97	2608.49
1437.23	2626.47
1437.5	2610.24
1437.76	2591.06
1438.03	2613.73
1438.29	2575.14
1438.56	2628.91
1438.82	2641.17
1439.09	2622.97
1439.35	2615.04
1439.62	2621.74
1439.88	2588.44
1440.15	2638.35
1440.17	2642.34
1440.43	2611.63
1440.7	2641.15
1440.97	2594.84
1441.24	2609.44
1441.51	2546.69
1441.77	2569.66
1442.04	2627.4
1442.31	2596.94
1442.58	2590.54
1442.85	2592.3
1443.12	2588.3
1443.38	2567.51
1443.65	2549.49
1443.92	2544.54
1444.19	2558.61
1444.45	2526.19
1444.72	2578.65
1444.99	2576.08
1445.26	2561.91
1445.53	2556.16
1445.79	2583.25
1446.06	2547.33
1446.33	2539.41
1446.6	2568.24
1446.87	2529.58
1447.13	2533.95
1447.4	2510.57
1447.67	2552.5
1447.94	2518.21
1448.21	2495.16
1448.47	2477.92
1448.74	2506.59
1449.01	2519.73
1449.28	2508.82
1449.54	2520.17
1449.81	2468.24
1450.08	2484.76
1450.35	2518.95
1450.62	2503.28
1450.88	2500.82
1451.15	2520.56
1451.42	2492.26
1451.69	2445.12
1451.95	2547.86
1452.22	2477.98
1452.49	2486.93
1452.76	2485.57
1453.02	2492.25
1453.29	2490.74
1453.56	2463.69
1453.83	2465.1
1454.09	2461.71
1454.36	2453.99
1454.63	2468.71
1454.9	2468.14
1455.17	2484.32
1455.43	2441.04
1455.7	2463.94
1455.97	2461.29
1456.23	2456.63
1456.5	2452.47
1456.77	2439.32
1457.04	2445.71
1457.31	2453.6
1457.57	2434.25
1457.84	2476.46
1458.11	2462.47
1458.37	2401.94
1458.64	2421.08
1458.91	2440.54
1459.18	2413.03
1459.44	2445.44
1459.71	2438.66
1459.98	2440.56
1460.25	2435.22
1460.51	2419.5
1460.78	2390.1
1461.05	2412.78
1461.31	2406.76
1461.58	2412.05
1461.85	2347.59
1462.11	2374.32
1462.38	2381.08
1462.65	2400.05
1462.92	2386.67
1463.19	2372.54
1463.45	2348.78
1463.72	2366.81
1463.99	2407.58
1464.25	2388.57
1464.52	2371.82
1464.79	2396.32
1465.05	2390.95
1465.32	2403.84
1465.59	2387.08
1465.86	2319.13
1466.12	2370.2
1466.39	2351.65
1466.66	2355.77
1466.92	2369.22
1467.19	2340.98
1467.46	2355.98
1467.72	2359.32
1467.99	2351.35
1468.26	2371.46
1468.52	2382.42
1468.79	2353.44
1469.06	2376.87
1469.33	2356.69
1469.59	2348.36
1469.86	2375.43
1470.13	2321.24
1470.39	2339.24
1470.66	2304.96
1470.93	2308.93
1471.19	2319.58
1471.46	2343.85
1471.73	2358.08
1471.99	2319.55
1472.26	2318.55
1472.53	2348.6
1472.79	2309.86
1473.06	2321.52
1473.33	2300.34
1473.59	2298.81
1473.86	2330.08
1474.13	2308.88
1474.39	2297.07
1474.66	2349.93
1474.93	2288.62
1475.19	2316.84
1475.46	2302.48
1475.73	2256.79
1475.99	2320.87
1476.26	2320.04
1476.53	2302.31
1476.79	2241.4
1477.06	2314.69
1477.33	2320.78
1477.59	2283.44
1477.86	2291.53
1478.13	2281.89
1478.39	2287.33
1478.66	2292.19
1478.92	2290.43
1479.19	2275.68
1479.46	2260.26
1479.72	2285.03
1479.99	2236.96
1480.26	2264.29
1480.52	2275.21
1480.79	2261.44
1481.06	2245.02
1481.32	2273.63
1481.59	2253.97
1481.85	2255.34
1482.12	2263.19
1482.39	2254.99
1482.65	2275.9
1482.92	2230.97
1483.19	2271.99
1483.45	2203.64
1483.72	2274.8
1483.99	2238.61
1484.25	2243.31
1484.52	2245.91
1484.78	2241.24
1485.05	2256.13
1485.32	2244.06
1485.58	2242.5
1485.85	2229.29
1486.11	2241.51
1486.38	2177.62
1486.65	2241.73
1486.91	2235.8
1487.18	2256.18
1487.44	2226.63
1487.71	2209.44
1487.98	2141.66
1488.24	2236.48
1488.51	2214.6
1488.77	2214.22
1489.04	2196.04
1489.31	2197.11
1489.57	2202.64
1489.84	2231.88
1490.1	2178.78
1490.37	2190.37
1490.64	2192.57
1490.9	2192.05
1491.17	2209.22
1491.43	2193.86
1491.7	2188.86
1491.97	2212.13
1492.23	2195.6
1492.5	2174.14
1492.76	2185.05
1493.03	2181.56
1493.29	2197.02
1493.56	2212.29
1493.83	2211.76
1494.09	2190.74
1494.36	2174.29
1494.62	2201.16
1494.89	2198.7
1495.15	2156.96
1495.42	2185.13
1495.68	2191.55
1495.95	2202.61
1496.22	2156.85
1496.48	2134.42
1496.75	2197.4
1497.01	2124.92
1497.28	2158.23
1497.54	2146.92
1497.81	2188.07
1498.08	2159.67
1498.34	2154.11
1498.61	2168.44
1498.87	2165.97
1499.14	2158.51
1499.4	2161.99
1499.67	2148.49
1499.93	2123.56
1500.2	2150.82
1500.47	2161.83
1500.73	2168.87
1501	2172.94
1501.26	2155.53
1501.53	2098.63
1501.79	2118.68
1502.06	2178.87
1502.32	2135.64
1502.59	2135.21
1502.85	2156.11
1503.12	2150.02
1503.38	2153.45
1503.65	2128.61
1503.91	2102.46
1504.18	2147.9
1504.45	2150.03
1504.71	2129.32
1504.98	2151.98
1505.24	2147.54
1505.51	2147.65
1505.77	2116.98
1506.04	2139.94
1506.3	2156.03
1506.57	2101.52
1506.83	2104.09
1507.1	2090.73
1507.36	2089.62
1507.63	2133.88
1507.89	2099.39
1508.16	2096.64
1508.42	2131.59
1508.69	2088.15
1508.95	2108.08
1509.22	2133.11
1509.48	2164.84
1509.75	2137.38
1510.01	2144.34
1510.28	2129.5
1510.54	2128.86
1510.81	2126.02
1511.07	2156.24
1511.34	2100.23
1511.6	2122.54
1511.87	2108.04
1512.13	2135.68
1512.4	2116.55
1512.66	2103.52
1512.93	2111.22
1513.19	2090.29
1513.46	2079.8
1513.72	2098.47
1513.99	2099.56
1514.25	2100.63
1514.52	2104.96
1514.78	2097.07
1515.05	2101.04
1515.31	2095.73
1515.58	2111.68
1515.84	2110.68
1516.11	2093.52
1516.37	2106.03
1516.63	2118.1
1516.9	2113.72
1517.16	2068.85
1517.43	2091.29
1517.69	2105.39
1517.96	2076.09
1518.22	2066.17
1518.49	2060.94
1518.75	2128.29
1519.02	2060.74
1519.28	2105.04
1519.55	2082.24
1519.81	2105.18
1520.08	2053.45
1520.34	2110.01
1520.6	2101.22
1520.87	2052.44
1521.13	2098.42
1521.4	2113.61
1521.66	2111.27
1521.93	2079.6
1522.19	2112.93
1522.46	2068.92
1522.72	2086.54
1522.99	2070.55
1523.25	2078.97
1523.51	2065.77
1523.78	2059
1524.04	2079.61
1524.31	2054.56
1524.57	2052.37
1524.84	2091.84
1525.1	2047.5
1525.36	2033.32
1525.63	2108.73
1525.89	2067.01
1526.16	2065.95
1526.42	2108.45
1526.69	2087.47
1526.95	2089.4
1527.21	2077.65
1527.48	2074.51
1527.74	2079.66
1528.01	2073.6
1528.27	2084.35
1528.53	2052.53
1528.8	2073.71
1529.06	2070.33
1529.33	2117.13
1529.59	2070.57
1529.85	2079.46
1530.12	2078.53
1530.38	2082.07
1530.65	2079.35
1530.91	2088.83
1531.17	2069.4
1531.44	2070.31
1531.7	2045.83
1531.97	2084.81
1532.23	2020.69
1532.5	2067.52
1532.76	2068.75
1533.02	2075.41
1533.29	2098.15
1533.55	2072.32
1533.82	2058.46
1534.08	2097.21
1534.34	2063.26
1534.61	2046.94
1534.87	2084.46
1535.14	2085.56
1535.4	2047.03
1535.66	2054.71
1535.93	2083.11
1536.19	2109.31
1536.45	2036.07
1536.72	2087.85
1536.98	2085.39
1537.25	2079.92
1537.51	2091.99
1537.77	2072.26
1538.04	2055.57
1538.3	2112.32
1538.56	2102.83
1538.83	2073.99
1539.09	2069.73
1539.36	2052.22
1539.62	2078.18
1539.88	2042.78
1540.15	2071.56
1540.41	2100.39
1540.67	2077.72
1540.94	2064.57
1541.2	2058.1
1541.46	2087.87
1541.73	2056.27
1541.99	2066.04
1542.26	2069.99
1542.52	2057.62
1542.78	2083.91
1543.04	2059.95
1543.31	2039.14
1543.57	2056.1
1543.84	2065.5
1544.1	2076.04
1544.36	2048.53
1544.63	2062.84
1544.89	2083.3
1545.15	2041.68
1545.42	2072.07
1545.68	2034.92
1545.94	2055.92
1546.21	2082.59
[truncated: 1,786 more rows]
