# Supplementary material for: Enhancing the Quality of Diamond Film Growth Through the Synergistic Addition of Nitrogen and Carbon Dioxide
Source: Materials (Basel). 2026 Jan 4;19(1):183. doi: 10.3390/ma19010183 (PMC12787062; doi:10.3390/ma19010183)
Supplement: Supplementary file 1 [file materials-19-00183-s001.zip › Raman/Different nitrogen flow rates/40ppmN2 +1sccmO2.txt]

1000.39	1913.86
1000.67	1899.02
1000.96	1916.03
1001.24	1908.9
1001.53	1900.34
1001.81	1900.42
1002.1	1900.3
1002.39	1945.86
1002.67	1938.46
1002.95	1917.41
1003.24	1929.59
1003.53	1900.23
1003.81	1909.01
1004.1	1876.78
1004.38	1910.83
1004.67	1917.73
1004.95	1940.56
1005.24	1916.17
1005.52	1894.83
1005.81	1921.95
1006.09	1937.91
1006.38	1930.79
1006.66	1909.16
1006.95	1962.27
1007.23	1948.74
1007.52	1924.49
1007.8	1931.68
1008.09	1919.33
1008.37	1946.33
1008.66	1943.68
1008.94	1929.29
1009.23	1937.63
1009.51	1928.03
1009.8	1952.95
1010.08	1892.97
1010.37	1973.95
1010.65	1978.96
1010.94	1930.52
1011.22	1938.79
1011.5	1954.88
1011.79	1970.28
1012.08	1926.63
1012.36	1951.23
1012.64	1929.52
1012.93	1939.19
1013.21	1922.23
1013.5	1920.94
1013.78	1954
1014.07	1968.31
1014.35	1905.77
1014.64	1963.68
1014.92	1972.9
1015.21	1976.51
1015.49	1930.02
1015.78	1950.71
1016.06	1962.22
1016.34	1993.54
1016.63	1946.99
1016.91	1969.92
1017.2	1962.24
1017.48	1980.59
1017.77	1986.44
1018.05	1976.12
1018.34	1985.78
1018.62	1958.01
1018.9	1917.81
1019.19	1965.97
1019.47	1986.96
1019.76	1986.84
1020.04	1986.33
1020.33	1979.16
1020.61	2000.04
1020.9	1950.89
1021.18	1955.34
1021.46	1936.73
1021.75	1968.3
1022.03	1971.12
1022.32	1990.43
1022.6	1973.63
1022.89	2006.81
1023.17	1973.59
1023.45	1982.89
1023.74	1968.46
1024.02	2000.84
1024.31	2003
1024.59	1964.69
1024.88	1999.42
1025.16	1995.03
1025.44	1984.65
1025.73	2023.02
1026.01	2036.66
1026.3	2002.6
1026.58	1988.59
1026.87	1949.36
1027.15	2034.89
1027.43	1992.74
1027.72	1982.35
1028	1978.45
1028.28	2021.71
1028.57	1996.71
1028.85	2016.39
1029.14	1973.37
1029.42	2026.67
1029.71	1965.88
1029.99	2023.19
1030.27	1969.91
1030.56	2006.12
1030.84	2056.5
1031.12	2005.97
1031.41	1982.5
1031.69	1990.13
1031.98	2008.24
1032.26	1995.13
1032.54	1984.11
1032.83	2004.04
1033.11	2020.05
1033.39	1965.61
1033.68	1984.87
1033.96	2001.16
1034.25	2013.54
1034.53	2028.39
1034.81	2024.01
1035.1	1984.2
1035.38	2012.58
1035.67	1975.19
1035.95	2030.76
1036.23	1973.97
1036.52	2042.26
1036.8	1988.48
1037.08	1987.89
1037.37	2022.78
1037.65	2011.27
1037.93	2022.42
1038.22	2014.43
1038.5	2047.06
1038.78	2016.85
1039.07	2009.96
1039.35	2017.12
1039.63	2020.42
1039.92	2036.57
1040.2	1999.67
1040.49	2028.48
1040.77	2024.58
1041.05	2021.1
1041.34	2020.56
1041.62	2001.89
1041.9	2019.81
1042.19	2025.27
1042.47	1984.3
1042.75	1987.57
1043.04	2027.15
1043.32	2009.39
1043.6	2036.11
1043.89	2000.34
1044.17	2012.67
1044.45	2050.58
1044.74	2047.65
1045.02	2029.13
1045.3	2032.32
1045.59	2052.41
1045.87	2028.27
1046.15	2038.44
1046.44	2034.8
1046.72	2019.72
1047	1989.49
1047.28	2012.5
1047.57	2077.22
1047.85	2018.37
1048.13	1972.64
1048.42	2005.1
1048.7	2047.96
1048.98	2059.94
1049.27	2059.81
1049.55	2050.14
1049.83	2063.74
1050.12	2047.44
1050.4	2019.29
1050.68	2063.37
1050.97	2023.77
1051.25	2049.38
1051.53	2018.52
1051.81	1999.09
1052.1	2052.73
1052.38	2075.61
1052.66	2019.4
1052.94	2054.76
1053.23	2099.97
1053.51	2046.28
1053.79	2062.61
1054.08	2055.22
1054.36	2028.76
1054.64	2066.29
1054.93	2036.31
1055.21	2039.02
1055.49	2089.16
1055.77	2078.25
1056.06	2051.08
1056.34	2066.11
1056.62	2078.52
1056.9	2073.52
1057.19	2064.59
1057.47	2095.16
1057.75	2115.42
1058.04	2086.09
1058.32	2064.8
1058.6	2084.68
1058.88	2108.14
1059.17	2083.3
1059.45	2036.67
1059.73	2088.53
1060.01	2116.54
1060.3	2093.47
1060.58	2067.3
1060.86	2083.97
1061.14	2080.74
1061.43	2104.94
1061.71	2091.37
1061.99	2071.88
1062.27	2092.17
1062.56	2111.9
1062.84	2082.78
1063.12	2089.41
1063.4	2088.93
1063.69	2096.05
1063.97	2075.84
1064.25	2101.03
1064.53	2100.49
1064.82	2108.56
1065.1	2060.43
1065.38	2085.59
1065.66	2109.52
1065.95	2082.71
1066.23	2061.55
1066.51	2122.72
1066.79	2107.83
1067.07	2086.78
1067.36	2080.38
1067.64	2089.68
1067.92	2111.57
1068.2	2123.01
1068.49	2099.53
1068.77	2123.53
1069.05	2106.03
1069.33	2097.81
1069.61	2102.97
1069.9	2080.18
1070.18	2137.87
1070.46	2114.62
1070.74	2127.31
1071.02	2114.48
1071.31	2137.72
1071.59	2130.97
1071.87	2085.79
1072.15	2084.94
1072.43	2141.74
1072.72	2101.49
1073	2076.62
1073.28	2062.5
1073.56	2129.39
1073.84	2121.64
1074.13	2124.65
1074.41	2097.05
1074.69	2161.17
1074.97	2116.49
1075.25	2120.97
1075.54	2156.83
1075.82	2109.64
1076.1	2101.2
1076.38	2110.48
1076.66	2083.84
1076.94	2181.94
1077.23	2162.81
1077.51	2102.13
1077.79	2144.98
1078.07	2130.67
1078.35	2098.82
1078.63	2138.1
1078.92	2145.53
1079.2	2132.39
1079.48	2139.68
1079.76	2145.9
1080.04	2130.71
1080.32	2112.26
1080.61	2117.68
1080.89	2122.57
1081.17	2077.72
1081.45	2126.75
1081.73	2126.28
1082.01	2129.6
1082.3	2144.46
1082.58	2154.3
1082.86	2152.19
1083.14	2118.82
1083.42	2140.34
1083.7	2135.81
1083.99	2163.16
1084.27	2134.11
1084.55	2097.42
1084.83	2151.48
1085.11	2107.1
1085.39	2136.22
1085.67	2168.29
1085.95	2159.06
1086.24	2136.1
1086.52	2121.36
1086.8	2142.33
1087.08	2119.13
1087.36	2182.37
1087.64	2166.04
1087.92	2168.54
1088.2	2190.03
1088.49	2147.59
1088.77	2147.31
1089.05	2138.41
1089.33	2178.66
1089.61	2139.85
1089.89	2145.36
1090.17	2144.39
1090.46	2163.28
1090.74	2165.04
1091.02	2149.86
1091.3	2138.3
1091.58	2162.75
1091.86	2159.54
1092.14	2163.81
1092.42	2166.77
1092.7	2161.56
1092.98	2167.97
1093.27	2106.94
1093.55	2180.22
1093.83	2159.2
1094.11	2119.68
1094.39	2186.76
1094.67	2163.31
1094.95	2176.71
1095.23	2163.37
1095.51	2171.01
1095.79	2156.54
1096.07	2185.33
1096.36	2166.46
1096.64	2166.56
1096.92	2178.26
1097.2	2217.49
1097.48	2169.02
1097.76	2157.8
1098.04	2193.3
1098.32	2217.82
1098.6	2130.12
1098.88	2128.18
1099.16	2176.17
1099.44	2184.17
1099.73	2164.93
1100.01	2195.14
1100.29	2193.37
1100.57	2192.58
1100.85	2201.25
1101.13	2165.1
1101.41	2163.78
1101.69	2177.72
1101.97	2186.45
1102.25	2164.22
1102.53	2196.83
1102.81	2160.86
1103.09	2207.66
1103.37	2213.49
1103.65	2213.19
1103.94	2204.27
1104.22	2196.57
1104.5	2169.05
1104.78	2191.13
1105.06	2194.06
1105.34	2203.78
1105.62	2194.16
1105.9	2197.36
1106.18	2188.17
1106.46	2171.74
1106.74	2172.93
1107.02	2202.08
1107.3	2241.52
1107.58	2196.95
1107.86	2180.51
1108.14	2201.24
1108.42	2225.54
1108.7	2190.54
1108.98	2163.39
1109.26	2206.12
1109.54	2261.5
1109.82	2186.57
1110.1	2195.69
1110.38	2223.03
1110.66	2200.65
1110.94	2219.26
1111.22	2172.54
1111.51	2208.11
1111.79	2223.88
1112.07	2219.16
1112.35	2226.14
1112.63	2212.97
1112.91	2220.28
1113.19	2200.52
1113.47	2180.99
1113.75	2227.79
1114.03	2230.09
1114.31	2208.63
1114.59	2194.69
1114.87	2246.01
1115.15	2194.7
1115.43	2200.36
1115.71	2198.32
1115.99	2220.01
1116.27	2241.97
1116.55	2174.75
1116.83	2218.56
1117.11	2167.49
1117.39	2220.7
1117.67	2221.62
1117.95	2200.59
1118.23	2212.83
1118.51	2247.91
1118.79	2243.69
1119.06	2233.77
1119.34	2203.5
1119.63	2196.8
1119.91	2204.35
1120.19	2242.32
1120.47	2243.53
1120.75	2195.66
1121.02	2225.05
1121.3	2224.98
1121.58	2228.43
1121.86	2239.39
1122.14	2230.94
1122.42	2226.49
1122.7	2260.18
1122.98	2262.84
1123.26	2268.62
1123.54	2216.85
1123.82	2238.04
1124.1	2262.71
1124.38	2244.5
1124.66	2248.89
1124.94	2204.85
1125.22	2256.35
1125.5	2260.53
1125.78	2265.92
1126.06	2260.28
1126.34	2272.64
1126.62	2259.13
1126.9	2250.63
1127.18	2266.11
1127.46	2296.88
1127.74	2276.14
1128.01	2266.11
1128.29	2246.14
1128.57	2271.8
1128.85	2259.95
1129.13	2234.14
1129.41	2250.89
1129.69	2289.89
1129.97	2294.43
1130.25	2270.03
1130.53	2266.25
1130.81	2294.51
1131.09	2285.71
1131.37	2259.17
1131.65	2249.52
1131.92	2239.67
1132.2	2251.85
1132.48	2314.75
1132.76	2284.35
1133.04	2273.82
1133.32	2263.94
1133.6	2231.49
1133.88	2263.13
1134.16	2247.55
1134.44	2293.74
1134.72	2260.96
1135	2283.46
1135.28	2283.52
1135.55	2273.64
1135.83	2249.97
1136.11	2250.32
1136.39	2312.87
1136.67	2296.25
1136.95	2267.63
1137.23	2267.82
1137.51	2275.02
1137.79	2276.15
1138.07	2243.06
1138.34	2229.76
1138.62	2299.19
1138.9	2249
1139.18	2303.12
1139.46	2235.3
1139.74	2302.19
1140.02	2295.84
1140.3	2277.6
1140.58	2255.65
1140.85	2303.93
1141.13	2342.29
1141.41	2316.86
1141.69	2259.67
1141.97	2335.28
1142.25	2334.68
1142.53	2266.04
1142.8	2289.18
1143.08	2355.92
1143.36	2314.53
1143.64	2306.89
1143.92	2298.24
1144.2	2329.26
1144.48	2289.23
1144.76	2290.86
1145.04	2260.07
1145.31	2284.06
1145.59	2307
1145.87	2300.46
1146.15	2244.53
1146.43	2322.5
1146.71	2306.12
1146.99	2329.07
1147.26	2297.47
1147.54	2299.64
1147.82	2319.25
1148.1	2306.25
1148.38	2285.37
1148.66	2327.66
1148.93	2362.85
1149.21	2323.19
1149.49	2291.06
1149.77	2308.22
1150.05	2314.87
1150.33	2337.17
1150.61	2310.97
1150.88	2269.82
1151.16	2338.14
1151.44	2314.12
1151.72	2322.92
1152	2311.73
1152.28	2335.47
1152.55	2314.61
1152.83	2312.02
1153.11	2350.72
1153.39	2342.34
1153.67	2344.62
1153.94	2318.2
1154.22	2316.95
1154.5	2353.75
1154.78	2363.25
1155.06	2307.88
1155.34	2319.34
1155.61	2353.76
1155.89	2358.83
1156.17	2347.09
1156.45	2334.78
1156.73	2368.98
1157	2351.99
1157.28	2305.69
1157.56	2329.85
1157.84	2356.75
1158.12	2343.03
1158.4	2322.9
1158.67	2350.19
1158.95	2384.59
1159.23	2366.6
1159.51	2351.01
1159.79	2363.95
1160.06	2378.7
1160.34	2299.01
1160.62	2372.91
1160.9	2394.62
1161.17	2335.48
1161.45	2391.28
1161.73	2332.64
1162.01	2372.56
1162.29	2392.05
1162.56	2396.48
1162.84	2371.8
1163.12	2342.85
1163.4	2357.46
1163.68	2342.91
1163.95	2341.1
1164.23	2320.42
1164.51	2371.97
1164.79	2369.19
1165.06	2371.85
1165.34	2375.32
1165.62	2390.82
1165.9	2423.03
1166.17	2366.08
1166.45	2340.19
1166.73	2372.83
1167.01	2420.15
1167.28	2390.54
1167.56	2410.94
1167.84	2445.33
1168.12	2433.88
1168.4	2416
1168.67	2369.22
1168.95	2432.67
1169.23	2403.8
1169.51	2362.27
1169.78	2405.8
1170.06	2382.55
1170.34	2410.92
1170.62	2392.19
1170.89	2404.46
1171.17	2389.69
1171.45	2427.99
1171.72	2391.14
1172	2409.14
1172.28	2433.37
1172.56	2401.37
1172.83	2409.58
1173.11	2413.11
1173.39	2448.44
1173.67	2449.01
1173.94	2399.08
1174.22	2395.75
1174.5	2400.91
1174.78	2440.91
1175.05	2443.93
1175.33	2404.74
1175.61	2418.89
1175.89	2462.69
1176.16	2441.72
1176.44	2428.06
1176.72	2409.67
1176.99	2453.18
1177.27	2458.47
1177.55	2438.53
1177.82	2415.83
1178.1	2473.71
1178.38	2453.49
1178.66	2468.95
1178.93	2426.66
1179.21	2441.12
1179.49	2465.35
1179.76	2438.24
1180.04	2438.3
1180.32	2465.51
1180.6	2490.21
1180.87	2417.72
1181.15	2384.02
1181.43	2466.26
1181.7	2471.73
1181.98	2446.44
1182.26	2435.69
1182.53	2454.58
1182.81	2480.04
1183.09	2462.37
1183.37	2419.89
1183.64	2460.25
1183.92	2440.99
1184.2	2469.73
1184.47	2431.57
1184.75	2472.96
1185.03	2471.07
1185.3	2479.15
1185.58	2456.9
1185.86	2476.72
1186.13	2470.51
1186.41	2488.75
1186.69	2465.52
1186.96	2448.63
1187.24	2491.14
1187.52	2453.24
1187.79	2491.92
1188.07	2497.77
1188.35	2492.18
1188.62	2504.75
1188.9	2471.86
1189.18	2476.92
1189.45	2501.65
1189.73	2478.89
1190.01	2451.77
1190.28	2488.18
1190.56	2513.85
1190.84	2512.02
1191.11	2486.73
1191.39	2512.22
1191.67	2486.22
1191.94	2538.11
1192.22	2503.25
1192.49	2488.87
1192.77	2506.19
1193.05	2514
1193.32	2538.57
1193.6	2499.23
1193.88	2462.72
1194.15	2469.43
1194.43	2527.45
1194.71	2522.35
1194.98	2453.3
1195.26	2513.86
1195.54	2481.53
1195.81	2532.31
1196.09	2507.57
1196.36	2547.16
1196.64	2511.7
1196.92	2500.3
1197.19	2552.02
1197.47	2529.82
1197.75	2495
1198.02	2497.34
1198.3	2523.11
1198.57	2568.27
1198.85	2508.62
1199.13	2526.35
1199.4	2535.4
1199.68	2483.77
1199.95	2555.93
1200.23	2519.16
1200.51	2508.04
1200.78	2534.12
1201.06	2513.43
1201.34	2531.6
1201.61	2516.92
1201.89	2527.39
1202.16	2565.51
1202.44	2529.82
1202.72	2535.43
1202.99	2585.3
1203.27	2567.11
1203.54	2544.94
1203.82	2547.74
1204.09	2560.89
1204.37	2550.04
1204.65	2561.35
1204.92	2540.46
1205.2	2598.78
1205.47	2574.81
1205.75	2576.93
1206.03	2545.01
1206.3	2528.9
1206.58	2563.66
1206.85	2550.65
1207.13	2567.68
1207.4	2578.91
1207.68	2593.05
1207.96	2552.69
1208.23	2570.11
1208.51	2573.7
1208.78	2621.54
1209.06	2543.16
1209.33	2498.91
1209.61	2584.69
1209.89	2575.83
1210.16	2569.27
1210.44	2575.29
1210.71	2577.39
1210.99	2612.09
1211.26	2540.57
1211.54	2571.12
1211.81	2605.47
1212.09	2601.63
1212.37	2565.11
1212.64	2596.98
1212.92	2632.22
1213.19	2617.35
1213.47	2556.32
1213.74	2590.15
1214.02	2627.27
1214.29	2603.76
1214.57	2593.92
1214.84	2573.76
1215.12	2598.25
1215.4	2600.64
1215.67	2579.28
1215.95	2597.48
1216.22	2602.16
1216.5	2619.54
1216.77	2593.3
1217.05	2604.71
1217.32	2602.28
1217.6	2641.91
1217.87	2630.68
1218.15	2603.92
1218.42	2617.4
1218.7	2621.86
1218.97	2607.22
1219.25	2617.05
1219.52	2650.15
1219.8	2633.77
1220.08	2634.2
1220.35	2644.17
1220.63	2562.79
1220.9	2657.47
1221.18	2639.78
1221.45	2602.01
1221.73	2633.39
1222	2609.3
1222.28	2629.29
1222.55	2586.93
1222.83	2617.14
1223.1	2668.68
1223.38	2574.57
1223.65	2639.44
1223.93	2631.65
1224.2	2633.32
1224.48	2599.63
1224.75	2636.27
1225.03	2600.92
1225.3	2654.25
1225.58	2680.28
1225.85	2610.8
1226.13	2649.37
1226.4	2625.6
1226.68	2674.27
1226.95	2663.79
1227.23	2598.52
1227.5	2660.88
1227.77	2656.17
1228.05	2661.34
1228.32	2632.47
1228.6	2736.76
1228.87	2715.72
1229.15	2632.35
1229.42	2674.97
1229.7	2667.89
1229.97	2684.74
1230.25	2667.13
1230.52	2675.86
1230.8	2692.31
1231.07	2669.28
1231.35	2648.65
1231.62	2646.63
1231.9	2673.3
1232.17	2702.5
1232.45	2676.11
1232.72	2661.26
1232.99	2668.43
1233.27	2699.03
1233.54	2712.2
1233.82	2669.47
1234.09	2666.18
1234.37	2756.95
1234.64	2707.03
1234.92	2708.64
1235.19	2694.87
1235.46	2669.25
1235.74	2737.11
1236.01	2695.29
1236.29	2671.26
1236.56	2693.94
1236.84	2706.08
1237.11	2692.46
1237.39	2715.79
1237.66	2713.04
1237.94	2724.48
1238.21	2686.45
1238.48	2694.23
1238.76	2720.71
1239.03	2721.61
1239.31	2717.42
1239.58	2705.68
1239.85	2687.7
1240.13	2720.04
1240.4	2723.62
1240.68	2675.57
1240.95	2692.34
1241.23	2776.52
1241.5	2752.34
1241.77	2710.22
1242.05	2733.58
1242.32	2747.77
1242.6	2689.85
1242.87	2736
1243.14	2747.61
1243.42	2730.82
1243.69	2731.84
1243.97	2721.7
1244.24	2779.25
1244.52	2776.68
1244.79	2740.85
1245.06	2702.34
1245.34	2750.36
1245.61	2766.3
1245.89	2774.65
1246.16	2747.89
1246.43	2720.46
1246.71	2797.76
1246.98	2763.83
1247.25	2791.01
1247.53	2814.73
1247.8	2809.64
1248.08	2816.01
1248.35	2782.82
1248.62	2737.09
1248.9	2789.73
1249.17	2841.36
1249.45	2713.29
1249.72	2751.32
1249.99	2837.8
1250.27	2836.52
1250.54	2797.19
1250.81	2801.54
1251.09	2815.59
1251.36	2808.32
1251.64	2784.77
1251.91	2776.8
1252.18	2813.25
1252.46	2803.13
1252.73	2825.9
1253	2776.88
1253.28	2827.48
1253.55	2830.46
1253.83	2807.44
1254.1	2747.68
1254.37	2808.31
1254.65	2855.15
1254.92	2794.31
1255.19	2816.38
1255.47	2779.92
1255.74	2859.62
1256.01	2890.64
1256.29	2802.33
1256.56	2830.16
1256.83	2848.96
1257.11	2872.22
1257.38	2784.53
1257.66	2833.44
1257.93	2857.25
1258.2	2828.71
1258.47	2861.81
1258.75	2826.23
1259.02	2832.61
1259.29	2895.35
1259.57	2834.39
1259.84	2807.88
1260.11	2863.02
1260.39	2921.53
1260.66	2854.34
1260.93	2840.05
1261.21	2880.56
1261.48	2893.34
1261.76	2858.09
1262.03	2838.55
1262.3	2911
1262.57	2890.84
1262.85	2841.75
1263.12	2864.89
1263.39	2875.27
1263.67	2879.35
1263.94	2877.13
1264.21	2830.15
1264.49	2857.93
1264.76	2918.05
1265.03	2878.3
1265.31	2868.58
1265.58	2888.32
1265.85	2893.26
1266.12	2874.36
1266.4	2888.27
1266.67	2901.59
1266.94	2928.3
1267.22	2904.92
1267.49	2911.68
1267.76	2869.38
1268.04	2868.68
1268.31	2935.31
1268.58	2885.96
1268.85	2894.35
1269.13	2905.39
1269.4	2916.86
1269.67	2892.11
1269.95	2927.34
1270.22	2912.02
1270.49	2927.02
1270.76	2906.33
1271.04	2948.35
1271.31	2956.35
1271.58	2957.92
1271.86	2968.61
1272.13	2923.88
1272.4	2913.55
1272.67	2940.04
1272.95	2960.77
1273.22	2902.24
1273.49	2972.81
1273.76	2945.73
1274.04	2941.21
1274.31	2922
1274.58	2943.21
1274.86	3024.68
1275.13	3021.31
1275.4	2961.36
1275.67	2928.47
1275.95	2978.66
1276.22	3004.67
1276.49	2973.87
1276.76	2909.86
1277.04	2990.3
1277.31	3011.35
1277.58	2969.49
1277.85	2974.76
1278.13	2998.22
1278.4	2959.68
1278.67	3029.2
1278.94	3006.62
1279.22	2997.75
1279.49	3026.31
1279.76	3011.92
1280.03	2974.99
1280.31	2974.41
1280.58	3003.22
1280.85	3025.77
1281.12	3033.22
1281.4	2989.41
1281.67	3020.65
1281.94	3056.53
1282.21	3036.98
1282.48	3008.85
1282.76	3033.35
1283.03	3043.82
1283.3	3058.13
1283.57	3025.35
1283.85	3068.11
1284.12	3104.3
1284.39	3062.02
1284.66	3080.06
1284.93	3039.59
1285.21	3073.87
1285.48	3056.09
1285.75	3023.39
1286.02	3045.76
1286.3	3079.76
1286.57	3042.83
1286.84	3053.52
1287.11	3046.35
1287.38	3092.01
1287.65	3078.47
1287.93	3089.98
1288.2	3080.47
1288.47	3107.76
1288.74	3112.54
1289.02	3073.51
1289.29	3049.48
1289.56	3146.76
1289.83	3113.9
1290.1	3080.99
1290.37	3126.85
1290.65	3178.57
1290.92	3155.05
1291.19	3108.32
1291.46	3078.92
1291.73	3141.74
1292.01	3126.22
1292.28	3093.33
1292.55	3138.88
1292.82	3093.51
1293.09	3169.66
1293.36	3151.18
1293.64	3135.77
1293.91	3158.49
1294.18	3178.98
1294.45	3172.56
1294.72	3165.21
1295	3176.76
1295.27	3158.29
1295.54	3178.1
1295.81	3140.08
1296.08	3196.08
1296.35	3243.54
1296.63	3202.76
1296.9	3193.29
1297.17	3229.43
1297.44	3231.76
1297.71	3227.8
1297.98	3181.55
1298.25	3231.22
1298.53	3239.83
1298.8	3245.71
1299.07	3213.77
1299.34	3272.82
1299.61	3251.97
1299.88	3238.09
1300.15	3276.3
1300.43	3212.68
1300.7	3280.09
1300.97	3232.54
1301.24	3275.69
1301.51	3253.82
1301.78	3316.21
1302.06	3293.96
1302.33	3284.95
1302.6	3268.84
1302.87	3241.89
1303.14	3305.93
1303.41	3297.17
1303.68	3242.8
1303.95	3324.66
1304.23	3312.11
1304.5	3367.85
1304.77	3257
1305.04	3277.42
1305.31	3266.03
1305.58	3284.65
1305.85	3321.39
1306.12	3279.55
1306.4	3295.64
1306.67	3338.51
1306.94	3253.97
1307.21	3285.78
1307.48	3323.67
1307.75	3375.54
1308.02	3306.33
1308.29	3360.45
1308.56	3365.88
1308.84	3366.38
1309.11	3421.92
1309.38	3378.12
1309.65	3406.94
1309.92	3348.09
1310.19	3398.3
1310.46	3388.92
1310.73	3358.03
1311	3368.04
1311.27	3388.62
1311.54	3400.37
1311.82	3387.91
1312.09	3438.26
1312.36	3417.24
1312.63	3413.96
1312.9	3458.92
1313.17	3441.38
1313.44	3478.07
1313.71	3394.14
1313.98	3433.12
1314.25	3509.42
1314.53	3470.86
1314.8	3459.72
1315.07	3471.03
1315.34	3492.9
1315.61	3483.12
1315.88	3479.37
1316.15	3499.11
1316.42	3523.56
1316.69	3544.3
1316.96	3508.82
1317.23	3519.17
1317.5	3517.58
1317.77	3519.79
1318.04	3574.74
1318.31	3570.88
1318.59	3520.59
1318.86	3572.91
1319.13	3643.51
1319.4	3632.68
1319.67	3558.48
1319.94	3668.28
1320.21	3603.22
1320.48	3585.46
1320.75	3651.93
1321.02	3631.49
1321.29	3602.09
1321.56	3668.86
1321.83	3696.52
1322.1	3609.18
1322.37	3708.62
1322.64	3667.36
1322.91	3747.44
1323.18	3738.42
1323.45	3780.42
1323.72	3757.71
1323.99	3778.29
1324.26	3842.97
1324.54	3840.62
1324.81	3863.97
1325.08	3913.32
1325.35	3912.11
1325.62	3967.42
1325.89	4005.43
1326.16	4049.84
1326.43	4108.33
1326.7	4155.07
1326.97	4268.23
1327.24	4248.16
1327.51	4334.65
1327.78	4481.91
1328.05	4584.01
1328.32	4717.85
1328.59	4778.08
1328.86	4977.22
1329.13	5214.91
1329.4	5464.22
1329.67	5736.55
1329.94	6277.67
1330.21	6754.25
1330.48	7344.09
1330.75	8151.18
1331.02	9183.16
1331.29	10565.6
1331.56	11682.6
1331.83	13220.7
1332.1	14810.8
1332.37	16042.5
1332.64	16543.4
1332.91	16652.1
1333.18	16264
1333.45	15313.9
1333.72	13959
1333.99	12555.3
1334.26	11285.5
1334.53	9937.85
1334.8	9025.84
1335.07	7901.9
1335.34	7277.42
1335.61	6489.83
1335.88	6122.8
1336.15	5679.79
1336.42	5340.88
1336.69	5105.52
1336.96	4970.57
1337.23	4731.64
1337.5	4622.7
1337.77	4509.42
1338.04	4443.85
1338.3	4327.06
1338.57	4283.44
1338.84	4250.06
1339.11	4228.24
1339.38	4144.27
1339.65	4144.74
1339.92	4097.15
1340.19	4133.42
1340.46	4060.12
1340.73	4001.49
1341	4028.78
1341.27	4051.46
1341.54	4063.58
1341.81	4029.63
1342.08	3990.87
1342.35	4011.57
1342.62	4021.09
1342.89	4035.23
1343.16	3952.15
1343.43	4015.69
1343.7	4016.5
1343.97	3990.41
1344.24	3995.78
1344.51	3991.44
1344.77	4024.5
1345.04	4031.09
1345.31	3959.17
1345.58	3955.14
1345.85	4013.38
1346.12	4047.67
1346.39	4000.65
1346.66	4020.29
1346.93	3965.22
1347.2	4012.29
1347.47	4011.24
1347.74	3987.66
1348.01	4016.41
1348.27	4012.13
1348.54	4017.96
1348.81	4038.64
1349.08	4019.4
1349.35	4064.58
1349.62	4093.79
1349.89	4024.97
1350.16	4085.94
1350.43	4032.4
1350.7	4075.17
1350.97	3966.59
1351.24	4095.62
1351.5	4102.33
1351.77	4069.17
1352.04	4062.09
1352.31	4082.56
1352.58	4109.88
1352.85	4099.5
1353.12	4096.23
1353.39	4061.76
1353.66	4175.76
1353.92	4113.17
1354.19	4075.23
1354.46	4085.75
1354.73	4138.64
1355	4095.46
1355.27	4140.21
1355.54	4144.05
1355.81	4140.17
1356.08	4139.59
1356.35	4118.43
1356.61	4117.01
1356.88	4165.55
1357.15	4186.83
1357.42	4212.1
1357.69	4198.8
1357.96	4151.94
1358.23	4187.4
1358.5	4217.93
1358.76	4144.74
1359.03	4212.36
1359.3	4157.37
1359.57	4198.83
1359.84	4210.3
1360.11	4228.54
1360.38	4201.79
1360.65	4214.56
1360.91	4243.58
1361.18	4235.14
1361.45	4262.7
1361.72	4295.16
1361.99	4286.61
1362.26	4319.64
1362.53	4307.18
1362.79	4276.4
1363.06	4272.59
1363.33	4306.05
1363.6	4282.56
1363.87	4344.6
1364.14	4336.4
1364.41	4285.3
1364.67	4325.79
1364.94	4358.11
1365.21	4362.19
1365.48	4355.01
1365.75	4322.84
1366.02	4365.95
1366.28	4333.03
1366.55	4353.08
1366.82	4333.33
1367.09	4381.4
1367.36	4412.47
1367.63	4370.96
1367.89	4381.38
1368.16	4378.03
1368.43	4422.83
1368.7	4392.31
1368.97	4371.88
1369.23	4471.18
1369.5	4438.83
1369.77	4470.4
1370.04	4395.61
1370.31	4409.49
1370.58	4467.23
1370.84	4448.69
1371.11	4509.68
1371.38	4482.89
1371.65	4477.61
1371.92	4500.21
1372.18	4483.3
1372.45	4484.36
1372.72	4502.55
1372.99	4584.6
1373.26	4489.28
1373.53	4409.79
1373.79	4526.84
1374.06	4572.8
1374.33	4531.9
1374.6	4489.84
1374.87	4545.44
1375.13	4530.34
1375.4	4575.07
1375.67	4490.39
1375.94	4547.41
1376.21	4628.51
1376.47	4588.26
1376.74	4575.18
1377.01	4533.28
1377.28	4627.87
1377.55	4577.78
1377.81	4613.23
1378.08	4586.61
1378.35	4575.21
1378.62	4600.78
1378.88	4606.49
1379.15	4553.27
1379.42	4556.85
1379.69	4607.41
1379.96	4616.06
1380.22	4574.63
1380.49	4622.74
1380.76	4636.45
1381.03	4714.23
1381.29	4631.46
1381.56	4632.53
1381.83	4617.56
1382.1	4710.87
1382.36	4685.71
1382.63	4652.64
1382.9	4733.7
1383.17	4742.34
1383.43	4676.08
1383.7	4717.14
1383.97	4645.19
1384.24	4738.44
1384.51	4750.24
1384.77	4702.58
1385.04	4677.23
1385.31	4737.13
1385.58	4739.9
1385.84	4755.29
1386.11	4737.82
1386.38	4799.89
1386.64	4765
1386.91	4757.4
1387.18	4801.6
1387.45	4802.43
1387.71	4814.97
1387.98	4734.06
1388.25	4786.82
1388.52	4826.2
1388.78	4842.01
1389.05	4770.2
1389.32	4790.43
1389.59	4788.97
1389.85	4851.12
1390.12	4796.86
1390.39	4837.17
1390.65	4801.22
1390.92	4853.83
1391.19	4808.5
1391.46	4824.51
1391.72	4841.97
1391.99	4827.49
1392.26	4910.37
1392.53	4812.52
1392.79	4811.08
1393.06	4862.21
1393.33	4886.5
1393.59	4866.44
1393.86	4885.84
1394.13	4897.63
1394.4	4890.72
1394.66	4824.41
1394.93	4870.07
1395.2	4915.9
1395.46	4922.7
1395.73	4889.64
1396	4853.61
1396.26	4892.94
1396.53	4873.43
1396.8	4934.18
1397.07	4919.97
1397.33	4923.67
1397.6	4907.44
1397.87	4951.49
1398.13	4932.03
1398.4	4933.74
1398.67	5022.99
1398.93	4990.15
1399.2	4911.42
1399.47	4941.45
1399.73	4964.19
1400	4972.33
1400.27	4949.56
1400.53	4882.25
1400.8	5001.75
1401.07	5020.98
1401.33	4911.85
1401.6	4935.39
1401.87	4973.07
1402.14	4930.39
1402.4	4979.18
1402.67	4956.21
1402.93	4989.71
1403.2	5014.89
1403.47	4965.07
1403.73	4969.98
1404	4944.37
1404.27	4992.74
1404.54	5031.88
1404.8	4996.91
1405.07	4974.94
1405.33	4995.68
1405.6	5082.58
1405.87	5018.3
1406.13	5006.87
1406.4	4954.73
1406.67	4966.38
1406.93	5079.04
1407.2	5001.29
1407.47	5011.36
1407.73	5039.54
1408	5067.65
1408.27	5009.27
1408.53	4993.45
1408.8	5046.33
1409.06	4980.22
1409.33	5002.64
1409.6	4977.6
1409.86	5086.55
1410.13	5019.56
1410.4	5051.36
1410.66	4971.64
1410.93	5017.55
1411.2	5055.24
1411.46	5040.29
1411.73	5071.33
1411.99	5022.88
1412.26	5022.81
1412.53	5049.66
1412.79	4996.6
1413.06	5019.11
1413.33	5070.67
1413.59	4998.14
1413.86	4997.93
1414.12	5100.19
1414.39	5066.63
1414.66	5016.3
1414.92	5044.51
1415.19	5062.73
1415.45	5035.51
1415.72	5044.78
1415.99	5045.87
1416.25	5036.15
1416.52	5037.45
1416.78	5054.04
1417.05	5061.16
1417.32	5039.14
1417.58	5073.85
1417.85	5072.04
1418.11	5085.15
1418.38	5073.33
1418.65	5076.94
1418.91	5060.81
1419.18	5079.26
1419.44	5044.11
1419.71	5077
1419.98	5096.98
1420.24	5060.33
1420.51	5057
1420.77	5050.1
1421.04	5068.61
1421.31	5059.8
1421.57	5052.04
1421.84	5038.14
1422.1	5068.71
1422.37	5079.57
1422.63	5041.48
1422.9	5054.91
1423.17	5033.9
1423.43	5029.68
1423.7	5044.78
1423.96	4987.6
1424.23	5033.17
1424.49	5057.16
1424.76	5031.59
1425.03	5029.3
1425.29	5042.32
1425.56	5043.87
1425.82	5083.56
1426.09	5069.84
1426.35	5038.03
1426.62	5009.96
1426.88	5028.8
1427.15	5032.34
1427.42	5023.23
1427.68	5039.67
1427.95	5064.69
1428.21	5041.29
1428.48	5036.01
1428.74	5060.68
1429.01	5045.85
1429.27	5021.46
1429.54	5021.29
1429.81	5039.3
1430.07	5011.99
1430.34	4985.22
1430.6	5039.81
1430.87	5046.31
1431.13	5051.27
1431.4	5009.58
1431.66	4993.15
1431.93	4999.85
1432.19	5022.54
1432.46	4989.19
1432.72	4968.57
1432.99	4993.18
1433.26	5001.33
1433.52	5018.65
1433.78	4985.6
1434.05	5021.24
1434.32	5010.07
1434.58	4962.78
1434.85	5010.58
1435.11	4995.83
1435.38	5007.97
1435.64	5005.87
1435.91	4984.88
1436.17	4938.79
1436.44	5006.03
1436.7	5006.54
1436.97	4972.24
1437.23	4942.74
1437.5	4950.57
1437.76	4944.42
1438.03	4968.36
1438.29	4943.71
1438.56	4907.89
1438.82	4965.2
1439.09	4942.05
1439.35	4926.58
1439.62	4919.49
1439.88	4925.23
1440.15	4949.97
1440.17	4951.98
1440.43	4955.74
1440.7	4921.31
1440.97	4925.84
1441.24	4944.72
1441.51	4962.66
1441.77	4861.74
1442.04	4898.68
1442.31	4908.43
1442.58	4950.14
1442.85	4852.99
1443.12	4923.02
1443.38	4937.33
1443.65	4911.79
1443.92	4826.26
1444.19	4936.44
1444.45	4925.15
1444.72	4910.37
1444.99	4921.64
1445.26	4885.89
1445.53	4922.12
1445.79	4932.26
1446.06	4873.82
1446.33	4904.45
1446.6	4886.71
1446.87	4912.68
1447.13	4862.2
1447.4	4829.86
1447.67	4938.02
1447.94	4884.52
1448.21	4884.97
1448.47	4870.34
1448.74	4848.31
1449.01	4853.34
1449.28	4803.26
1449.54	4787.16
1449.81	4819.93
1450.08	4828.53
1450.35	4881.72
1450.62	4798.04
1450.88	4791.99
1451.15	4831.56
1451.42	4826.19
1451.69	4798.15
1451.95	4811.08
1452.22	4816.34
1452.49	4905.6
1452.76	4815.22
1453.02	4779.19
1453.29	4825.51
1453.56	4813.81
1453.83	4818.36
1454.09	4776.12
1454.36	4803.14
1454.63	4765.1
1454.9	4755.84
1455.17	4819.07
1455.43	4763.37
1455.7	4821.42
1455.97	4749.27
1456.23	4757.42
1456.5	4735.72
1456.77	4800.73
1457.04	4810.04
1457.31	4740.88
1457.57	4723.22
1457.84	4767.07
1458.11	4718.34
1458.37	4758.74
1458.64	4736.06
1458.91	4702.32
1459.18	4729.21
1459.44	4716.65
1459.71	4721.71
1459.98	4711.59
1460.25	4732.39
1460.51	4755.06
1460.78	4682.92
1461.05	4688.79
1461.31	4738.95
1461.58	4775.7
1461.85	4649.71
1462.11	4739.84
1462.38	4708.01
1462.65	4687.75
1462.92	4693.02
1463.19	4623.98
1463.45	4702.3
1463.72	4728.5
1463.99	4693.99
1464.25	4688.67
1464.52	4678.53
1464.79	4718.83
1465.05	4647.56
1465.32	4645.97
1465.59	4678.85
1465.86	4668.29
1466.12	4656.17
1466.39	4649.43
1466.66	4601.78
1466.92	4679.99
1467.19	4674.79
1467.46	4577.81
1467.72	4647.95
1467.99	4649.5
1468.26	4647.08
1468.52	4665.48
1468.79	4629.15
1469.06	4674.29
1469.33	4614.06
1469.59	4659.98
1469.86	4644.54
1470.13	4656.65
1470.39	4621.93
1470.66	4587.88
1470.93	4556.1
1471.19	4655.2
1471.46	4625.94
1471.73	4608.73
1471.99	4602.55
1472.26	4589.45
1472.53	4591.15
1472.79	4606.63
1473.06	4583.28
1473.33	4560.2
1473.59	4567.07
1473.86	4585.23
1474.13	4589.59
1474.39	4543.18
1474.66	4603.87
1474.93	4614.66
1475.19	4589.81
1475.46	4548.25
1475.73	4562.2
1475.99	4587.37
1476.26	4592.76
1476.53	4518.64
1476.79	4521.59
1477.06	4582.16
1477.33	4527.12
1477.59	4457.77
1477.86	4541.2
1478.13	4503.83
1478.39	4547.46
1478.66	4494.07
1478.92	4508.07
1479.19	4503.14
1479.46	4536.11
1479.72	4509.02
1479.99	4459.71
1480.26	4464.09
1480.52	4516.93
1480.79	4532.17
1481.06	4474.76
1481.32	4495.63
1481.59	4536.14
1481.85	4514.25
1482.12	4494.77
1482.39	4484.27
1482.65	4469.28
1482.92	4496.03
1483.19	4463.21
1483.45	4445.59
1483.72	4472.36
1483.99	4443.41
1484.25	4491.56
1484.52	4406.47
1484.78	4431.17
1485.05	4432.23
1485.32	4453.26
1485.58	4350.45
1485.85	4461.89
1486.11	4452.91
1486.38	4426.11
1486.65	4430.49
1486.91	4414.55
1487.18	4474.12
1487.44	4464.38
1487.71	4422.4
1487.98	4409.11
1488.24	4464.17
1488.51	4409.87
1488.77	4431.45
1489.04	4389.25
1489.31	4357.34
1489.57	4413.04
1489.84	4426.35
1490.1	4402.87
1490.37	4312.93
1490.64	4368.91
1490.9	4392.5
1491.17	4357.72
1491.43	4351.04
1491.7	4361.01
1491.97	4415.2
1492.23	4378.05
1492.5	4332.22
1492.76	4328.83
1493.03	4363.53
1493.29	4359.27
1493.56	4308.27
1493.83	4320.17
1494.09	4379.63
1494.36	4287.54
1494.62	4265.18
1494.89	4331.72
1495.15	4358.48
1495.42	4355.04
1495.68	4312.08
1495.95	4323.01
1496.22	4349.15
1496.48	4340.78
1496.75	4343.24
1497.01	4245.34
1497.28	4324.33
1497.54	4349.9
1497.81	4284.76
1498.08	4297.31
1498.34	4318.52
1498.61	4340.74
1498.87	4345.84
1499.14	4273.9
1499.4	4336.75
1499.67	4290.94
1499.93	4320.98
1500.2	4298.57
1500.47	4306.52
1500.73	4290.72
1501	4359.29
1501.26	4316.29
1501.53	4305.32
1501.79	4355.98
1502.06	4332.53
1502.32	4289.48
1502.59	4296.84
1502.85	4321.66
1503.12	4313.03
1503.38	4320.51
1503.65	4242.7
1503.91	4294.25
1504.18	4320.05
1504.45	4312.6
1504.71	4260.05
1504.98	4271.95
1505.24	4244.31
1505.51	4299.15
1505.77	4218.46
1506.04	4260.87
1506.3	4247.31
1506.57	4309.56
1506.83	4216.2
1507.1	4210.6
1507.36	4274.62
1507.63	4259.44
1507.89	4254.95
1508.16	4249.48
1508.42	4210.41
1508.69	4288.13
1508.95	4269.43
1509.22	4190.66
1509.48	4245.29
1509.75	4239.05
1510.01	4279.99
1510.28	4248.57
1510.54	4216.2
1510.81	4193.56
1511.07	4233.53
1511.34	4308.45
1511.6	4185.56
1511.87	4260.83
1512.13	4244.67
1512.4	4207.62
1512.66	4209.1
1512.93	4233.88
1513.19	4243.57
1513.46	4251.3
1513.72	4224.85
1513.99	4213.59
1514.25	4213.4
1514.52	4199.83
1514.78	4220.94
1515.05	4177.42
1515.31	4191.38
1515.58	4229.13
1515.84	4223.08
1516.11	4191.72
1516.37	4219.1
1516.63	4211.09
1516.9	4215.21
1517.16	4120.24
1517.43	4225.33
1517.69	4167.67
1517.96	4207.19
1518.22	4184.42
1518.49	4155.3
1518.75	4149.41
1519.02	4248.3
1519.28	4195.71
1519.55	4162.98
1519.81	4192.53
1520.08	4189.52
1520.34	4178.9
1520.6	4188.19
1520.87	4126.82
1521.13	4191.97
1521.4	4199.04
1521.66	4144.22
1521.93	4191.72
1522.19	4172.09
1522.46	4219.37
1522.72	4133.38
1522.99	4114.24
1523.25	4145.09
1523.51	4205.48
1523.78	4148.88
1524.04	4121.98
1524.31	4169.11
1524.57	4189.12
1524.84	4114.57
1525.1	4132.29
1525.36	4144.69
1525.63	4205.4
1525.89	4153.42
1526.16	4094.83
1526.42	4123.93
1526.69	4160.05
1526.95	4167.42
1527.21	4175.37
1527.48	4151.06
1527.74	4129.41
1528.01	4111.51
1528.27	4095.86
1528.53	4130.99
1528.8	4156.52
1529.06	4146.31
1529.33	4185.9
1529.59	4117.2
1529.85	4144.88
1530.12	4137.81
1530.38	4118.25
1530.65	4154.59
1530.91	4125.98
1531.17	4145.18
1531.44	4118.59
1531.7	4148.61
1531.97	4064.7
1532.23	4113.31
1532.5	4119.48
1532.76	4145.69
1533.02	4093.65
1533.29	4083.61
1533.55	4125.7
1533.82	4086.43
1534.08	4106.09
1534.34	4079.87
1534.61	4152.61
1534.87	4101.45
1535.14	4082.26
1535.4	4103.07
1535.66	4074.47
1535.93	4113.4
1536.19	4101.71
1536.45	4065.01
1536.72	4112.54
1536.98	4134.79
1537.25	4119.24
1537.51	4109.88
1537.77	4140.98
1538.04	4110.5
1538.3	4153.58
1538.56	4124.78
1538.83	4100.04
1539.09	4126.2
1539.36	4154.18
1539.62	4141.42
1539.88	4061.41
1540.15	4091.29
1540.41	4135.7
1540.67	4100.2
1540.94	4067.03
1541.2	4103.11
1541.46	4099.92
1541.73	4115.06
1541.99	4052.89
1542.26	4058.51
1542.52	4117.25
1542.78	4100.78
1543.04	4072.43
1543.31	4046.96
1543.57	4107.97
1543.84	4103.77
1544.1	4112.79
1544.36	4069.87
1544.63	4045.61
1544.89	4121.08
1545.15	4095.9
1545.42	4045.83
1545.68	4103.68
1545.94	4091.71
1546.21	4103.16
[truncated: 1,786 more rows]
