# Supplementary material for: Enhancing the Quality of Diamond Film Growth Through the Synergistic Addition of Nitrogen and Carbon Dioxide
Source: Materials (Basel). 2026 Jan 4;19(1):183. doi: 10.3390/ma19010183 (PMC12787062; doi:10.3390/ma19010183)
Supplement: Supplementary file 1 [file materials-19-00183-s001.zip › Raman/Different nitrogen flow rates/40ppmN2.txt]

1000.39	5556.79
1000.67	5470.67
1000.96	5513.42
1001.24	5593.27
1001.53	5580.12
1001.81	5570.92
1002.1	5554.17
1002.39	5553.07
1002.67	5567.38
1002.95	5615.61
1003.24	5631.35
1003.53	5562.06
1003.81	5646.25
1004.1	5545.07
1004.38	5567.75
1004.67	5619.31
1004.95	5603.35
1005.24	5612.78
1005.52	5640.1
1005.81	5614.25
1006.09	5634.31
1006.38	5552.31
1006.66	5660.93
1006.95	5567.93
1007.23	5582.25
1007.52	5643.8
1007.8	5693.05
1008.09	5577
1008.37	5675.61
1008.66	5609.58
1008.94	5597.37
1009.23	5631.25
1009.51	5658.02
1009.8	5657.58
1010.08	5645.57
1010.37	5598.44
1010.65	5679.72
1010.94	5672.81
1011.22	5683.7
1011.5	5609.26
1011.79	5695.8
1012.08	5663.46
1012.36	5671.29
1012.64	5711.28
1012.93	5709.25
1013.21	5651.44
1013.5	5688.14
1013.78	5720.92
1014.07	5656.44
1014.35	5671.74
1014.64	5695.7
1014.92	5713.18
1015.21	5706.17
1015.49	5684.24
1015.78	5737.32
1016.06	5759.08
1016.34	5726.09
1016.63	5744.35
1016.91	5697
1017.2	5696.81
1017.48	5734.71
1017.77	5748.41
1018.05	5755.46
1018.34	5745
1018.62	5789.27
1018.9	5694.02
1019.19	5719.05
1019.47	5793.48
1019.76	5743.02
1020.04	5744.69
1020.33	5751.12
1020.61	5809.29
1020.9	5761.51
1021.18	5672.08
1021.46	5714.62
1021.75	5771.93
1022.03	5696.71
1022.32	5760.93
1022.6	5828.41
1022.89	5827.57
1023.17	5742.96
1023.45	5788.49
1023.74	5794.71
1024.02	5818.53
1024.31	5804.52
1024.59	5741.16
1024.88	5882.92
1025.16	5849.95
1025.44	5797.14
1025.73	5843.44
1026.01	5835.39
1026.3	5875.98
1026.58	5817.55
1026.87	5872.17
1027.15	5795.87
1027.43	5809.14
1027.72	5794.97
1028	5789.42
1028.28	5869.27
1028.57	5880.86
1028.85	5816.04
1029.14	5791.05
1029.42	5909.02
1029.71	5832.5
1029.99	5822.7
1030.27	5763.38
1030.56	5855.41
1030.84	5818.04
1031.12	5774.94
1031.41	5891.12
1031.69	5809.46
1031.98	5845.37
1032.26	5878.7
1032.54	5808.08
1032.83	5948.7
1033.11	5876.82
1033.39	5881.13
1033.68	5845.12
1033.96	5860.22
1034.25	5842.04
1034.53	5881.65
1034.81	5885.79
1035.1	5885.97
1035.38	5865.45
1035.67	5870.32
1035.95	5912.18
1036.23	5895.25
1036.52	5863.13
1036.8	5875.06
1037.08	5881.57
1037.37	5891.39
1037.65	5876.01
1037.93	5879.56
1038.22	5857.44
1038.5	5971.81
1038.78	5896.37
1039.07	5869.86
1039.35	5925.11
1039.63	5859.83
1039.92	5950.4
1040.2	5886.89
1040.49	5910.37
1040.77	5906.33
1041.05	5921.35
1041.34	5877.72
1041.62	5878.28
1041.9	5909.68
1042.19	5973.11
1042.47	5953.96
1042.75	5964.39
1043.04	5942.27
1043.32	5920.85
1043.6	5951.36
1043.89	5947.24
1044.17	5937.64
1044.45	5972.22
1044.74	5960.08
1045.02	5952.32
1045.3	5940.21
1045.59	5945.74
1045.87	5986.3
1046.15	5916.2
1046.44	5978.55
1046.72	5950.47
1047	5933
1047.28	5919.82
1047.57	5990.41
1047.85	5997.29
1048.13	5969.01
1048.42	5859.95
1048.7	5987.18
1048.98	5914.68
1049.27	5966.54
1049.55	5970.11
1049.83	6064.51
1050.12	6012.46
1050.4	5954.76
1050.68	6020.18
1050.97	6026.74
1051.25	5980.72
1051.53	6054.25
1051.81	6083.82
1052.1	6009.11
1052.38	6064.37
1052.66	5987.43
1052.94	6061.65
1053.23	6071.94
1053.51	6057.88
1053.79	5980.33
1054.08	6044.68
1054.36	5993.87
1054.64	6019.9
1054.93	6040.63
1055.21	6015.64
1055.49	6096.67
1055.77	6046.75
1056.06	6009.76
1056.34	6112.1
1056.62	6132.74
1056.9	6109.44
1057.19	6074.36
1057.47	6066.71
1057.75	6088.63
1058.04	6121.03
1058.32	6151.4
1058.6	6058.55
1058.88	6107.56
1059.17	6127.7
1059.45	6115.91
1059.73	6082.58
1060.01	6120.32
1060.3	6111.32
1060.58	6063.27
1060.86	6032.29
1061.14	6146.73
1061.43	6049.6
1061.71	6118.35
1061.99	6128.21
1062.27	6117.33
1062.56	6109.21
1062.84	6169.67
1063.12	6109.62
1063.4	6113.26
1063.69	6113.72
1063.97	6068.33
1064.25	6167.39
1064.53	6150.62
1064.82	6126.8
1065.1	6126.77
1065.38	6156.07
1065.66	6134.25
1065.95	6131.58
1066.23	6078.18
1066.51	6071.23
1066.79	6173.4
1067.07	6153.95
1067.36	6036.25
1067.64	6153.24
1067.92	6179.14
1068.2	6179.97
1068.49	6140.45
1068.77	6117.16
1069.05	6136.7
1069.33	6140.5
1069.61	6116.96
1069.9	6157
1070.18	6142.97
1070.46	6178.41
1070.74	6159.11
1071.02	6215.14
1071.31	6168.98
1071.59	6182.22
1071.87	6214.75
1072.15	6110.3
1072.43	6143
1072.72	6193.29
1073	6129.32
1073.28	6162.43
1073.56	6122.74
1073.84	6203.91
1074.13	6175.25
1074.41	6213.22
1074.69	6234.74
1074.97	6237.03
1075.25	6185.16
1075.54	6231.72
1075.82	6238.39
1076.1	6239.44
1076.38	6175
1076.66	6223.19
1076.94	6265.55
1077.23	6279.11
1077.51	6182.25
1077.79	6237.52
1078.07	6161.93
1078.35	6227.34
1078.63	6219.16
1078.92	6275.91
1079.2	6297.93
1079.48	6266.58
1079.76	6174.39
1080.04	6262.21
1080.32	6253.82
1080.61	6260.65
1080.89	6262.15
1081.17	6316.73
1081.45	6270.38
1081.73	6285.3
1082.01	6227.18
1082.3	6288.01
1082.58	6309.34
1082.86	6226.7
1083.14	6200.37
1083.42	6266.22
1083.7	6274.57
1083.99	6324.24
1084.27	6217.79
1084.55	6344.14
1084.83	6317.33
1085.11	6319.49
1085.39	6257.8
1085.67	6285.44
1085.95	6303.92
1086.24	6314.82
1086.52	6265.01
1086.8	6347.22
1087.08	6329.95
1087.36	6316.54
1087.64	6275.72
1087.92	6367.96
1088.2	6362.23
1088.49	6340.69
1088.77	6243.56
1089.05	6348.58
1089.33	6282.85
1089.61	6329.83
1089.89	6331.98
1090.17	6333.38
1090.46	6376.94
1090.74	6270.22
1091.02	6232.28
1091.3	6333.22
1091.58	6346.33
1091.86	6324.27
1092.14	6273.03
1092.42	6389.97
1092.7	6291.08
1092.98	6336.47
1093.27	6270.78
1093.55	6413.07
1093.83	6372.98
1094.11	6354.92
1094.39	6363.11
1094.67	6429.26
1094.95	6363.89
1095.23	6371.04
1095.51	6328.23
1095.79	6423.86
1096.07	6385
1096.36	6327.14
1096.64	6376.37
1096.92	6382.35
1097.2	6438.66
1097.48	6380.69
1097.76	6385.46
1098.04	6433.74
1098.32	6459.61
1098.6	6403.96
1098.88	6354.77
1099.16	6430.68
1099.44	6388.5
1099.73	6352.4
1100.01	6377.39
1100.29	6351.59
1100.57	6400.55
1100.85	6417.87
1101.13	6414.67
1101.41	6452.16
1101.69	6492.11
1101.97	6392.52
1102.25	6464.56
1102.53	6466.32
1102.81	6469.96
1103.09	6404.6
1103.37	6441.32
1103.65	6515.38
1103.94	6484.89
1104.22	6424.64
1104.5	6477.11
1104.78	6446.08
1105.06	6452.39
1105.34	6448.72
1105.62	6474.34
1105.9	6503.78
1106.18	6496
1106.46	6494.38
1106.74	6428
1107.02	6465.3
1107.3	6555.14
1107.58	6511.8
1107.86	6474.86
1108.14	6514.16
1108.42	6537.62
1108.7	6569.22
1108.98	6556.4
1109.26	6505.19
1109.54	6525.91
1109.82	6508.38
1110.1	6472.63
1110.38	6520.58
1110.66	6555.49
1110.94	6512.88
1111.22	6542.95
1111.51	6536.97
1111.79	6565.12
1112.07	6581.92
1112.35	6539.15
1112.63	6604.76
1112.91	6607.46
1113.19	6545.65
1113.47	6498.2
1113.75	6589.62
1114.03	6566.16
1114.31	6512.31
1114.59	6636.49
1114.87	6660.36
1115.15	6584.46
1115.43	6607
1115.71	6595.28
1115.99	6573.64
1116.27	6598.68
1116.55	6604.98
1116.83	6737
1117.11	6696.96
1117.39	6612.23
1117.67	6575.36
1117.95	6619.92
1118.23	6569.34
1118.51	6618.76
1118.79	6676.04
1119.06	6608.99
1119.34	6599.5
1119.63	6593.65
1119.91	6692.74
1120.19	6608.42
1120.47	6591.61
1120.75	6632.99
1121.02	6585.34
1121.3	6718.35
1121.58	6637.02
1121.86	6695.9
1122.14	6672.38
1122.42	6626.14
1122.7	6777.43
1122.98	6611.56
1123.26	6674.82
1123.54	6676.58
1123.82	6689.22
1124.1	6747.7
1124.38	6803.5
1124.66	6726.1
1124.94	6693.8
1125.22	6740.37
1125.5	6730.54
1125.78	6740.48
1126.06	6768.87
1126.34	6735.13
1126.62	6733.72
1126.9	6658.52
1127.18	6739.71
1127.46	6802.84
1127.74	6727.53
1128.01	6716.07
1128.29	6729.43
1128.57	6805.16
1128.85	6706.93
1129.13	6719.44
1129.41	6752.3
1129.69	6772.37
1129.97	6727.47
1130.25	6787.32
1130.53	6723.11
1130.81	6834.64
1131.09	6766.05
1131.37	6710.66
1131.65	6734.44
1131.92	6740.86
1132.2	6757.52
1132.48	6717.11
1132.76	6750.65
1133.04	6825.88
1133.32	6914.33
1133.6	6792.72
1133.88	6796.89
1134.16	6834.03
1134.44	6786.8
1134.72	6836.92
1135	6765.95
1135.28	6826.94
1135.55	6735.94
1135.83	6741.76
1136.11	6777.54
1136.39	6859.68
1136.67	6790.49
1136.95	6813.96
1137.23	6779.69
1137.51	6826.79
1137.79	6901.75
1138.07	6835.46
1138.34	6768.14
1138.62	6853.21
1138.9	6889.73
1139.18	6784.9
1139.46	6802.56
1139.74	6860.94
1140.02	6883.52
1140.3	6854.94
1140.58	6825.19
1140.85	6857.92
1141.13	6909.48
1141.41	6936.54
1141.69	6862.7
1141.97	6912.1
1142.25	6769.64
1142.53	6857.5
1142.8	6911.99
1143.08	6940.27
1143.36	6931.32
1143.64	6901.54
1143.92	6884.29
1144.2	6903.22
1144.48	6882.75
1144.76	6947.37
1145.04	6931.47
1145.31	6867.19
1145.59	6933.5
1145.87	6892.1
1146.15	6874.12
1146.43	6911.58
1146.71	6904.69
1146.99	6911.94
1147.26	6905.48
1147.54	6964.87
1147.82	7001.92
1148.1	6977.25
1148.38	6970.7
1148.66	6944.29
1148.93	6975.06
1149.21	6972.59
1149.49	6983.92
1149.77	6990.52
1150.05	7034.12
1150.33	6980.22
1150.61	6894.75
1150.88	7014.12
1151.16	6918.95
1151.44	6932.17
1151.72	6955.44
1152	6988.45
1152.28	7073.34
1152.55	6975.89
1152.83	6955.67
1153.11	6944.84
1153.39	6942.05
1153.67	6979.38
1153.94	6974.16
1154.22	7073.74
1154.5	7031.6
1154.78	6968.02
1155.06	6925.71
1155.34	7011.65
1155.61	6985
1155.89	6987.13
1156.17	6991.05
1156.45	7016.26
1156.73	7071.64
1157	7053.58
1157.28	6999.06
1157.56	6948.04
1157.84	7073.41
1158.12	7071.37
1158.4	7057.58
1158.67	7023.84
1158.95	7083.53
1159.23	7059.39
1159.51	6984.01
1159.79	7078.74
1160.06	7081.97
1160.34	7101.46
1160.62	7011.11
1160.9	7057.57
1161.17	7083.4
1161.45	7057.48
1161.73	7128.9
1162.01	7064.09
1162.29	7121.32
1162.56	7101.71
1162.84	7077.34
1163.12	7080.97
1163.4	7155.7
1163.68	7030.3
1163.95	7070.68
1164.23	7063.78
1164.51	6978
1164.79	7194.03
1165.06	7167.9
1165.34	7130.58
1165.62	7118.15
1165.9	7150.83
1166.17	7191.51
1166.45	7177.72
1166.73	7121.17
1167.01	7250.1
1167.28	7151.33
1167.56	7153.69
1167.84	7177.07
1168.12	7139.68
1168.4	7160.9
1168.67	7132.44
1168.95	7166.99
1169.23	7221.34
1169.51	7229.13
1169.78	7212.46
1170.06	7152.58
1170.34	7213.6
1170.62	7256.72
1170.89	7175.1
1171.17	7101.2
1171.45	7195.7
1171.72	7228.21
1172	7200.77
1172.28	7232.69
1172.56	7262.61
1172.83	7288.47
1173.11	7190.41
1173.39	7195.84
1173.67	7278.39
1173.94	7200.72
1174.22	7231.34
1174.5	7208.01
1174.78	7275.64
1175.05	7225.54
1175.33	7202.22
1175.61	7222.48
1175.89	7211.66
1176.16	7173.36
1176.44	7140.34
1176.72	7316.09
1176.99	7353.59
1177.27	7340.5
1177.55	7228.93
1177.82	7257.5
1178.1	7362.82
1178.38	7358.77
1178.66	7286.48
1178.93	7253.67
1179.21	7287.81
1179.49	7333.47
1179.76	7251.48
1180.04	7241.79
1180.32	7339.37
1180.6	7322.38
1180.87	7296.24
1181.15	7323.56
1181.43	7354.52
1181.7	7299.18
1181.98	7301.83
1182.26	7271.42
1182.53	7378.97
1182.81	7304.27
1183.09	7358.12
1183.37	7363.4
1183.64	7305.04
1183.92	7430.83
1184.2	7312.72
1184.47	7290.81
1184.75	7370.84
1185.03	7392.14
1185.3	7320.83
1185.58	7393.7
1185.86	7410.28
1186.13	7362.83
1186.41	7427.33
1186.69	7374.79
1186.96	7376.79
1187.24	7500.02
1187.52	7412.65
1187.79	7391.41
1188.07	7435.89
1188.35	7473.68
1188.62	7470.91
1188.9	7362.42
1189.18	7361.07
1189.45	7405.83
1189.73	7451.51
1190.01	7463.32
1190.28	7440.72
1190.56	7460.09
1190.84	7471.76
1191.11	7392.26
1191.39	7413.04
1191.67	7459.88
1191.94	7400.29
1192.22	7425.94
1192.49	7418.25
1192.77	7548.49
1193.05	7493
1193.32	7509.2
1193.6	7503.7
1193.88	7539.6
1194.15	7496.72
1194.43	7524.81
1194.71	7496.7
1194.98	7436.62
1195.26	7512.69
1195.54	7518.3
1195.81	7516.66
1196.09	7532.27
1196.36	7536.04
1196.64	7564.8
1196.92	7578.3
1197.19	7543.3
1197.47	7582.43
1197.75	7575.04
1198.02	7534.99
1198.3	7475.06
1198.57	7618.49
1198.85	7443.21
1199.13	7567.04
1199.4	7560.06
1199.68	7599.66
1199.95	7504.48
1200.23	7560.69
1200.51	7556.57
1200.78	7680.52
1201.06	7597.68
1201.34	7501.64
1201.61	7623.9
1201.89	7584.63
1202.16	7500.6
1202.44	7598
1202.72	7603.85
1202.99	7601.27
1203.27	7712.26
1203.54	7625.04
1203.82	7679.69
1204.09	7686.24
1204.37	7629.96
1204.65	7601.22
1204.92	7643.16
1205.2	7661.75
1205.47	7682.9
1205.75	7633.22
1206.03	7682.97
1206.3	7596.87
1206.58	7626.85
1206.85	7615.2
1207.13	7697.92
1207.4	7606.71
1207.68	7674.63
1207.96	7627.32
1208.23	7716.79
1208.51	7745.83
1208.78	7692.86
1209.06	7713.93
1209.33	7717.62
1209.61	7744.56
1209.89	7610.8
1210.16	7658.1
1210.44	7729.12
1210.71	7696.42
1210.99	7763.35
1211.26	7663.3
1211.54	7772.05
1211.81	7784.85
1212.09	7848.95
1212.37	7766.24
1212.64	7701.99
1212.92	7788.85
1213.19	7767.44
1213.47	7688.47
1213.74	7741.24
1214.02	7828.86
1214.29	7803.98
1214.57	7809.17
1214.84	7825.44
1215.12	7753.89
1215.4	7795.76
1215.67	7750.55
1215.95	7764.95
1216.22	7814.89
1216.5	7893.79
1216.77	7801.05
1217.05	7846.2
1217.32	7846.83
1217.6	7854.96
1217.87	7869.31
1218.15	7923.07
1218.42	7798.98
1218.7	7837.32
1218.97	7881.79
1219.25	7857.61
1219.52	7890.44
1219.8	7905.31
1220.08	7854.16
1220.35	7924.9
1220.63	7909.94
1220.9	7868.43
1221.18	7909.85
1221.45	7922.78
1221.73	7952.88
1222	7907.43
1222.28	7938.7
1222.55	7904.23
1222.83	8030.15
1223.1	7973.31
1223.38	7971.72
1223.65	7949.49
1223.93	7986.97
1224.2	8051.65
1224.48	7947.03
1224.75	7947.31
1225.03	7935.31
1225.3	8041.62
1225.58	7929.15
1225.85	7920.93
1226.13	7932.88
1226.4	7931.01
1226.68	7888.74
1226.95	7977.92
1227.23	7955.25
1227.5	7900.22
1227.77	7992.25
1228.05	7971.74
1228.32	8050.09
1228.6	8131.31
1228.87	8128.72
1229.15	8048.02
1229.42	8099.34
1229.7	8001.68
1229.97	8051.59
1230.25	8078.06
1230.52	8060.31
1230.8	8048.64
1231.07	8065.64
1231.35	8058.76
1231.62	8036.16
1231.9	8094.77
1232.17	8057.74
1232.45	8104.95
1232.72	8023.76
1232.99	8048.34
1233.27	8098.6
1233.54	8103.87
1233.82	8090.49
1234.09	8180.87
1234.37	8148.14
1234.64	8167.85
1234.92	8074.06
1235.19	8169.39
1235.46	8136.64
1235.74	8203.55
1236.01	8143.57
1236.29	8173.67
1236.56	8116.21
1236.84	8188.75
1237.11	8162.6
1237.39	8138.88
1237.66	8101.21
1237.94	8169.82
1238.21	8196.58
1238.48	8183.21
1238.76	8223.49
1239.03	8239.78
1239.31	8202.67
1239.58	8187.11
1239.85	8260.92
1240.13	8228.25
1240.4	8210.71
1240.68	8238.35
1240.95	8225.44
1241.23	8213.52
1241.5	8274.07
1241.77	8205.92
1242.05	8194.47
1242.32	8225.98
1242.6	8232
1242.87	8311.04
1243.14	8266.04
1243.42	8319.68
1243.69	8235.93
1243.97	8292.2
1244.24	8242.23
1244.52	8278.15
1244.79	8226.6
1245.06	8232.36
1245.34	8323.54
1245.61	8360.3
1245.89	8330.46
1246.16	8363.56
1246.43	8262.12
1246.71	8435.48
1246.98	8373.81
1247.25	8330.11
1247.53	8348.75
1247.8	8402.63
1248.08	8481.57
1248.35	8389.35
1248.62	8301.94
1248.9	8417.35
1249.17	8454.08
1249.45	8438.57
1249.72	8348.95
1249.99	8493.19
1250.27	8417.8
1250.54	8406.45
1250.81	8397.3
1251.09	8459.75
1251.36	8482.25
1251.64	8455.25
1251.91	8388.85
1252.18	8492.03
1252.46	8469.65
1252.73	8482.58
1253	8429.64
1253.28	8446.07
1253.55	8410.69
1253.83	8474.53
1254.1	8446.58
1254.37	8466.02
1254.65	8564.08
1254.92	8499.74
1255.19	8455.15
1255.47	8553.3
1255.74	8533.69
1256.01	8578.65
1256.29	8524.6
1256.56	8508.77
1256.83	8593.56
1257.11	8533.12
1257.38	8527.86
1257.66	8525.94
1257.93	8591.17
1258.2	8591.26
1258.47	8642.46
1258.75	8575.17
1259.02	8644.76
1259.29	8585.29
1259.57	8624.59
1259.84	8418.9
1260.11	8566.49
1260.39	8581.33
1260.66	8648.2
1260.93	8530.16
1261.21	8667.12
1261.48	8651.17
1261.76	8660.02
1262.03	8593.33
1262.3	8618.53
1262.57	8697.84
1262.85	8673.23
1263.12	8707.56
1263.39	8692.48
1263.67	8778.74
1263.94	8693.1
1264.21	8695.21
1264.49	8714.36
1264.76	8787.42
1265.03	8730.41
1265.31	8766.58
1265.58	8704.31
1265.85	8769.05
1266.12	8785
1266.4	8749.71
1266.67	8765
1266.94	8732.99
1267.22	8803.88
1267.49	8758.86
1267.76	8687.36
1268.04	8772.06
1268.31	8819.24
1268.58	8743.84
1268.85	8662.46
1269.13	8805.7
1269.4	8827.7
1269.67	8866.97
1269.95	8868.2
1270.22	8821.6
1270.49	8897.34
1270.76	8957.66
1271.04	8773.95
1271.31	8830.51
1271.58	9020.22
1271.86	8968.01
1272.13	8889.61
1272.4	8983.18
1272.67	8922.73
1272.95	9046.37
1273.22	8852.38
1273.49	8973.75
1273.76	8990.07
1274.04	8921.22
1274.31	8895.52
1274.58	8992.36
1274.86	8905.06
1275.13	9039.94
1275.4	9053.56
1275.67	8935.69
1275.95	9072.63
1276.22	9003.49
1276.49	8985.87
1276.76	9019.72
1277.04	9062.9
1277.31	9083.65
1277.58	9010.2
1277.85	9009.91
1278.13	9013.43
1278.4	9140.06
1278.67	9119.14
1278.94	9140.73
1279.22	9085.41
1279.49	9158.87
1279.76	9159.83
1280.03	9167.91
1280.31	9182.58
1280.58	9131.12
1280.85	9144.85
1281.12	9172.61
1281.4	9134.64
1281.67	9225.79
1281.94	9131.29
1282.21	9242.22
1282.48	9203.49
1282.76	9164.16
1283.03	9196.78
1283.3	9223.23
1283.57	9132.21
1283.85	9212.9
1284.12	9340.97
1284.39	9326.38
1284.66	9186.5
1284.93	9233.44
1285.21	9288.64
1285.48	9247.43
1285.75	9294.21
1286.02	9311.24
1286.3	9339.53
1286.57	9351.01
1286.84	9336.84
1287.11	9327.56
1287.38	9349.49
1287.65	9374.61
1287.93	9328.15
1288.2	9443.66
1288.47	9363.71
1288.74	9430.85
1289.02	9384.14
1289.29	9415.26
1289.56	9435.7
1289.83	9462.22
1290.1	9440.03
1290.37	9477.34
1290.65	9560.8
1290.92	9430.77
1291.19	9550.57
1291.46	9398.62
1291.73	9583.96
1292.01	9637.23
1292.28	9536.77
1292.55	9529.37
1292.82	9546.52
1293.09	9550.22
1293.36	9681.99
1293.64	9538.83
1293.91	9594.88
1294.18	9580.57
1294.45	9632.18
1294.72	9689.36
1295	9581.03
1295.27	9599.96
1295.54	9657.5
1295.81	9667.91
1296.08	9617.1
1296.35	9738.91
1296.63	9774.27
1296.9	9698.73
1297.17	9731.61
1297.44	9762.8
1297.71	9823.57
1297.98	9759.26
1298.25	9754.51
1298.53	9930.83
1298.8	9786.97
1299.07	9797.96
1299.34	9737.87
1299.61	9884.62
1299.88	9842.89
1300.15	9845.36
1300.43	9822.59
1300.7	9889.82
1300.97	9779.64
1301.24	9911.42
1301.51	9874.02
1301.78	9913.24
1302.06	9944.52
1302.33	9914.51
1302.6	9946.91
1302.87	9962.41
1303.14	9993.69
1303.41	9877.07
1303.68	9929.93
1303.95	10031.1
1304.23	9955.51
1304.5	10042.8
1304.77	10048.4
1305.04	9978.65
1305.31	10065.7
1305.58	10040.5
1305.85	10056.5
1306.12	10053.4
1306.4	10146.6
1306.67	10141.3
1306.94	10036.2
1307.21	10135
1307.48	10148
1307.75	10139.5
1308.02	10148.8
1308.29	10185.9
1308.56	10094.9
1308.84	10195.9
1309.11	10158.2
1309.38	10193.3
1309.65	10308.5
1309.92	10341.8
1310.19	10323.9
1310.46	10196.2
1310.73	10271.1
1311	10320.2
1311.27	10292.2
1311.54	10276
1311.82	10267.3
1312.09	10340
1312.36	10345.8
1312.63	10400.5
1312.9	10415.1
1313.17	10342.7
1313.44	10394.1
1313.71	10439.1
1313.98	10448.3
1314.25	10508.5
1314.53	10501.6
1314.8	10508.2
1315.07	10578.5
1315.34	10610.1
1315.61	10585
1315.88	10599.5
1316.15	10680.9
1316.42	10560.9
1316.69	10564.5
1316.96	10640
1317.23	10625.5
1317.5	10675.7
1317.77	10685.3
1318.04	10750.9
1318.31	10652.6
1318.59	10789.2
1318.86	10777.5
1319.13	10777.9
1319.4	10789.6
1319.67	10756.9
1319.94	10815.6
1320.21	10899
1320.48	10866.6
1320.75	10923.7
1321.02	10962.8
1321.29	10841.1
1321.56	10940.4
1321.83	11112.4
1322.1	11010.3
1322.37	11024.4
1322.64	10996.2
1322.91	11030.8
1323.18	11132.2
1323.45	11266.6
1323.72	11259.4
1323.99	11223.7
1324.26	11321.6
1324.54	11355.8
1324.81	11334.5
1325.08	11367.3
1325.35	11441.3
1325.62	11516.3
1325.89	11599.2
1326.16	11681.5
1326.43	11694.3
1326.7	11842.3
1326.97	11891.3
1327.24	11972.9
1327.51	12066.5
1327.78	12194.5
1328.05	12372.1
1328.32	12387.5
1328.59	12523.8
1328.86	12808.3
1329.13	13123.9
1329.4	13432.3
1329.67	13776.2
1329.94	14241.4
1330.21	14778
1330.48	15355.9
1330.75	16221
1331.02	17102.3
1331.29	18189.1
1331.56	19398.5
1331.83	20517.3
1332.1	21819.8
1332.37	22807.1
1332.64	23709.9
1332.91	24100.6
1333.25	24243.1
1333.45	23989
1333.72	23614.8
1333.99	22753.4
1334.26	21986.4
1334.53	21104.3
1334.8	20109.6
1335.07	19116.4
1335.34	18223.9
1335.61	17298.9
1335.88	16518.3
1336.15	15702.7
1336.42	15120.9
1336.69	14667.8
1336.96	14274.2
1337.23	13813.7
1337.5	13524.7
1337.77	13221.4
1338.04	13088
1338.3	12820.5
1338.57	12665.8
1338.84	12556
1339.11	12519.1
1339.38	12408.1
1339.65	12348.6
1339.92	12214.2
1340.19	12210.9
1340.46	12196.2
1340.73	12150.1
1341	12144.4
1341.27	12149.3
1341.54	12034.5
1341.81	12125
1342.08	12184.7
1342.35	12139
1342.62	12157.4
1342.89	12021.6
1343.16	12080.1
1343.43	12139.9
1343.7	12105.9
1343.97	12228.1
1344.24	12198.1
1344.51	12175.4
1344.77	12180.6
1345.04	12122.6
1345.31	12163.5
1345.58	12203
1345.85	12195.8
1346.12	12152.6
1346.39	12144.3
1346.66	12188.8
1346.93	12239.4
1347.2	12116.4
1347.47	12204.7
1347.74	12220.1
1348.01	12315.9
1348.27	12307.3
1348.54	12251.3
1348.81	12334.4
1349.08	12403.8
1349.35	12347.7
1349.62	12270.5
1349.89	12306.8
1350.16	12423.6
1350.43	12360.5
1350.7	12385.7
1350.97	12364
1351.24	12442.2
1351.5	12476.1
1351.77	12406.6
1352.04	12368
1352.31	12576.8
1352.58	12501.9
1352.85	12502.1
1353.12	12572.8
1353.39	12539.7
1353.66	12595.4
1353.92	12630.1
1354.19	12591.6
1354.46	12567.3
1354.73	12579.1
1355	12667
1355.27	12541.2
1355.54	12563.5
1355.81	12653.1
1356.08	12773
1356.35	12685.5
1356.61	12716.7
1356.88	12736.6
1357.15	12768.2
1357.42	12805.7
1357.69	12849.4
1357.96	12762.3
1358.23	12756.9
1358.5	12930.6
1358.76	12831.1
1359.03	12888.1
1359.3	12917.1
1359.57	12913
1359.84	12972
1360.11	12832.7
1360.38	13033.5
1360.65	13026.8
1360.91	13056.8
1361.18	12956.5
1361.45	12987
1361.72	13086.8
1361.99	13006.4
1362.26	12933.5
1362.53	12999.5
1362.79	13151.8
1363.06	13005.8
1363.33	13015.4
1363.6	13086.4
1363.87	13154.6
1364.14	13276.2
1364.41	13195.1
1364.67	13164.9
1364.94	13337.1
1365.21	13269.4
1365.48	13238.2
1365.75	13143.4
1366.02	13334
1366.28	13253.7
1366.55	13289
1366.82	13253.7
1367.09	13295.8
1367.36	13283.3
1367.63	13287.4
1367.89	13279.1
1368.16	13241.4
1368.43	13357.7
1368.7	13432.2
1368.97	13320.2
1369.23	13498.4
1369.5	13512.5
1369.77	13470.8
1370.04	13458.6
1370.31	13450.9
1370.58	13523.2
1370.84	13577
1371.11	13530.8
1371.38	13572.4
1371.65	13579.3
1371.92	13586.4
1372.18	13633.4
1372.45	13481.8
1372.72	13572.4
1372.99	13649.2
1373.26	13641.4
1373.53	13579.2
1373.79	13744.5
1374.06	13797.6
1374.33	13670.6
1374.6	13635.1
1374.87	13649.3
1375.13	13781.8
1375.4	13798.3
1375.67	13730
1375.94	13809.7
1376.21	13816.7
1376.47	13872.6
1376.74	13790.6
1377.01	13765.1
1377.28	13792
1377.55	13888.9
1377.81	13800.9
1378.08	13773.8
1378.35	13973.8
1378.62	13950.8
1378.88	14081.4
1379.15	14028.1
1379.42	13849
1379.69	13967.7
1379.96	13997.2
1380.22	13933.5
1380.49	13912.1
1380.76	14009.6
1381.03	14067.1
1381.29	14049.8
1381.56	14006.2
1381.83	14081.2
1382.1	14072.6
1382.36	14021.1
1382.63	14131.8
1382.9	14168
1383.17	14089.4
1383.43	14163.9
1383.7	14111.1
1383.97	14165
1384.24	14256
1384.51	14275.8
1384.77	14219.4
1385.04	14192.8
1385.31	14267.8
1385.58	14347.1
1385.84	14271.7
1386.11	14267.9
1386.38	14262
1386.64	14212.6
1386.91	14138.8
1387.18	14307.4
1387.45	14256.6
1387.71	14375
1387.98	14288.1
1388.25	14361.9
1388.52	14456
1388.78	14493.8
1389.05	14358.7
1389.32	14367.9
1389.59	14340.7
1389.85	14432.5
1390.12	14308
1390.39	14404.5
1390.65	14188.4
1390.92	14438.3
1391.19	14403.4
1391.46	14480.7
1391.72	14551
1391.99	14360.5
1392.26	14508.8
1392.53	14550.4
1392.79	14523.3
1393.06	14559
1393.33	14628.3
1393.59	14502.3
1393.86	14626.9
1394.13	14602.4
1394.4	14634.3
1394.66	14627.9
1394.93	14675.7
1395.2	14709.8
1395.46	14665.2
1395.73	14621.5
1396	14582
1396.26	14683.2
1396.53	14730.7
1396.8	14609.8
1397.07	14806
1397.33	14667.6
1397.6	14698.1
1397.87	14749.2
1398.13	14602.6
1398.4	14644
1398.67	14780.6
1398.93	14788.2
1399.2	14760
1399.47	14691.7
1399.73	14768.9
1400	14806.9
1400.27	14732.1
1400.53	14741.3
1400.8	14689.4
1401.07	14787.7
1401.33	14749.1
1401.6	14739.6
1401.87	14699.4
1402.14	14784.5
1402.4	14788.3
1402.67	14848.3
1402.93	14869.8
1403.2	14928.7
1403.47	14892
1403.73	14696.2
1404	14908.1
1404.27	14967.9
1404.54	14949.7
1404.8	14846
1405.07	14869.4
1405.33	14915
1405.6	14971.3
1405.87	14992.9
1406.13	14930.1
1406.4	14888.6
1406.67	14799.9
1406.93	14915.6
1407.2	14862.1
1407.47	14771.3
1407.73	14903
1408	14929.9
1408.27	14802
1408.53	14894.6
1408.8	15006.1
1409.06	14980.8
1409.33	14825.6
1409.6	14830.1
1409.86	14869.5
1410.13	15003.8
1410.4	15002.5
1410.66	14838.2
1410.93	15014.8
1411.2	15000.5
1411.46	14904.2
1411.73	15053.4
1411.99	14981.1
1412.26	15054.8
1412.53	15025.4
1412.79	15000.2
1413.06	15013.3
1413.33	15025.5
1413.59	14979.9
1413.86	15103.9
1414.12	14998.2
1414.39	14973.5
1414.66	14999.7
1414.92	15028.5
1415.19	15008.5
1415.45	14966.9
1415.72	15029.3
1415.99	14991.3
1416.25	14955.1
1416.52	15058
1416.78	14954.4
1417.05	15150.4
1417.32	15018.5
1417.58	14989.2
1417.85	15091.7
1418.11	15094.8
1418.38	15111
1418.65	15011
1418.91	15097
1419.18	15071.4
1419.44	15042.4
1419.71	15060.3
1419.98	15067.3
1420.24	15042.3
1420.51	15057.3
1420.77	15120.2
1421.04	15004.8
1421.31	15063
1421.57	15107.8
1421.84	15052.1
1422.1	15031.4
1422.37	15051.5
1422.63	15079.9
1422.9	14957.1
1423.17	14944.3
1423.43	15063.5
1423.7	15022.7
1423.96	14986.2
1424.23	15030.3
1424.49	15013.5
1424.76	15063.2
1425.03	14976.8
1425.29	14979.9
1425.56	15032.1
1425.82	15049.7
1426.09	15033.2
1426.35	14978
1426.62	14992.5
1426.88	15016.1
1427.15	15037.6
1427.42	15098.1
1427.68	15005.8
1427.95	15078
1428.21	15059.7
1428.48	15018.5
1428.74	15015.5
1429.01	15053.7
1429.27	15053.6
1429.54	14961.6
1429.81	14964.2
1430.07	15001.2
1430.34	15048.6
1430.6	15043.2
1430.87	15017.6
1431.13	15008.9
1431.4	14959
1431.66	14944.6
1431.93	14926.1
1432.19	14929.8
1432.46	14970.8
1432.72	14890.9
1432.99	14992.9
1433.26	15022.6
1433.52	14960.1
1433.78	14913.5
1434.05	14920.5
1434.32	14987.5
1434.58	14950.9
1434.85	14904.9
1435.11	14891.1
1435.38	15005.3
1435.64	14835.3
1435.91	14949.5
1436.17	14857.9
1436.44	14908.9
1436.7	14908.2
1436.97	14901.2
1437.23	14868.6
1437.5	14831.6
1437.76	14809.7
1438.03	14803.3
1438.29	14802.7
1438.56	14762.7
1438.82	14837.5
1439.09	14715.3
1439.35	14672.1
1439.62	14836.7
1439.88	14815.4
1440.15	14839.4
1440.17	14841.4
1440.43	14771.9
1440.7	14795.9
1440.97	14890.8
1441.24	14749.5
1441.51	14836.4
1441.77	14624.8
1442.04	14700.2
1442.31	14693.5
1442.58	14797.7
1442.85	14604.6
1443.12	14733.2
1443.38	14844.2
1443.65	14812.4
1443.92	14707.1
1444.19	14781.1
1444.45	14800.8
1444.72	14753
1444.99	14787.4
1445.26	14711.5
1445.53	14803.9
1445.79	14759.4
1446.06	14631.7
1446.33	14476.5
1446.6	14609.5
1446.87	14666
1447.13	14561
1447.4	14633
1447.67	14613.5
1447.94	14622.1
1448.21	14646.2
1448.47	14623.8
1448.74	14604.7
1449.01	14553.7
1449.28	14611.9
1449.54	14572.3
1449.81	14636.7
1450.08	14544.9
1450.35	14643.6
1450.62	14559.3
1450.88	14541.8
1451.15	14525.7
1451.42	14441
1451.69	14489.2
1451.95	14471.8
1452.22	14504.4
1452.49	14542.4
1452.76	14455.2
1453.02	14472
1453.29	14511.2
1453.56	14436
1453.83	14554.9
1454.09	14435.8
1454.36	14439
1454.63	14305.7
1454.9	14475.7
1455.17	14411.2
1455.43	14365.1
1455.7	14474.1
1455.97	14450.7
1456.23	14387.4
1456.5	14391
1456.77	14466.8
1457.04	14381.3
1457.31	14364.7
1457.57	14295.4
1457.84	14313.5
1458.11	14227.1
1458.37	14240.9
1458.64	14321
1458.91	14282.6
1459.18	14311.7
1459.44	14371.8
1459.71	14319.6
1459.98	14272.3
1460.25	14284.1
1460.51	14259.1
1460.78	14231.6
1461.05	14238.8
1461.31	14380
1461.58	14300.1
1461.85	14094.4
1462.11	14229.3
1462.38	14238
1462.65	14248.2
1462.92	14175.6
1463.19	14080.4
1463.45	14125.5
1463.72	14209.4
1463.99	14148.5
1464.25	14159.4
1464.52	14179
1464.79	14172.3
1465.05	14135.6
1465.32	14091.8
1465.59	14225.5
1465.86	14144.3
1466.12	14220
1466.39	14116.9
1466.66	14112.6
1466.92	14103.1
1467.19	14091.5
1467.46	14028.5
1467.72	14048.5
1467.99	14123.3
1468.26	14167.7
1468.52	14041.8
1468.79	14016.5
1469.06	14049.6
1469.33	14065.4
1469.59	14159.3
1469.86	14041.1
1470.13	14031.9
1470.39	13972.7
1470.66	14090.9
1470.93	14016.1
1471.19	14010
1471.46	14057.5
1471.73	13949.2
1471.99	13918.4
1472.26	13932.8
1472.53	13916.1
1472.79	13909.3
1473.06	13956
1473.33	13881.5
1473.59	13896.4
1473.86	13973.8
1474.13	13849.1
1474.39	13848.5
1474.66	13899
1474.93	13895.1
1475.19	13864.5
1475.46	13845.7
1475.73	13783.5
1475.99	13911.2
1476.26	13797.4
1476.53	13729.1
1476.79	13876.1
1477.06	13818.3
1477.33	13813.3
1477.59	13780.5
1477.86	13766
1478.13	13805.2
1478.39	13797.7
1478.66	13686.1
1478.92	13743.4
1479.19	13719.4
1479.46	13672.7
1479.72	13737.1
1479.99	13596.7
1480.26	13712.8
1480.52	13587.2
1480.79	13671.6
1481.06	13649
1481.32	13587.4
1481.59	13735.9
1481.85	13588.1
1482.12	13757.7
1482.39	13682.1
1482.65	13658.2
1482.92	13573.3
1483.19	13565.8
1483.45	13509.6
1483.72	13612.8
1483.99	13564.6
1484.25	13588.2
1484.52	13619.1
1484.78	13591.2
1485.05	13577.4
1485.32	13601.9
1485.58	13528.7
1485.85	13626.1
1486.11	13592.2
1486.38	13616.4
1486.65	13548
1486.91	13558.4
1487.18	13447.1
1487.44	13513
1487.71	13453.5
1487.98	13517.2
1488.24	13474.9
1488.51	13513.6
1488.77	13443.2
1489.04	13440.5
1489.31	13373.5
1489.57	13395.5
1489.84	13507.5
1490.1	13407
1490.37	13362.7
1490.64	13326.7
1490.9	13425.6
1491.17	13357.7
1491.43	13335.5
1491.7	13383.7
1491.97	13382.7
1492.23	13407.4
1492.5	13271
1492.76	13297.2
1493.03	13283.4
1493.29	13410.9
1493.56	13142.4
1493.83	13323.5
1494.09	13290
1494.36	13244.6
1494.62	13135.3
1494.89	13202
1495.15	13359.8
1495.42	13319.3
1495.68	13182.5
1495.95	13167.3
1496.22	13318.2
1496.48	13229
1496.75	13192.8
1497.01	13156
1497.28	13185.4
1497.54	13144.5
1497.81	13140.6
1498.08	13158.2
1498.34	13249.5
1498.61	13148.9
1498.87	13114.2
1499.14	13144.9
1499.4	13029.4
1499.67	13209.5
1499.93	13047.3
1500.2	13112.6
1500.47	13016.7
1500.73	13109.5
1501	13132.3
1501.26	13048
1501.53	13058.6
1501.79	13034.4
1502.06	13134.8
1502.32	13070.1
1502.59	12912.1
1502.85	13035.8
1503.12	13041.6
1503.38	12979.1
1503.65	12897
1503.91	12959
1504.18	13007.7
1504.45	13158.5
1504.71	12986.8
1504.98	12935.1
1505.24	12966.7
1505.51	13089
1505.77	12985.5
1506.04	12830.9
1506.3	13017.9
1506.57	13023.9
1506.83	12829.4
1507.1	12853.5
1507.36	12899.1
1507.63	12979.6
1507.89	12901.1
1508.16	12878.3
1508.42	12759.3
1508.69	12916.3
1508.95	12878.4
1509.22	12860.1
1509.48	12856.5
1509.75	13048.1
1510.01	13030.2
1510.28	12844.9
1510.54	12905
1510.81	12819.3
1511.07	12890.4
1511.34	12821.6
1511.6	12775.1
1511.87	12875
1512.13	12888.6
1512.4	12791.5
1512.66	12731.5
1512.93	12892.5
1513.19	12858.4
1513.46	12886.3
1513.72	12792.3
1513.99	12813.6
1514.25	12912
1514.52	12791.7
1514.78	12708.7
1515.05	12733.6
1515.31	12805.2
1515.58	12722.7
1515.84	12777.1
1516.11	12772
1516.37	12699.8
1516.63	12823.9
1516.9	12842
1517.16	12781
1517.43	12688.6
1517.69	12771.5
1517.96	12662.8
1518.22	12734.1
1518.49	12716.7
1518.75	12740.4
1519.02	12760
1519.28	12689.8
1519.55	12753.9
1519.81	12693.2
1520.08	12759.4
1520.34	12792.3
1520.6	12522.6
1520.87	12646.5
1521.13	12700.2
1521.4	12712.7
1521.66	12756.5
1521.93	12585.8
1522.19	12728.1
1522.46	12667
1522.72	12634.5
1522.99	12652.2
1523.25	12631.1
1523.51	12641.7
1523.78	12647.8
1524.04	12662
1524.31	12479
1524.57	12625.8
1524.84	12631.7
1525.1	12575
1525.36	12586.7
1525.63	12631.7
1525.89	12661.5
1526.16	12566.3
1526.42	12549.3
1526.69	12612.2
1526.95	12729.7
1527.21	12623.1
1527.48	12509.5
1527.74	12590.3
1528.01	12536
1528.27	12562.2
1528.53	12578.2
1528.8	12631
1529.06	12544.1
1529.33	12604.7
1529.59	12554.9
1529.85	12416.1
1530.12	12502.3
1530.38	12561.3
1530.65	12571.2
1530.91	12602.6
1531.17	12565.2
1531.44	12616.1
1531.7	12477.3
1531.97	12544.6
1532.23	12446.7
1532.5	12515.5
1532.76	12441.9
1533.02	12508
1533.29	12484.3
1533.55	12513.9
1533.82	12521.7
1534.08	12429.1
1534.34	12422.3
1534.61	12534.6
1534.87	12553.7
1535.14	12512.4
1535.4	12540
1535.66	12543.1
1535.93	12479.9
1536.19	12470.2
1536.45	12462.4
1536.72	12387.8
1536.98	12502.6
1537.25	12527.7
1537.51	12487.5
1537.77	12505
1538.04	12510
1538.3	12519.6
1538.56	12566.1
1538.83	12504.1
1539.09	12486.8
1539.36	12495.6
1539.62	12510.4
1539.88	12430.9
1540.15	12365.8
1540.41	12481.1
1540.67	12490.6
1540.94	12391.6
1541.2	12436.9
1541.46	12534.9
1541.73	12473.2
1541.99	12395.4
1542.26	12452
1542.52	12365.9
1542.78	12423
1543.04	12423.2
1543.31	12463
1543.57	12425
1543.84	12482.1
1544.1	12384.8
1544.36	12329.7
1544.63	12414.5
1544.89	12426.4
1545.15	12447.9
1545.42	12437.9
1545.68	12412.6
1545.94	12410.6
1546.21	12486.3
[truncated: 1,786 more rows]
