# Supplementary material for: Enhancing the Quality of Diamond Film Growth Through the Synergistic Addition of Nitrogen and Carbon Dioxide
Source: Materials (Basel). 2026 Jan 4;19(1):183. doi: 10.3390/ma19010183 (PMC12787062; doi:10.3390/ma19010183)
Supplement: Supplementary file 1 [file materials-19-00183-s001.zip › XRD/0N2 0O2.txt]

?
30.00009 256
30.01956 260
30.03903 235
30.05850 284
30.07797 284
30.09744 296
30.11691 267
30.13638 253
30.15585 289
30.17532 265
30.19479 282
30.21426 263
30.23372 226
30.25319 252
30.27266 250
30.29213 244
30.31160 259
30.33107 230
30.35054 270
30.37001 268
30.38948 250
30.40895 223
30.42842 274
30.44788 244
30.46736 227
30.48682 245
30.50629 231
30.52576 265
30.54523 230
30.56470 224
30.58417 272
30.60364 255
30.62311 259
30.64258 222
30.66205 214
30.68152 248
30.70098 243
30.72045 260
30.73992 255
30.75939 254
30.77886 229
30.79833 258
30.81780 236
30.83727 246
30.85674 235
30.87621 240
30.89567 225
30.91515 219
30.93461 231
30.95408 219
30.97355 222
30.99302 248
31.01249 235
31.03196 229
31.05143 247
31.07090 236
31.09037 229
31.10984 240
31.12931 236
31.14877 241
31.16824 212
31.18771 236
31.20718 233
31.22665 213
31.24612 232
31.26559 236
31.28506 231
31.30453 216
31.32400 227
31.34347 213
31.36294 213
31.38241 201
31.40187 189
31.42134 205
31.44081 219
31.46028 220
31.47975 234
31.49922 189
31.51869 219
31.53816 206
31.55763 220
31.57710 208
31.59656 222
31.61603 217
31.63550 217
31.65497 192
31.67444 192
31.69391 189
31.71338 200
31.73285 211
31.75232 223
31.77179 212
31.79126 196
31.81073 182
31.8302  188
31.84966 172
31.86913 212
31.88860 194
31.90807 194
31.92754 206
31.94701 148
31.96648 200
31.98595 182
32.00542 210
32.02489 201
32.04436 176
32.06383 189
32.08329 189
32.10276 187
32.12223 163
32.14170 172
32.16117 172
32.18064 160
32.20011 172
32.21958 177
32.23905 180
32.25852 195
32.27798 171
32.29745 174
32.31692 169
32.33639 178
32.35586 152
32.37533 182
32.39480 170
32.41427 195
32.43374 162
32.45321 173
32.47268 155
32.49214 164
32.51162 147
32.53109 185
32.55056 165
32.57002 175
32.58949 156
32.60896 159
32.62843 159
32.64790 173
32.66737 175
32.68684 164
32.70631 148
32.72578 172
32.74525 147
32.76472 162
32.78418 166
32.80365 153
32.82312 146
32.84259 142
32.86206 171
32.88153 166
32.90100 141
32.92047 156
32.93994 151
32.95941 172
32.97887 152
32.99834 166
33.01781 159
33.03728 155
33.05675 160
33.07622 164
33.09569 152
33.11516 179
33.13463 163
33.15410 180
33.17357 183
33.19303 167
33.21250 151
33.23197 147
33.25145 151
33.27091 167
33.29038 150
33.30985 167
33.32932 146
33.34879 146
33.36826 153
33.38773 144
33.4072  145
33.42667 145
33.44614 122
33.46561 142
33.48507 127
33.50454 140
33.52401 112
33.54348 136
33.56295 140
33.58242 132
33.60189 121
33.62136 139
33.64083 120
33.66030 131
33.67976 134
33.69923 140
33.71870 99
33.73817 130
33.75764 128
33.77711 136
33.79658 136
33.81605 137
33.83552 122
33.85499 107
33.87446 104
33.89392 92
33.91339 106
33.93286 144
33.95233 139
33.97180 131
33.99127 145
34.01074 159
34.03021 121
34.04968 147
34.06915 110
34.08862 128
34.10808 125
34.12756 123
34.14703 115
34.1665  121
34.18596 138
34.20543 115
34.22490 131
34.24437 139
34.26384 109
34.28331 125
34.30278 145
34.32225 115
34.34172 120
34.36119 130
34.38065 126
34.40012 106
34.41959 123
34.43906 124
34.45853 111
34.47800 113
34.49747 117
34.51694 118
34.53641 112
34.55588 119
34.57535 126
34.59481 107
34.61428 105
34.63375 105
34.65322 133
34.67269 112
34.69216 106
34.71163 117
34.73110 115
34.75057 126
34.77004 106
34.78951 140
34.80897 106
34.82844 103
34.84791 125
34.86739 132
34.88685 106
34.90632 136
34.92579 102
34.94526 108
34.96473 105
34.98420 122
35.00367 120
35.02314 135
35.04261 140
35.06208 102
35.08154 109
35.10101 111
35.12048 107
35.13995 105
35.15942 99
35.17889 127
35.19836 108
35.21783 103
35.23730 136
35.25677 139
35.27624 103
35.29570 117
35.31517 105
35.33464 133
35.35411 119
35.37358 106
35.39305 127
35.41252 117
35.43199 116
35.45146 95
35.47093 124
35.49040 118
35.50986 125
35.52933 89
35.54880 115
35.56827 100
35.58774 99
35.60721 110
35.62668 118
35.64615 101
35.66562 126
35.68509 110
35.70456 131
35.72403 111
35.7435  92
35.76297 105
35.78243 123
35.80190 122
35.82137 114
35.84084 111
35.86031 108
35.87978 109
35.89925 108
35.91872 96
35.93819 114
35.95766 101
35.97713 114
35.99659 117
36.01606 112
36.03553 100
36.05500 106
36.07447 122
36.09394 103
36.11341 90
36.13288 122
36.15235 113
36.17182 98
36.19129 101
36.21075 108
36.23022 122
36.24969 98
36.26916 128
36.28863 100
36.30810 110
36.32757 108
36.34704 104
36.36651 98
36.38598 120
36.40545 107
36.42491 102
36.44438 106
36.46386 87
36.48332 97
36.50279 85
36.52226 98
36.54173 119
36.56120 98
36.58067 97
36.60014 106
36.61961 103
36.63908 87
36.65855 108
36.67802 104
36.69748 109
36.71695 113
36.73642 108
36.75589 84
36.77536 99
36.79483 100
36.81430 111
36.83377 103
36.85324 92
36.87271 89
36.89218 91
36.91164 107
36.93111 95
36.95058 101
36.97005 103
36.98952 105
37.00899 124
37.02846 89
37.04793 99
37.06740 124
37.08687 88
37.10634 105
37.12580 102
37.14527 98
37.16474 108
37.18421 95
37.20368 107
37.22315 104
37.24262 102
37.26209 99
37.28156 103
37.30103 101
37.32050 103
37.33997 102
37.35944 106
37.37891 88
37.39837 88
37.41784 94
37.43731 97
37.45678 103
37.47625 88
37.49572 101
37.51519 105
37.53466 87
37.55413 95
37.57360 89
37.59307 102
37.61253 106
37.63200 86
37.65147 87
37.67094 89
37.69041 91
37.70988 93
37.72935 92
37.74882 86
37.76829 94
37.78776 93
37.80723 103
37.82669 96
37.84616 89
37.86563 89
37.88510 87
37.90457 99
37.92404 99
37.94351 71
37.96298 116
37.98245 87
38.00192 106
38.02139 92
38.04085 93
38.06032 112
38.0798  111
38.09926 121
38.11873 140
38.13820 146
38.15767 103
38.17714 121
38.19661 101
38.21608 113
38.23555 110
38.25502 90
38.27449 99
38.29396 82
38.31342 81
38.33289 101
38.35236 100
38.37183 88
38.39130 89
38.41077 101
38.43024 99
38.44971 81
38.46918 85
38.48865 75
38.50812 106
38.52758 84
38.54705 86
38.56652 89
38.58599 87
38.60546 102
38.62493 94
38.64440 103
38.66387 92
38.68334 93
38.70281 100
38.72228 78
38.74174 90
38.76121 81
38.78068 64
38.80015 88
38.81962 83
38.83909 73
38.85856 85
38.87803 90
38.89750 103
38.91697 91
38.93644 91
38.95591 101
38.97538 75
38.99485 74
39.01431 68
39.03378 90
39.05325 95
39.07272 81
39.09219 90
39.11166 85
39.13113 114
39.1506  89
39.17007 93
39.18954 99
39.20901 85
39.22847 85
39.24794 92
39.26741 99
39.28688 90
39.30635 91
39.32582 83
39.34529 80
39.36476 93
39.38423 106
39.40370 93
39.42317 94
39.44263 95
39.46210 91
39.48157 88
39.50104 103
39.52051 103
39.53998 82
39.55945 106
39.57892 86
39.59839 106
39.61786 96
39.63732 104
39.65679 112
39.67627 103
39.69574 97
39.71520 97
39.73467 96
39.75414 100
39.77361 95
39.79308 94
39.81255 81
39.83202 91
39.85149 98
39.87096 94
39.89043 108
39.90990 95
39.92936 99
39.94883 80
39.96830 100
39.98777 88
40.00724 97
40.02671 93
40.04618 114
40.06565 75
40.08512 103
40.10459 72
40.12406 85
40.14352 94
40.16299 101
40.18246 101
40.20193 80
40.22140 78
40.24087 85
40.26034 91
40.27981 94
40.29928 94
40.31875 85
40.33821 78
40.35768 90
40.37715 100
40.39662 92
40.41609 78
40.43556 105
40.45503 100
40.47450 88
40.49397 110
40.51344 112
40.53291 123
40.55238 146
40.57185 145
40.59132 176
40.61079 196
40.63025 228
40.64972 179
40.66919 192
40.68866 171
40.70813 172
40.72760 173
40.74707 142
40.76654 95
40.78601 79
40.80548 109
40.82495 98
40.84441 102
40.86388 114
40.88335 85
40.90282 96
40.92229 97
40.94176 94
40.96123 113
40.98070 105
41.00017 96
41.01964 83
41.03910 107
41.05857 99
41.07804 93
41.09751 103
41.11698 96
41.13645 82
41.15592 76
41.17539 91
41.19486 86
41.21433 87
41.23380 92
41.25326 85
41.27273 86
41.29221 92
41.31168 83
41.33114 97
41.35061 103
41.37008 82
41.38955 91
41.40902 90
41.42849 91
41.44796 94
41.46743 94
41.4869  80
41.50637 95
41.52584 99
41.54530 88
41.56477 97
41.58424 92
41.60371 93
41.62318 101
41.64265 95
41.66212 91
41.68159 90
41.70106 97
41.72053 88
41.73999 96
41.75946 83
41.77893 117
41.79840 113
41.81787 95
41.83734 128
41.85681 118
41.87628 92
41.89575 92
41.91522 92
41.93469 116
41.95415 108
41.97362 128
41.99309 101
42.01256 101
42.03203 115
42.05150 98
42.07097 155
42.09044 145
42.10991 149
42.12938 170
42.14885 149
42.16832 176
42.18779 221
42.20726 234
42.22673 250
42.24619 232
42.26566 289
42.28513 337
42.30460 369
42.32407 462
42.34354 502
42.36301 535
42.38248 624
42.40195 759
42.42142 1031
42.44088 1476
42.46035 2005
42.47982 3093
42.49929 3912
42.51876 5590
42.53823 6618
42.55770 7172
42.57717 6969
42.59664 5994
42.61611 6124
42.63558 6490
42.65504 6490
42.67451 5561
42.69398 3951
42.71345 2826
42.73292 2458
42.75239 2159
42.77186 1851
42.79133 1179
42.81080 615
42.83027 398
42.84974 287
42.86920 217
42.88868 199
42.90815 182
42.92762 140
42.94708 152
42.96655 159
42.98602 124
43.00549 111
43.02496 124
43.04443 124
43.06390 123
43.08337 115
43.10284 108
43.12231 98
43.14177 113
43.16124 109
43.18071 113
43.20018 105
43.21965 91
43.23912 87
43.25859 96
43.27806 105
43.29753 95
43.31700 64
43.33647 97
43.35593 114
43.37540 95
43.39487 82
43.41434 95
43.43381 87
43.45328 91
43.47275 86
43.49222 96
43.51169 78
43.53116 93
43.55063 93
43.57009 86
43.58956 67
43.60903 80
43.62851 82
43.64797 76
43.66744 94
43.68691 72
43.70638 81
43.72585 77
43.74532 70
43.76479 67
43.78426 86
43.80373 87
43.8232  89
43.84266 70
43.86213 73
43.88160 81
43.90107 79
43.92054 63
43.94001 68
43.95948 65
43.97895 72
43.99842 70
44.01789 64
44.03736 86
44.05682 84
44.07629 74
44.09576 61
44.11523 75
44.13470 67
44.15417 73
44.17364 68
44.19311 77
44.21258 88
44.23205 75
44.25152 77
44.27098 81
44.29045 74
44.30992 66
44.32939 75
44.34886 72
44.36833 86
44.38780 72
44.40727 68
44.42674 69
44.44621 73
44.46568 60
44.48514 82
44.50462 68
44.52409 83
44.54355 61
44.56302 74
44.58249 81
44.60196 66
44.62143 68
44.64090 60
44.66037 83
44.67984 69
44.69931 75
44.71878 89
44.73825 70
44.75771 54
44.77718 70
44.79665 53
44.81612 56
44.83559 77
44.85506 71
44.87453 60
44.89400 65
44.91347 66
44.93294 77
44.95241 70
44.97187 79
44.99134 68
45.01081 54
45.03028 59
45.04975 65
45.06922 63
45.08869 71
45.10816 80
45.12763 71
45.14710 60
45.16657 76
45.18603 48
45.20550 53
45.22497 49
45.24444 56
45.26391 61
45.28338 70
45.30285 53
45.32232 72
45.34179 59
45.36126 67
45.38073 66
45.4002  59
45.41967 70
45.43914 73
45.45860 55
45.47807 61
45.49754 65
45.51701 75
45.53648 61
45.55595 60
45.57542 65
45.59489 53
45.61436 70
45.63383 68
45.65330 68
45.67276 76
45.69223 76
45.71170 53
45.73117 67
45.75064 56
45.77011 66
45.78958 66
45.80905 67
45.82852 72
45.84799 68
45.86746 69
45.88692 57
45.90639 68
45.92586 65
45.94533 43
45.96480 54
45.98427 62
46.00374 56
46.02321 62
46.04268 64
46.06215 68
46.08162 53
46.10108 81
46.12056 62
46.14003 66
46.15949 78
46.17896 67
46.19843 75
46.21790 67
46.23737 68
46.25684 53
46.27631 62
46.29578 56
46.31525 62
46.33472 60
46.35419 73
46.37365 63
46.39312 58
46.41259 56
46.43206 55
46.45153 52
46.47100 74
46.49047 57
46.50994 60
46.52941 64
46.54888 59
46.56835 64
46.58781 59
46.60728 45
46.62675 39
46.64622 56
46.66569 59
46.68516 63
46.70463 59
46.72410 58
46.74357 67
46.76304 71
46.78251 87
46.80197 65
46.82144 58
46.84091 70
46.86038 65
46.87985 67
46.89932 73
46.91879 60
46.93826 58
46.95773 55
46.97720 73
46.99667 65
47.01614 45
47.03561 68
47.05508 71
47.07454 72
47.09401 76
47.11348 66
47.13295 69
47.15242 54
47.17189 51
47.19136 73
47.21083 62
47.23030 65
47.24977 61
47.26924 68
47.28870 65
47.30817 67
47.32764 57
47.34711 57
47.36658 69
47.38605 74
47.40552 69
47.42499 65
47.44446 57
47.46393 53
47.48340 52
47.50286 56
47.52233 64
47.54180 62
47.56127 52
47.58074 56
47.60021 64
47.61968 78
47.63915 65
47.65862 56
47.67809 59
47.69755 59
47.71703 68
47.7365  66
47.75597 74
47.77543 52
47.79490 70
47.81437 65
47.83384 51
47.85331 56
47.87278 69
47.89225 60
47.91172 57
47.93119 53
47.95066 52
47.97013 66
47.98959 54
48.00906 70
48.02853 71
48.04800 58
48.06747 60
48.08694 62
48.10641 68
48.12588 51
48.14535 63
48.16482 66
48.18429 54
48.20375 56
48.22322 48
48.24269 62
48.26216 57
48.28163 68
48.30110 63
48.32057 75
48.34004 57
48.35951 52
48.37898 67
48.39844 64
48.41791 63
48.43738 60
48.45686 53
48.47632 79
48.49579 59
48.51526 59
48.53473 69
48.55420 68
48.57367 85
48.59314 68
48.61261 65
48.63208 63
48.65155 67
48.67102 64
48.69048 75
48.70995 75
48.72942 62
48.74889 66
48.76836 73
48.78783 63
48.80730 69
48.82677 64
48.84624 68
48.86571 64
48.88518 76
48.90464 68
48.92411 62
48.94358 71
48.96305 68
48.98252 72
49.00199 62
49.02146 59
49.04093 55
49.06040 56
49.07987 70
49.09933 63
49.11880 63
49.13827 63
49.15774 71
49.17721 57
49.19668 57
49.21615 68
49.23562 60
49.25509 60
49.27456 69
49.29403 73
49.31349 73
49.33297 74
49.35244 73
49.37191 58
49.39137 83
49.41084 58
49.43031 58
49.44978 59
49.46925 54
49.48872 57
49.50819 52
49.52766 69
49.54713 69
49.56660 69
49.58607 67
49.60553 74
49.62500 69
49.64447 50
49.66394 77
49.68341 70
49.70288 65
49.72235 59
49.74182 65
49.76129 59
49.78076 55
49.80022 51
49.81969 81
49.83916 65
49.85863 51
49.87810 74
49.89757 62
49.91704 69
49.93651 65
49.95598 53
49.97545 76
49.99492 63
50.01438 47
50.03385 63
50.05332 69
50.0728  59
50.09226 62
50.11173 73
50.13120 63
50.15067 63
50.17014 56
50.18961 61
50.20908 73
50.22855 52
50.24802 70
50.26749 67
50.28695 50
50.30642 66
50.32589 66
50.34536 55
50.36483 57
50.38430 62
50.40377 64
50.42324 76
50.44271 68
50.46218 75
50.48165 65
50.50111 71
50.52058 61
50.54005 77
50.55952 56
50.57899 59
50.59846 68
50.61793 62
50.63740 67
50.65687 69
50.67634 61
50.69581 59
50.71527 66
50.73474 60
50.75421 64
50.77368 69
50.79315 72
50.81262 61
50.83209 63
50.85156 69
50.87103 63
50.89050 71
50.90997 78
50.92944 63
50.94891 61
50.96838 49
50.98784 86
51.00731 58
51.02678 59
51.04625 67
51.06572 67
51.08519 60
51.10466 59
51.12413 55
51.1436  71
51.16307 58
51.18254 60
51.20200 63
51.22147 78
51.24094 62
51.26041 72
51.27988 62
51.29935 58
51.31882 71
51.33829 52
51.35776 65
51.37723 81
51.39670 67
51.41616 64
51.43563 46
51.45510 54
51.47457 82
51.49404 73
51.51351 66
51.53298 53
51.55245 74
51.57192 72
51.59139 61
51.61086 66
51.63032 76
51.64979 68
51.66927 80
51.68873 71
51.70820 75
51.72767 53
51.74714 66
51.76661 70
51.78608 59
51.80555 69
51.82502 76
51.84449 58
51.86396 65
51.88343 65
51.90289 66
51.92236 69
51.94183 78
51.96130 53
51.98077 69
52.00024 58
52.01971 64
52.03918 56
52.05865 60
52.07812 59
52.09759 71
52.11705 73
52.13652 73
52.15599 67
52.17546 74
52.19493 64
52.21440 64
52.23387 66
52.25334 69
52.27281 59
52.29228 71
52.31175 65
52.33121 70
52.35068 78
52.37015 61
52.38962 73
52.40909 60
52.42856 69
52.44803 77
52.46750 66
52.48697 67
52.50644 76
52.52591 69
52.54538 62
52.56485 88
52.58432 63
52.60378 65
52.62325 73
52.64272 66
52.66219 84
52.68166 64
52.70113 61
52.72060 81
52.74007 68
52.75954 77
52.77901 66
52.79848 59
52.81794 74
52.83741 62
52.85688 77
52.87635 62
52.89582 65
52.91529 60
52.93476 76
52.95423 67
52.97370 74
52.99317 72
53.01264 69
53.03210 72
53.05157 70
53.07104 75
53.09051 78
53.10998 79
53.12945 74
53.14892 80
53.16839 66
53.18786 73
53.20733 61
53.22680 61
53.24626 72
53.26573 68
53.28521 63
53.30467 79
53.32414 73
53.34361 79
53.36308 47
53.38255 72
53.40202 65
53.42149 69
53.44096 65
53.46043 91
53.4799  52
53.49937 73
53.51883 70
53.53830 67
53.55777 76
53.57724 83
53.59671 59
53.61618 65
53.63565 76
53.65512 74
53.67459 73
53.69406 68
53.71353 68
53.73299 62
53.75246 77
53.77193 67
53.79140 83
53.81087 80
53.83034 62
53.84981 64
53.86928 68
53.88875 73
53.90822 73
53.92769 71
53.94715 72
53.96662 74
53.98609 65
54.00556 71
54.02503 71
54.04450 64
54.06397 94
54.08344 85
54.10291 64
54.12238 54
54.14185 59
54.16132 75
54.18079 84
54.20026 80
54.21972 73
54.23919 74
54.25866 70
54.27813 76
54.29760 71
54.31707 60
54.33654 57
54.35601 64
54.37548 59
54.39495 62
54.41442 57
54.43388 71
54.45335 74
54.47282 68
54.49229 65
54.51176 76
54.53123 75
54.55070 63
54.57017 71
54.58964 73
54.60911 75
54.62858 66
54.64804 77
54.66751 81
54.68698 63
54.70645 69
54.72592 74
54.74539 75
54.76486 84
54.78433 71
54.80380 71
54.82327 80
54.84273 84
54.86220 70
54.88168 67
54.90115 81
54.92061 69
54.94008 68
54.95955 61
54.97902 69
54.99849 64
55.01796 64
55.03743 80
55.0569  75
55.07637 73
55.09584 67
55.11531 70
55.13477 76
55.15424 74
55.17371 70
55.19318 75
55.21265 82
55.23212 85
55.25159 80
55.27106 92
55.29053 92
55.31000 76
55.32947 59
55.34893 62
55.36840 69
55.38787 90
55.40734 91
55.42681 64
55.44628 74
55.46575 64
55.48522 89
55.50469 79
55.52416 61
55.54362 61
55.56309 82
55.58256 84
55.60203 73
55.62150 75
55.64097 76
55.66044 81
55.67991 81
55.69938 86
55.71885 82
55.73832 77
55.75779 71
55.77726 74
55.79673 75
55.8162  83
55.83566 70
55.85513 79
55.87460 82
55.89407 91
55.91354 80
55.93301 70
55.95248 81
55.97195 78
55.99142 59
56.01089 84
56.03036 79
56.04982 68
56.06929 77
56.08876 56
56.10823 75
56.12770 71
56.14717 88
56.16664 63
56.18611 77
56.20558 76
56.22505 63
56.24451 75
56.26398 74
56.28345 67
56.30292 71
56.32239 60
56.34186 89
56.36133 72
56.38080 74
56.40027 67
56.41974 80
56.43921 85
56.45867 50
56.47814 71
56.49762 81
56.51709 78
56.53655 83
56.55602 79
56.57549 61
56.59496 67
56.61443 74
56.63390 78
56.65337 66
56.67284 87
56.69231 77
56.71178 78
56.73125 94
56.75071 72
56.77018 67
56.78965 92
56.80912 68
56.82859 62
56.84806 63
56.86753 68
56.88700 76
56.90647 87
56.92594 80
56.94540 83
56.96487 78
56.98434 83
57.00381 85
57.02328 79
57.04275 80
57.06222 65
57.08169 76
57.10116 76
57.12063 79
57.14010 69
57.15956 79
57.17903 69
57.19850 69
57.21797 73
57.23744 81
57.25691 72
57.27638 69
57.29585 72
57.31532 80
57.33479 73
57.35426 73
57.37373 91
57.3932  61
57.41267 81
57.43214 67
57.45160 72
57.47107 68
57.49054 57
57.51001 79
57.52948 63
57.54895 78
57.56842 77
57.58789 75
57.60736 77
57.62683 69
57.64629 77
57.66576 62
57.68523 69
57.70470 81
57.72417 69
57.74364 87
57.76311 74
57.78258 74
57.80205 68
57.82152 79
57.84099 99
57.86045 90
57.87992 54
57.89939 88
57.91886 82
57.93833 83
57.95780 63
57.97727 79
57.99674 88
58.01621 75
58.03568 92
58.05515 74
58.07461 66
58.09409 69
58.11356 87
58.13303 82
58.15249 73
58.17196 84
58.19143 82
58.21090 74
58.23037 91
58.24984 77
58.26931 100
58.28878 82
58.30825 90
58.32772 93
58.34718 68
58.36665 82
58.38612 83
58.40559 74
58.42506 88
58.44453 87
58.46400 82
58.48347 70
58.50294 87
58.52241 69
58.54188 85
58.56134 79
58.58081 62
58.60028 85
58.61975 84
58.63922 64
58.65869 63
58.67816 90
58.69763 74
58.71710 68
58.73657 80
58.75604 75
58.77550 67
58.79497 79
58.81444 80
58.83392 87
58.85338 74
58.87285 78
58.89232 75
58.91179 94
58.93126 93
58.95073 80
58.97020 85
58.98967 88
59.00914 74
59.02861 81
59.04807 77
59.06754 98
59.08701 82
59.10648 73
59.12595 82
59.14542 79
59.16489 93
59.18436 94
59.20383 90
59.22330 88
59.24277 90
59.26223 67
59.28170 65
59.30117 83
59.32064 92
59.34011 86
59.35958 73
59.37905 84
59.39852 77
59.41799 89
59.43746 89
59.45693 72
59.47639 85
59.49586 85
59.51533 85
59.53480 79
59.55427 96
59.57374 83
59.59321 83
59.61268 92
59.63215 92
59.65162 86
59.67109 91
59.69055 88
59.71003 83
59.7295  80
59.74896 89
59.76843 82
59.78790 92
59.80737 96
59.82684 90
59.84631 76
59.86578 89
59.88525 94
59.90472 75
59.92419 74
59.94366 90
59.96312 90
59.98259 95
60.00206 87
60.02153 94
60.04100 90
60.06047 90
60.07994 92
60.09941 74
60.11888 94
60.13835 77
60.15782 77
60.17728 85
60.19675 100
60.21622 101
60.23569 100
60.25516 98
60.27463 72
60.29410 99
60.31357 93
60.33304 89
60.35251 91
60.37198 92
60.39144 79
60.41091 100
60.43038 90
60.44985 99
60.46932 82
60.48879 111
60.50826 89
60.52773 93
60.54720 77
60.56667 98
60.58614 95
60.60561 108
60.62508 78
60.64455 103
60.66401 107
60.68348 82
60.70295 87
60.72242 80
60.74189 97
60.76136 101
60.78083 89
60.80030 83
60.81977 100
60.83924 87
60.85871 101
60.87817 78
60.89764 96
60.91711 92
60.93658 98
60.95605 91
60.97552 106
60.99499 97
61.01446 81
61.03393 86
61.05340 104
61.07287 113
61.09233 86
61.11180 100
61.13127 107
61.15074 92
61.17021 102
61.18968 94
61.20915 70
61.22862 99
61.24809 87
61.26756 110
61.28703 102
61.30649 102
61.32597 112
61.34544 97
61.36490 101
61.38437 122
61.40384 91
61.42331 86
61.44278 97
61.46225 100
61.48172 110
61.50119 94
61.52066 93
61.54013 115
61.55960 101
61.57906 114
61.59853 86
61.61800 104
61.63747 95
61.65694 85
61.67641 92
61.69588 106
61.71535 106
61.73482 125
61.75429 123
61.77376 99
61.79322 108
61.81269 107
61.83216 88
61.85163 131
61.87110 116
61.89057 111
61.91004 103
61.92951 133
61.94898 118
61.96845 89
61.98792 119
62.00738 89
62.02685 115
62.04632 118
62.06579 119
62.08526 116
62.10473 129
62.12420 104
62.14367 112
62.16314 90
62.18261 128
62.20208 97
62.22155 106
62.24102 116
62.26049 118
62.27995 97
62.29942 99
62.31889 117
62.33836 103
62.35783 113
62.37730 114
62.39677 98
62.41624 109
62.43571 116
62.45518 122
62.47465 118
62.49411 120
62.51358 117
62.53305 99
62.55252 131
62.57199 106
62.59146 99
62.61093 119
62.63040 116
62.64987 127
62.66934 89
62.68881 108
62.70827 130
62.72774 131
62.74721 113
62.76668 113
62.78615 114
62.80562 106
62.82509 110
62.84456 130
62.86403 87
62.88350 134
62.90296 121
62.92244 126
62.94191 117
62.96138 125
62.98084 111
63.00031 115
63.01978 122
63.03925 128
63.05872 121
63.07819 102
63.09766 133
63.11713 134
63.1366  110
63.15607 127
63.17554 116
63.19500 125
63.21447 122
63.23394 144
63.25341 124
63.27288 135
63.29235 117
63.31182 120
63.33129 108
63.35076 129
63.37023 110
63.38970 124
63.40916 112
63.42863 110
63.44810 132
63.46757 118
63.48704 118
63.50651 102
63.52598 130
63.54545 137
63.56492 114
63.58439 113
63.60385 120
63.62332 127
63.64279 128
63.66227 104
63.68173 120
63.70120 108
63.72067 134
63.74014 135
63.75961 107
63.77908 113
63.79855 96
63.81802 127
63.83749 136
63.85696 130
63.87643 121
63.89589 120
63.91536 135
63.93483 128
63.95430 132
63.97377 114
63.99324 126
64.01271 119
64.03218 128
64.05165 133
64.07112 142
64.09059 117
64.11006 132
64.12952 125
64.14899 108
64.16846 137
64.18793 112
64.20740 133
64.22687 113
64.24634 131
64.26581 129
64.28527 131
64.30474 123
64.32421 112
64.34368 147
64.36315 140
64.38262 125
64.4021  118
64.42156 110
64.44103 122
64.46050 141
64.47997 141
64.49944 117
64.51891 132
64.53838 130
64.55784 135
64.57731 131
64.59678 118
64.61625 136
64.63572 151
64.65519 123
64.67466 137
64.69413 135
64.7136  136
64.73307 163
64.75254 121
64.77201 113
64.79148 131
64.81095 124
64.83041 129
64.84988 135
64.86935 120
64.88882 143
64.90829 121
64.92776 143
64.94723 130
64.96670 144
64.98616 128
65.00563 125
65.02510 131
65.04457 108
65.06404 139
65.08351 148
65.10298 135
65.12245 149
65.14192 118
65.16139 154
65.18086 136
65.20033 136
65.21980 129
65.23927 126
65.25873 145
65.27820 127
65.29767 142
65.31714 128
65.33661 146
65.35608 138
65.37555 127
65.39502 125
65.41449 136
65.43396 125
65.45343 133
65.4729  112
65.49237 125
65.51184 146
65.53130 130
65.55077 130
65.57024 141
65.58971 129
65.60918 144
65.62865 146
65.64812 148
65.66759 149
65.68705 129
65.70652 138
65.72599 155
65.74546 151
65.76493 147
65.78440 132
65.80387 140
65.82334 148
65.84281 148
65.86228 142
65.88175 173
65.90122 136
65.92069 134
65.94016 131
65.95962 126
65.97909 141
65.99856 133
66.01803 149
66.03750 128
66.05697 141
66.07644 138
66.09590 131
66.11537 141
66.13485 136
66.15432 142
66.17379 138
66.19326 134
66.21273 133
66.23219 143
66.25166 141
66.27113 124
66.29060 133
66.31007 121
66.32954 150
66.34901 130
66.36848 142
66.38794 133
66.40741 141
66.42688 143
66.44635 128
66.46582 119
66.48529 136
66.50476 139
66.52423 126
66.54370 157
66.56317 121
66.58264 145
66.60211 115
66.62158 139
66.64105 127
66.66051 160
66.67998 140
66.69945 149
66.71892 127
66.73839 148
66.75786 153
66.77733 133
66.79679 129
66.81626 136
66.83573 158
66.85520 135
66.87468 116
66.89415 143
66.91362 159
66.93308 142
66.95255 117
66.97202 177
66.99149 137
67.01096 142
67.03043 170
67.04990 149
67.06937 124
67.08883 150
67.10830 129
67.12777 138
67.14724 127
67.16671 164
67.18618 141
67.20565 146
67.22512 134
67.24459 154
67.26406 149
67.28353 141
67.30300 149
67.32247 135
67.34194 157
67.36140 133
67.38087 149
67.40034 153
67.41981 132
67.43928 149
67.45875 145
67.47822 156
67.49768 148
67.51715 126
67.53662 156
67.55609 126
67.57556 150
67.59503 143
67.61451 141
67.63397 142
67.65344 148
67.67291 138
67.69238 157
67.71185 159
67.73132 142
67.75079 128
67.77026 166
67.78972 137
67.80919 139
67.82866 143
67.84813 154
67.86760 152
67.88707 155
67.90654 128
67.92601 153
67.94548 133
67.96495 144
67.98442 135
68.00389 155
68.02336 155
68.04283 130
68.06229 159
68.08176 159
68.10123 153
68.12070 140
68.14017 145
68.15964 141
68.17911 138
68.19857 166
68.21804 157
68.23751 143
68.25698 173
68.27645 159
68.29592 155
68.31539 146
68.33486 133
68.35433 159
68.37380 146
68.39327 165
68.41274 142
68.43221 146
68.45168 142
68.47115 135
68.49061 154
68.51008 146
68.52955 149
68.54902 128
68.56849 134
68.58796 148
68.60743 144
68.6269  151
68.64637 188
68.66584 142
68.68531 135
68.70478 142
68.72425 106
68.74372 152
68.76318 163
68.78265 116
68.80212 148
68.82159 137
68.84106 137
68.86053 167
68.88000 163
68.89946 136
68.91893 150
68.93840 155
68.95787 157
68.97734 160
68.99681 136
69.01628 152
69.03575 176
69.05522 135
69.07469 138
69.09416 147
69.11363 130
69.13310 149
69.15257 154
69.17204 147
69.19150 143
69.21097 154
69.23044 147
69.24991 133
69.26938 164
69.28885 146
69.30832 131
69.32778 146
69.34726 149
69.36673 133
69.3862  162
69.40567 137
69.42514 145
69.44461 134
69.46407 147
69.48354 150
69.50301 161
69.52248 151
69.54195 125
69.56142 167
69.58089 162
69.60035 151
69.61982 149
69.63929 134
69.65876 139
69.67823 139
69.69770 152
69.71717 159
69.73664 163
69.75611 166
69.77558 135
69.79505 153
69.81452 145
69.83399 136
69.85346 145
69.87292 145
69.89239 151
69.91186 146
69.93133 148
69.95080 140
69.97027 134
69.98974 145
70.00921 130
70.02867 133
70.04814 140
70.06761 163
70.08709 160
70.10656 156
70.12603 153
70.1455  169
70.16496 151
70.18443 154
70.20390 138
70.22337 161
70.24284 147
70.26231 172
70.28178 172
70.30124 148
70.32071 162
70.34018 180
70.35965 216
70.37912 185
70.39859 183
70.41806 181
70.43753 193
70.45700 190
70.47647 201
70.49594 230
70.51541 230
70.53488 223
70.55435 210
70.57381 212
70.59328 193
70.61275 148
70.63222 179
70.65169 164
70.67116 180
70.69063 121
70.71010 159
70.72956 145
70.74903 148
70.76850 143
70.78797 152
70.80744 143
70.82692 181
70.84639 149
70.86585 151
70.88532 134
70.90479 159
70.92426 154
70.94373 149
70.96320 177
70.98267 153
71.00213 135
71.02160 195
71.04107 143
71.06054 133
71.08001 157
71.09948 155
71.11895 161
71.13842 158
71.15789 171
71.17736 152
71.19683 139
71.21630 159
71.23577 166
71.25524 160
71.27470 157
71.29417 145
71.31364 130
71.33311 151
71.35258 124
71.37205 123
71.39152 164
71.41099 167
71.43045 137
71.44992 143
71.46939 139
71.48886 126
71.50833 165
71.52780 140
71.54727 164
71.56674 135
71.58621 130
71.60568 125
71.62515 155
71.64462 169
71.66409 128
71.68356 163
71.70302 134
71.72249 159
71.74196 131
71.76143 160
71.78090 155
71.80037 141
71.81984 148
71.83931 137
71.85878 152
71.87825 166
71.89772 137
71.91719 157
71.93666 163
71.95613 115
71.97559 146
71.99506 162
72.01453 148
72.03400 162
72.05347 144
72.07294 147
72.09241 144
72.11188 151
72.13134 148
72.15081 163
72.17028 154
72.18975 151
72.20922 131
72.22869 165
72.24816 147
72.26763 150
72.28710 144
72.30657 148
72.32604 144
72.34551 149
72.36498 134
72.38445 134
72.40391 137
72.42338 153
72.44285 146
72.46232 138
72.48179 181
72.50126 142
72.52073 142
72.54019 120
72.55966 162
72.57914 140
72.59861 155
72.61808 133
72.63755 132
72.65702 150
72.67648 159
72.69595 156
72.71542 148
72.73489 150
72.75436 146
72.77383 134
72.79330 158
72.81277 152
72.83223 135
72.85170 144
72.87117 127
72.89064 148
72.91011 131
72.92958 161
72.94905 170
72.96852 139
72.98799 162
73.00746 142
73.02693 135
73.04640 136
73.06587 172
73.08534 162
73.10480 155
73.12427 138
73.14374 145
73.16321 158
73.18268 153
73.20215 147
73.22162 142
73.24108 165
73.26055 152
73.28002 155
73.2995  172
73.31897 141
73.33844 157
73.35791 146
73.37737 151
73.39684 160
73.41631 148
73.43578 149
73.45525 132
73.47472 169
73.49419 148
73.51366 167
73.53312 162
73.55259 131
73.57206 172
73.59153 159
73.61100 166
73.63047 179
73.64994 176
73.66941 208
73.68888 203
73.70835 203
73.72782 213
73.74729 229
73.76676 208
73.78623 242
73.80569 235
73.82516 274
73.84463 265
73.86410 308
73.88357 345
73.90304 356
73.92251 420
73.94197 535
73.96144 672
73.98091 828
74.00038 1078
74.01985 1220
74.03933 1520
74.0588  1843
74.07826 1916
74.09773 1954
74.11720 2261
74.13667 2898
74.15614 4206
74.17561 5502
74.19508 6571
74.21455 5709
74.23401 3682
74.25348 2485
74.27295 1808
74.29242 1573
74.31189 1397
74.33136 1355
74.35083 1598
74.3703  1995
74.38977 2666
74.40924 3322
74.42871 3059
74.44818 2327
74.46765 1309
74.48712 905
74.50658 562
74.52605 429
74.54552 326
74.56499 285
74.58446 216
74.60393 229
74.62340 220
74.64286 218
74.66233 220
74.68180 205
74.70127 206
74.72074 194
74.74021 191
74.75968 196
74.77915 197
74.79862 173
74.81809 174
74.83756 187
74.85703 198
74.87650 153
74.89597 162
74.91544 166
74.93490 171
74.95437 160
74.97384 168
74.99331 171
75.01278 164
75.03225 149
75.05172 151
75.07119 150
75.09066 138
75.11013 158
75.12960 143
75.14907 131
75.16854 143
75.18801 162
75.20747 168
75.22694 138
75.24641 142
75.26588 166
75.28535 153
75.30482 149
75.32429 145
75.34375 141
75.36322 129
75.38269 142
75.40216 138
75.42163 172
75.44110 174
75.46057 125
75.48004 141
75.49951 117
75.51898 130
75.53845 136
75.55792 160
75.57739 150
75.59686 158
75.61633 127
75.63579 147
75.65526 143
75.67473 144
75.69420 145
75.71367 141
75.73314 138
75.75261 159
75.77207 155
75.79155 136
75.81102 146
75.83049 142
75.84996 146
75.86943 156
75.88890 146
75.90836 162
75.92783 122
75.94730 140
75.96677 136
75.98624 170
76.00571 133
76.02518 152
76.04464 138
76.06411 147
76.08358 152
76.10305 147
76.12252 151
76.14199 141
76.16146 123
76.18093 133
76.20040 126
76.21987 150
76.23934 134
76.25881 153
76.27828 132
76.29775 151
76.31722 124
76.33668 138
76.35615 140
76.37562 122
76.39509 126
76.41456 125
76.43403 140
76.45350 139
76.47296 122
76.49243 121
76.51190 133
76.53138 130
76.55085 135
76.57032 131
76.58979 144
76.60925 122
76.62872 139
76.64819 133
76.66766 142
76.68713 143
76.70660 144
76.72607 131
76.74553 127
76.76500 124
76.78447 118
76.80394 129
76.82341 122
76.84288 145
76.86235 134
76.88182 137
76.90129 137
76.92076 133
76.94023 120
76.95970 121
76.97917 135
76.99864 133
77.01811 120
77.03757 128
77.05704 128
77.07651 130
77.09598 135
77.11545 123
77.13492 116
77.15439 142
77.17385 141
77.19332 140
77.21279 148
77.23226 127
77.25174 122
77.27121 129
77.29068 115
77.31014 131
77.32961 133
77.34908 132
77.36855 141
77.38802 135
77.40749 141
77.42696 143
77.44642 145
77.46589 133
77.48536 121
77.50483 132
77.52430 111
77.54377 135
77.56324 152
77.58271 116
77.60218 108
77.62165 120
77.64112 113
77.66059 129
77.68006 115
77.69953 123
77.71900 148
77.73846 132
77.75793 132
77.77740 123
77.79687 124
77.81634 125
77.83581 104
77.85528 117
77.87474 132
77.89421 116
77.91368 110
77.93315 119
77.95262 120
77.97209 145
77.99157 132
78.01103 134
78.03050 114
78.04997 138
78.06944 139
78.08891 141
78.10838 108
78.12785 117
78.14731 122
78.16678 133
78.18625 119
78.20572 145
78.22519 121
78.24466 123
78.26413 119
78.2836  123
78.30307 120
78.32254 129
78.34201 106
78.36148 119
78.38095 109
78.40042 135
78.41989 128
78.43935 112
78.45882 124
78.47829 108
78.49776 126
78.51723 114
78.53670 130
78.55617 124
78.57563 128
78.59510 125
78.61457 124
78.63404 126
78.65351 116
78.67298 126
78.69245 132
78.71192 122
78.73139 116
78.75086 116
78.77033 113
78.78980 122
78.80927 112
78.82874 123
78.84820 123
78.86767 123
78.88714 127
78.90661 118
78.92608 119
78.94555 118
78.96502 111
78.98448 114
79.00396 109
79.02343 137
79.0429  120
79.06237 118
79.08184 144
79.10131 129
79.12078 126
79.14024 117
79.15971 120
79.17918 127
79.19865 115
79.21812 145
79.23759 131
79.25706 113
79.27652 137
79.29599 137
79.31546 121
79.33493 117
79.35440 157
79.37387 143
79.39334 113
79.41281 146
79.43228 136
79.45175 127
79.47122 158
79.49069 132
79.51016 137
79.52963 125
79.54909 140
79.56856 143
79.58803 142
79.60750 124
79.62697 144
79.64644 143
79.66591 123
79.68537 97
79.70484 107
79.72431 130
79.74379 123
79.76326 103
79.78273 103
79.8022  121
79.82167 118
79.84113 118
79.86060 106
79.88007 130
79.89954 132
79.91901 141
79.93848 129
79.95795 117
79.97741 127
79.99688 107
80.01635 135
80.03582 124
80.05529 114
80.07476 126
80.09423 125
80.11370 119
80.13317 111
80.15264 128
80.17211 129
80.19158 123
80.21105 138
80.23052 124
80.24998 148
80.26945 112
80.28892 118
80.30839 135
80.32786 123
80.34733 118
80.36680 113
80.38626 102
80.40573 117
80.42520 129
80.44467 123
80.46414 127
80.48362 122
80.50309 123
80.52256 136
80.54202 114
80.56149 116
80.58096 148
80.60043 142
80.61990 125
80.63937 130
80.65884 117
80.67830 150
80.69777 112
80.71724 131
80.73671 122
80.75618 121
80.77565 108
80.79512 129
80.81459 138
80.83406 133
80.85353 141
80.87300 114
80.89247 116
80.91194 128
80.93141 109
80.95087 125
80.97034 100
80.98981 121
81.00928 140
81.02875 105
81.04822 123
81.06769 128
81.08715 135
81.10662 120
81.12609 119
81.14556 127
81.16503 121
81.18450 114
81.20397 138
81.22345 102
81.24291 117
81.26238 122
81.28185 127
81.30132 113
81.32079 106
81.34026 132
81.35973 140
81.37919 129
81.39866 131
81.41813 136
81.43760 148
81.45707 135
81.47654 121
81.49601 113
81.51548 131
81.53495 133
81.55442 123
81.57389 136
81.59336 136
81.61283 124
81.63230 125
81.65176 140
81.67123 132
81.69070 137
81.71017 126
81.72964 122
81.74911 117
81.76858 100
81.78804 125
81.80751 124
81.82698 144
81.84645 107
81.86592 126
81.88539 122
81.90486 128
81.92433 127
81.94380 130
81.96327 123
81.98274 138
82.00221 128
82.02168 117
82.04115 121
82.06062 124
82.08008 133
82.09955 131
82.11902 127
82.13849 122
82.15796 139
82.17743 119
82.19690 122
82.21637 125
82.23584 126
82.25531 124
82.27478 135
82.29425 116
82.31372 103
82.33319 134
82.35265 131
82.37212 142
82.39159 103
82.41106 128
82.43053 125
82.45000 108
82.46947 128
82.48893 139
82.50840 130
82.52787 92
82.54734 135
82.56681 123
82.58628 151
82.60575 125
82.62522 102
82.64469 113
82.66416 119
82.68363 128
82.70310 122
82.72257 111
82.74204 140
82.76151 123
82.78097 130
82.80044 127
82.81991 109
82.83938 124
82.85885 122
82.87832 129
82.89779 112
82.91725 128
82.93672 143
82.9562  117
82.97567 139
82.99514 123
83.01461 132
83.03408 101
83.05354 124
83.07301 123
83.09248 119
83.11195 115
83.13142 121
83.15089 125
83.17036 119
83.18982 120
83.20929 129
83.22876 130
83.24823 105
83.26770 101
83.28717 110
83.30664 120
83.32611 111
83.34558 113
83.36505 99
83.38452 115
83.40399 125
83.42346 123
83.44293 107
83.46240 124
83.48186 108
83.50133 117
83.52080 114
83.54027 141
83.55974 111
83.57921 143
83.59868 118
83.61814 126
83.63761 100
83.65708 127
83.67655 108
83.69603 120
83.7155  95
83.73497 103
83.75443 130
83.77390 122
83.79337 104
83.81284 110
83.83231 127
83.85178 113
83.87125 108
83.89071 121
83.91018 125
83.92965 116
83.94912 119
83.96859 119
83.98806 110
84.00753 125
84.02700 120
84.04647 108
84.06594 108
84.08541 133
84.10488 101
84.12435 109
84.14382 126
84.16329 131
84.18275 125
84.20222 92
84.22169 110
84.24116 109
84.26063 108
84.28010 97
84.29957 112
84.31903 129
84.33850 112
84.35797 102
84.37744 114
84.39691 104
84.41638 109
84.43586 109
84.45532 92
84.47479 102
84.49426 117
84.51373 112
84.53320 110
84.55267 111
84.57214 101
84.59160 107
84.61107 97
84.63054 104
84.65001 100
84.66948 115
84.68895 89
84.70842 105
84.72789 113
84.74736 117
84.76683 101
84.78630 109
84.80577 124
84.82524 101
84.84471 95
84.86418 103
84.88364 111
84.90311 113
84.92258 121
84.94205 119
84.96152 112
84.98099 101
85.00046 122
85.01992 117
85.03939 94
85.05886 118
85.07833 101
85.09780 108
85.11727 109
85.13674 114
85.15621 110
85.17568 117
85.19515 93
85.21462 118
85.23409 108
85.25356 100
85.27303 124
85.29249 115
85.31196 116
85.33143 131
85.35090 125
85.37037 124
85.38984 130
85.40931 127
85.42878 134
85.44825 125
85.46772 118
85.48719 126
85.50666 127
85.52613 128
85.54560 157
85.56507 139
85.58453 132
85.60400 119
85.62347 126
85.64294 135
85.66241 166
85.68188 170
85.70135 139
85.72081 143
85.74028 163
85.75975 144
85.77922 124
85.79869 129
85.81816 118
85.83763 116
85.85710 144
85.87657 125
85.89604 125
85.91551 126
85.93498 99
85.95445 111
85.97392 122
85.99338 98
86.01285 119
86.03232 110
86.05179 102
86.07126 107
86.09073 90
86.11020 124
86.12967 112
86.14913 132
86.16861 124
86.18808 99
86.20755 106
86.22702 106
86.24649 127
86.26596 136
86.28542 120
86.30489 108
86.32436 126
86.34383 103
86.36330 110
86.38277 132
86.40224 108
86.42170 127
86.44117 109
86.46064 121
86.48011 111
86.49958 109
86.51905 128
86.53852 116
86.55799 117
86.57746 121
86.59693 108
86.61640 107
86.63587 106
86.65534 117
86.67481 104
86.69427 116
86.71374 111
86.73321 125
86.75268 131
86.77215 105
86.79162 121
86.81109 121
86.83056 112
86.85002 104
86.86949 110
86.88896 127
86.90844 96
86.92791 106
86.94738 116
86.96685 109
86.98631 108
87.00578 108
87.02525 96
87.04472 111
87.06419 78
87.08366 101
87.10313 125
87.12259 121
87.14206 124
87.16153 105
87.18100 116
87.20047 95
87.21994 106
87.23941 104
87.25888 101
87.27835 108
87.29782 92
87.31729 113
87.33676 112
87.35623 101
87.37570 96
87.39516 98
87.41463 89
87.43410 99
87.45357 108
87.47304 104
87.49251 99
87.51198 98
87.53145 106
87.55091 120
87.57038 113
87.58985 107
87.60932 131
87.62879 105
87.64827 103
87.66774 122
87.68720 87
87.70667 102
87.72614 115
87.74561 103
87.76508 125
87.78455 115
87.80402 96
87.82348 113
87.84295 96
87.86242 92
87.88189 110
87.90136 105
87.92083 120
87.94030 105
87.95977 100
87.97924 97
87.99871 95
88.01818 111
88.03765 110
88.05712 112
88.07659 107
88.09605 104
88.11552 103
88.13499 99
88.15446 111
88.17393 103
88.19340 96
88.21287 93
88.23234 114
88.25180 81
88.27127 110
88.29074 104
88.31021 88
88.32968 104
88.34915 102
88.36862 95
88.38809 115
88.40756 85
88.42703 106
88.44650 95
88.46597 113
88.48544 90
88.50491 105
88.52437 105
88.54384 103
88.56331 119
88.58278 116
88.60225 112
88.62172 113
88.64119 112
88.66066 96
88.68013 118
88.6996  99
88.71907 116
88.73854 106
88.75801 108
88.77748 99
88.79694 91
88.81641 101
88.83588 105
88.85535 101
88.87482 101
88.89429 122
88.91376 116
88.93323 101
88.95269 114
88.97216 118
88.99163 101
89.01110 122
89.03057 118
89.05004 115
89.06951 89
89.08898 112
89.10845 99
89.12792 119
89.14739 109
89.16686 120
89.18633 106
89.20580 115
89.22526 116
89.24473 115
89.26420 109
89.28367 118
89.30314 117
89.32261 90
89.34208 110
89.36154 111
89.38102 97
89.40049 96
89.41996 99
89.43943 95
89.4589  111
89.47837 107
89.49783 111
89.51730 119
89.53677 130
89.55624 84
89.57571 111
89.59518 103
89.61465 117
89.63412 108
89.65358 124
89.67305 105
89.69252 117
89.71199 120
89.73146 122
89.75093 140
89.77040 139
89.78987 135
89.80934 116
89.82881 116
89.84828 120
89.86775 130
89.88722 109
89.90669 142
89.92615 168
89.94562 148
89.96509 160
89.98456 155
90.00403 177
90.02350 160
90.04297 176
90.06243 161
90.08190 211
90.10137 197
90.12085 245
90.14032 232
90.15979 226
90.17926 277
90.19872 262
90.21819 321
90.23766 390
90.25713 498
90.27660 536
90.29607 818
90.31554 1010
90.33500 1373
90.35447 1645
90.37394 1908
90.39341 1969
90.41288 1956
90.43235 1873
90.45182 1801
90.47129 1934
90.49076 2215
90.51023 2387
90.52970 2390
90.54917 2650
90.56864 2829
90.58811 2526
90.60758 2047
90.62704 1632
90.64651 1453
90.66598 1354
90.68545 1286
90.70492 1202
90.72439 1107
90.74386 1064
90.76332 1103
90.78279 1157
90.80226 1158
90.82173 1221
90.84120 1275
90.86068 1359
90.88015 1305
90.89961 859
90.91908 635
90.93855 446
90.95802 374
90.97749 272
90.99696 210
91.01643 196
91.03589 159
91.05536 157
91.07483 139
91.09430 152
91.11377 138
91.13324 150
91.15271 131
91.17218 133
91.19165 146
91.21112 127
91.23059 111
91.25006 105
91.26953 91
91.28900 113
91.30847 104
91.32793 123
91.34740 103
91.36687 100
91.38634 114
91.40581 103
91.42528 98
91.44475 122
91.46421 89
91.48368 101
91.50315 115
91.52262 127
91.54209 96
91.56156 102
91.58103 106
91.60050 127
91.61997 113
91.63944 98
91.65891 90
91.67838 97
91.69785 95
91.71732 102
91.73678 120
91.75625 95
91.77572 98
91.79519 117
91.81466 98
91.83413 88
91.85360 98
91.87307 90
91.89254 91
91.91201 97
91.93148 83
91.95095 96
91.97042 104
91.98989 87
92.00936 112
92.02882 82
92.04829 111
92.06776 98
92.08723 97
92.10670 90
92.12617 90
92.14564 107
92.16510 104
92.18457 80
92.20404 86
92.22351 88
92.24298 98
92.26245 101
92.28192 85
92.30139 79
92.32086 112
92.34033 92
92.35980 86
92.37927 113
92.39874 92
92.41821 78
92.43767 88
92.45714 103
92.47661 97
92.49608 89
92.51555 117
92.53502 86
92.55449 92
92.57396 93
92.59343 78
92.6129  103
92.63237 75
92.65184 88
92.67131 90
92.69078 95
92.71025 90
92.72971 102
92.74918 97
92.76865 101
92.78812 108
92.80759 96
92.82706 100
92.84653 86
92.86599 85
92.88546 104
92.90493 110
92.92440 83
92.94387 99
92.96334 83
92.98281 99
93.00228 81
93.02175 99
93.04122 86
93.06069 103
93.08016 99
93.09963 100
93.11910 92
93.13856 82
93.15803 88
93.17750 87
93.19697 74
93.21644 86
93.23591 96
93.25538 95
93.27485 106
93.29431 101
93.31378 91
93.33326 86
93.35273 80
93.3722  100
93.39167 99
93.41114 78
93.43060 72
93.45007 98
93.46954 90
93.48901 98
93.50848 103
93.52795 87
93.54742 110
93.56688 92
93.58635 113
93.60582 85
93.62529 112
93.64476 107
93.66423 93
93.68370 96
93.70317 102
93.72264 103
93.74211 91
93.76158 102
93.78105 99
93.80052 100
93.81999 103
93.83945 95
93.85892 104
93.87839 95
93.89786 77
93.91733 94
93.93680 89
93.95627 92
93.97574 102
93.99520 110
94.01467 108
94.03414 101
94.05361 104
94.07309 115
94.09256 94
94.11203 103
94.13149 102
94.15096 110
94.17043 110
94.18990 91
94.20937 113
94.22884 87
94.24831 101
94.26777 100
94.28724 95
94.30671 122
94.32618 97
94.34565 88
94.36512 86
94.38459 85
94.40406 89
94.42353 104
94.44300 82
94.46247 104
94.48194 95
94.50141 100
94.52088 74
94.54034 97
94.55981 89
94.57928 90
94.59875 90
94.61822 76
94.63769 93
94.65716 93
94.67663 95
94.69609 95
94.71556 97
94.73503 111
94.75450 81
94.77397 91
94.79344 87
94.81292 89
94.83238 97
94.85185 92
94.87132 82
94.89079 94
94.91026 93
94.92973 100
94.94920 82
94.96866 84
94.98813 73
95.00760 80
95.02707 81
95.04654 79
95.06601 90
95.08548 101
95.10495 89
95.12442 80
95.14389 93
95.16336 71
95.18283 86
95.20230 95
95.22177 75
95.24123 92
95.26070 99
95.28017 101
95.29964 105
95.31911 95
95.33858 101
95.35805 77
95.37752 98
95.39698 79
95.41645 102
95.43592 97
95.45539 84
95.47486 91
95.49433 85
95.51380 101
95.53327 74
95.55274 98
95.57221 102
95.59168 87
95.61115 64
95.63062 73
95.65009 97
95.66955 80
95.68902 84
95.70849 85
95.72796 78
95.74743 78
95.76690 86
95.78637 94
95.80584 83
95.82531 80
95.84478 91
95.86425 84
95.88372 83
95.90319 81
95.92266 75
95.94212 85
95.96159 85
95.98106 83
96.00053 97
96.02000 86
96.03947 90
96.05894 90
96.07841 78
96.09787 78
96.11734 83
96.13681 92
96.15628 92
96.17575 100
96.19522 83
96.21469 72
96.23416 87
96.25363 78
96.27310 88
96.29257 73
96.31204 91
96.33151 73
96.35098 68
96.37044 81
96.38991 78
96.40938 79
96.42885 76
96.44832 87
96.46779 70
96.48726 83
96.50672 73
96.52619 74
96.54567 72
96.56514 80
96.58461 77
96.60408 73
96.62355 81
96.64301 82
96.66248 70
96.68195 77
96.70142 78
96.72089 73
96.74036 81
96.75983 72
96.77930 89
96.79876 74
96.81823 97
96.83770 63
96.85717 88
96.87664 77
96.89611 84
96.91558 88
96.93505 63
96.95452 85
96.97399 66
96.99346 99
97.01293 72
97.03240 63
97.05187 87
97.07133 86
97.09080 80
97.11027 85
97.12974 83
97.14921 75
97.16868 69
97.18815 83
97.20761 91
97.22708 79
97.24655 89
97.26602 73
97.2855  95
97.30497 84
97.32444 86
97.34390 92
97.36337 73
97.38284 94
97.40231 67
97.42178 84
97.44125 95
97.46072 78
97.48019 81
97.49965 95
97.51912 94
97.53859 71
97.55806 101
97.57753 109
97.59700 90
97.61647 66
97.63594 62
97.65541 89
97.67488 83
97.69435 81
97.71382 75
97.73329 75
97.75276 75
97.77222 70
97.79169 76
97.81116 71
97.83063 80
97.85010 78
97.86957 88
97.88904 66
97.90850 72
97.92797 61
97.94744 82
97.96691 78
97.98638 71
98.00585 65
98.02533 89
98.04479 85
98.06426 81
98.08373 88
98.10320 89
98.12267 84
98.14214 78
98.16161 81
98.18108 87
98.20054 84
98.22001 73
98.23948 99
98.25895 77
98.27842 82
98.29789 87
98.31736 97
98.33683 95
98.3563  64
98.37577 75
98.39524 98
98.41471 76
98.43418 95
98.45365 76
98.47311 63
98.49258 82
98.51205 91
98.53152 81
98.55099 82
98.57046 82
98.58993 76
98.60939 106
98.62886 65
98.64833 88
98.66780 72
98.68727 71
98.70674 76
98.72621 80
98.74568 78
98.76515 71
98.78462 72
98.80409 73
98.82356 73
98.84303 57
98.86250 65
98.88197 69
98.90143 75
98.92090 63
98.94037 85
98.95984 79
98.97931 73
98.99878 78
99.01825 64
99.03772 82
99.05719 72
99.07666 78
99.09613 74
99.11560 68
99.13507 82
99.15454 73
99.17400 85
99.19347 79
99.21294 71
99.23241 71
99.25188 75
99.27135 70
99.29082 86
99.31028 87
99.32975 64
99.34922 70
99.36869 72
99.38816 74
99.40763 73
99.42710 85
99.44657 65
99.46604 72
99.48551 68
99.50498 80
99.52445 79
99.54392 65
99.56339 84
99.58286 63
99.60232 81
99.62179 76
99.64126 84
99.66073 81
99.68020 65
99.69967 67
99.71914 84
99.73860 68
99.75808 75
99.77755 82
99.79702 76
99.81649 58
99.83596 76
99.85543 74
99.87489 74
99.89436 77
99.91383 78
99.93330 75
99.95277 74
99.97224 68
99.99171 84
100.0111 74
100.0306 85
100.0501 62
100.0695 57
100.0890 74
100.1085 83
100.1279 75
100.1474 71
100.1669 86
100.1864 80
100.2058 81
100.2253 67
100.2448 74
100.2642 86
100.2837 62
100.3032 56
100.3226 61
100.3421 62
100.3616 75
100.3810 67
100.4005 77
100.4200 74
100.4394 66
100.4589 73
100.4784 78
100.4979 74
100.5173 53
100.5368 57
100.5563 90
100.5757 59
100.5952 62
100.6147 74
100.6341 82
100.6536 73
100.6731 88
100.6926 66
100.7120 76
100.7315 76
100.7510 77
100.7704 78
100.7899 93
100.8094 81
100.8288 54
100.8483 61
100.8678 64
100.8872 84
100.9067 88
100.9262 76
100.9457 64
100.9651 87
100.9846 63
101.0041 71
101.0235 74
101.0430 83
101.0625 71
101.0819 68
101.1014 79
101.1209 89
101.1403 91
101.1598 80
101.1793 71
101.1987 61
101.2182 61
101.2377 59
101.2572 58
101.2766 82
101.2961 75
101.3156 80
101.3350 69
101.3545 69
101.3740 82
101.3934 61
101.4129 71
101.4324 50
101.4518 79
101.4713 80
101.4908 81
101.5103 72
101.5297 74
101.5492 94
101.5687 84
101.5881 80
101.6076 72
101.6271 86
101.6465 82
101.6660 94
101.6855 73
101.7049 75
101.7244 79
101.7439 89
101.7634 85
101.7828 68
101.8023 69
101.8218 62
101.8412 78
101.8607 76
101.8802 79
101.8996 74
101.9191 72
101.9386 67
101.9580 59
101.9775 66
101.9970 72
102.0165 86
102.0359 92
102.0554 70
102.0749 84
102.0943 95
102.1138 93
102.1333 75
102.1527 84
102.1722 78
102.1917 56
102.2111 64
102.2306 81
102.2501 63
102.2696 77
102.2890 92
102.3085 72
102.3280 77
102.3474 81
102.3669 82
102.3864 71
102.4058 87
102.4253 80
102.4448 85
102.4642 72
102.4837 78
102.5032 91
102.5227 81
102.5421 82
102.5616 68
102.5811 85
102.6005 77
102.6200 76
102.6395 65
102.6589 91
102.6784 77
102.6979 66
102.7173 69
102.7368 76
102.7563 82
102.7758 73
102.7952 72
102.8147 64
102.8342 73
102.8536 66
102.8731 66
102.8926 72
102.9120 76
102.9315 76
102.9510 53
102.9704 65
102.9899 68
103.0094 76
103.0289 77
103.0483 83
103.0678 74
103.0873 81
103.1067 82
103.1262 67
103.1457 65
103.1651 70
103.1846 62
103.2041 73
103.2235 66
103.2430 59
103.2625 85
103.2819 71
103.3014 65
103.3209 69
103.3404 82
103.3598 78
103.3793 64
103.3988 64
103.4182 71
103.4377 68
103.4572 77
103.4766 80
103.4961 68
103.5156 62
103.5350 67
103.5545 64
103.5740 71
103.5935 63
103.6129 74
103.6324 66
103.6519 71
103.6713 70
103.6908 69
103.7103 69
103.7297 67
103.7492 83
103.7687 61
103.7882 65
103.8076 89
103.8271 74
103.8466 82
103.8660 69
103.8855 74
103.9050 86
103.9244 81
103.9439 74
103.9634 66
103.9828 81
104.0023 71
104.0218 92
104.0412 82
104.0607 81
104.0802 58
104.0997 65
104.1191 82
104.1386 65
104.1581 82
104.1775 71
104.1970 73
104.2165 81
104.2359 68
104.2554 59
104.2749 75
104.2943 69
104.3138 78
104.3333 77
104.3527 61
104.3722 85
104.3917 79
104.4112 77
104.4306 66
104.4501 69
104.4696 66
104.4890 74
104.5085 71
104.5280 75
104.5474 64
104.5669 60
104.5864 68
104.6059 66
104.6253 60
104.6448 69
104.6643 74
104.6837 74
104.7032 72
104.7227 68
104.7421 69
104.7616 64
104.7811 72
104.8005 66
104.8200 79
104.8395 62
104.8590 67
104.8784 63
104.8979 73
104.9174 74
104.9368 90
104.9563 64
104.9758 71
104.9952 68
105.0147 66
105.0342 60
105.0536 75
105.0731 61
105.0926 74
105.1120 80
105.1315 75
105.1510 82
105.1705 75
105.1899 61
105.2094 71
105.2289 63
105.2483 80
105.2678 69
105.2873 85
105.3067 73
105.3262 77
105.3457 75
105.3651 68
105.3846 73
105.4041 74
105.4236 75
105.4430 63
105.4625 75
105.4820 76
105.5014 78
105.5209 90
105.5404 64
105.5598 69
105.5793 77
105.5988 63
105.6182 65
105.6377 75
105.6572 53
105.6767 84
105.6961 68
105.7156 60
105.7351 65
105.7545 70
105.7740 75
105.7935 68
105.8129 77
105.8324 78
105.8519 63
105.8713 64
105.8908 66
105.9103 62
105.9298 64
105.9492 67
105.9687 63
105.9882 72
106.0076 70
106.0271 77
106.0466 71
106.0660 73
106.0855 76
106.1050 70
106.1244 73
106.1439 64
106.1634 82
106.1828 67
106.2023 72
106.2218 55
106.2413 65
106.2607 75
106.2802 68
106.2997 69
106.3191 71
106.3386 67
106.3581 64
106.3775 60
106.3970 75
106.4165 78
106.4360 80
106.4554 86
106.4749 56
106.4944 70
106.5138 68
106.5333 58
106.5528 63
106.5722 75
106.5917 63
106.6112 57
106.6306 59
106.6501 62
106.6696 62
106.6891 62
106.7085 73
106.7280 64
106.7475 69
106.7669 81
106.7864 67
106.8059 65
106.8253 61
106.8448 62
106.8643 62
106.8837 65
106.9032 59
106.9227 56
106.9422 78
106.9616 70
106.9811 63
107.0006 67
107.0200 71
107.0395 73
107.0590 70
107.0784 48
107.0979 63
107.1174 57
107.1368 61
107.1563 66
107.1758 68
107.1952 59
107.2147 65
107.2342 66
107.2537 64
107.2731 49
107.2926 61
107.3121 59
107.3315 66
107.3510 76
107.3705 70
107.3899 51
107.4094 79
107.4289 62
107.4483 57
107.4678 79
107.4873 63
107.5068 56
107.5262 62
107.5457 67
107.5652 78
107.5846 71
107.6041 62
107.6236 50
107.6430 52
107.6625 66
107.6820 71
107.7015 61
107.7209 61
107.7404 67
107.7599 69
107.7793 70
107.7988 70
107.8183 63
107.8377 59
107.8572 74
107.8767 66
107.8961 60
107.9156 69
107.9351 52
107.9545 57
107.9740 71
107.9935 63
108.013  59
108.0324 68
108.0519 64
108.0714 66
108.0908 75
108.1103 69
108.1298 68
108.1492 48
108.1687 70
108.1882 65
108.2076 75
108.2271 63
108.2466 63
108.2661 62
108.2855 65
108.3050 75
108.3245 67
108.3439 77
108.3634 54
108.3829 68
108.4023 64
108.4218 57
108.4413 61
108.4607 63
108.4802 71
108.4997 71
108.5192 65
108.5386 61
108.5581 64
108.5776 62
108.5970 65
108.6165 62
108.6360 67
108.6554 61
108.6749 68
108.6944 58
108.7138 85
108.7333 81
108.7528 88
108.7723 87
108.7917 62
108.8112 67
108.8307 61
108.8501 58
108.8696 74
108.8891 75
108.9085 60
108.9280 60
108.9475 80
108.9669 63
108.9864 55
109.0059 72
109.0253 61
109.0448 71
109.0643 90
109.0838 66
109.1032 73
109.1227 70
109.1422 72
109.1616 54
109.1811 68
109.2006 62
109.2200 68
109.2395 68
109.2590 76
109.2784 79
109.2979 58
109.3174 71
109.3369 52
109.3563 52
109.3758 77
109.3953 65
109.4147 70
109.4342 65
109.4537 60
109.4731 74
109.4926 64
109.5121 59
109.5316 63
109.5510 54
109.5705 64
109.5900 58
109.6094 62
109.6289 65
109.6484 75
109.6678 68
109.6873 71
109.7068 68
109.7262 83
109.7457 76
109.7652 62
109.7846 60
109.8041 64
109.8236 67
109.8431 64
109.8625 81
109.8820 63
109.9015 67
109.9209 52
109.9404 58
109.9599 70
109.9793 70
109.9988 65
110.0183 52
110.0377 100
110.0572 62
110.0767 44
110.0961 67
110.1156 64
110.1351 53
110.1546 69
110.1740 60
110.1935 46
110.2130 62
110.2324 64
110.2519 52
110.2714 47
110.2908 49
110.3103 69
110.3298 67
110.3493 67
110.3687 82
110.3882 64
110.4077 51
110.4271 61
110.4466 49
110.4661 68
110.4855 54
110.5050 70
110.5245 55
110.5439 48
110.5634 70
110.5829 68
110.6024 58
110.6218 54
110.6413 67
110.6608 54
110.6802 71
110.6997 54
110.7192 63
110.7386 65
110.7581 55
110.7776 71
110.7970 62
110.8165 52
110.8360 60
110.8554 70
110.8749 75
110.8944 53
110.9139 66
110.9333 75
110.9528 75
110.9723 50
110.9917 59
111.0112 58
111.0307 50
111.0501 76
111.0696 61
111.0891 68
111.1085 56
111.1280 60
111.1475 51
111.1670 65
111.1864 72
111.2059 52
111.2254 69
111.2448 68
111.2643 61
111.2838 56
111.3032 60
111.3227 65
111.3422 60
111.3616 56
111.3811 73
111.4006 78
111.4201 61
111.4395 72
111.4590 55
111.4785 64
111.4979 59
111.5174 78
111.5369 63
111.5563 62
111.5758 58
111.5953 72
111.6147 54
111.6342 55
111.6537 51
111.6732 60
111.6926 64
111.7121 65
111.7316 74
111.7510 48
111.7705 41
111.7900 60
111.8094 57
111.8289 63
111.8484 66
111.8678 68
111.8873 67
111.9068 47
111.9263 68
111.9457 55
111.9652 61
111.9847 84
112.0041 53
112.0236 58
112.0431 51
112.0625 48
112.0820 66
112.1015 71
112.1209 66
112.1404 80
112.1599 62
112.1794 63
112.1988 61
112.2183 61
112.2378 65
112.2572 68
112.2767 46
112.2962 61
112.3156 70
112.3351 61
112.3546 62
112.3740 63
112.3935 57
112.4130 63
112.4325 61
112.4519 58
112.4714 51
112.4909 56
112.5103 63
112.5298 72
112.5493 52
112.5687 69
112.5882 46
112.6077 63
112.6271 62
112.6466 58
112.6661 54
112.6856 68
112.7050 60
112.7245 56
112.7440 59
112.7634 69
112.7829 72
112.8024 60
112.8218 74
112.8413 65
112.8608 67
112.8802 50
112.8997 55
112.9192 60
112.9386 62
112.9581 52
112.9776 54
112.9971 57
113.0165 58
113.0360 55
113.0555 56
113.0749 52
113.0944 53
113.1139 57
113.1333 62
113.1528 55
113.1723 66
113.1917 56
113.2112 58
113.2307 62
113.2502 55
113.2696 55
113.2891 64
113.3086 66
113.3280 59
113.3475 59
113.3670 66
113.3864 64
113.4059 61
113.4254 64
113.4449 68
113.4643 43
113.4838 57
113.5033 57
113.5227 54
113.5422 59
113.5617 56
113.5811 52
113.6006 60
113.6201 63
113.6395 47
113.6590 62
113.6785 50
113.6979 54
113.7174 66
113.7369 68
113.7564 70
113.7758 64
113.7953 58
113.8148 48
113.8342 42
113.8537 58
113.8732 60
113.8926 56
113.9121 44
113.9316 61
113.9510 61
113.9705 61
113.9900 58
114.0095 61
114.0289 51
114.0484 70
114.0679 59
114.0873 60
114.1068 58
114.1263 47
114.1457 61
114.1652 63
114.1847 55
114.2041 64
114.2236 62
114.2431 60
114.2626 64
114.2820 58
114.3015 63
114.3210 64
114.3404 45
114.3599 50
114.3794 55
114.3988 65
114.4183 49
114.4378 48
114.4572 53
114.4767 59
114.4962 54
114.5157 53
114.5351 54
114.5546 47
114.5741 57
114.5935 50
114.6130 64
114.6325 66
114.6519 49
114.6714 47
114.6909 46
114.7103 65
114.7298 52
114.7493 56
114.7687 52
114.7882 74
114.8077 57
114.8272 49
114.8466 72
114.8661 69
114.8856 60
114.9050 66
114.9245 56
114.9440 60
114.9634 59
114.9829 56
115.0024 53
115.0218 65
115.0413 65
115.0608 50
115.0803 61
115.0997 58
115.1192 77
115.1387 60
115.1581 61
115.1776 48
115.1971 53
115.2165 67
115.2360 71
115.2555 74
115.2750 49
115.2944 65
115.3139 52
115.3334 61
115.3528 41
115.3723 62
115.3918 51
115.4112 60
115.4307 64
115.4502 59
115.4696 59
115.4891 45
115.5086 60
115.5280 63
115.5475 67
115.5670 63
115.5865 47
115.6059 58
115.6254 70
115.6449 68
115.6643 59
115.6838 51
115.7033 43
115.7227 54
115.7422 48
115.7617 71
115.7811 57
115.8006 70
115.8201 60
115.8396 63
115.8590 69
115.8785 48
115.8980 75
115.9174 53
115.9369 55
115.9564 59
115.9758 46
115.9953 51
116.0148 55
116.0342 62
116.0537 53
116.0732 48
116.0927 56
116.1121 47
116.1316 56
116.1511 59
116.1705 61
116.1900 68
116.2095 55
116.2289 59
116.2484 42
116.2679 58
116.2873 69
116.3068 53
116.3263 52
116.3458 78
116.3652 63
116.3847 64
116.4042 63
116.4236 53
116.4431 49
116.4626 60
116.4820 69
116.5015 58
116.5210 64
116.5404 65
116.5599 53
116.5794 57
116.5989 68
116.6183 66
116.6378 65
116.6573 62
116.6767 49
116.6962 49
116.7157 46
116.7351 68
116.7546 54
116.7741 50
116.7935 50
116.8130 59
116.8325 57
116.8519 65
116.8714 61
116.8909 63
116.9104 66
116.9298 60
116.9493 52
116.9688 59
116.9882 42
117.0077 56
117.0272 59
117.0466 64
117.0661 67
117.0856 74
117.1050 52
117.1245 60
117.1440 56
117.1635 57
117.1829 61
117.2024 53
117.2219 60
117.2413 59
117.2608 62
117.2803 69
117.2997 70
117.3192 53
117.3387 73
117.3582 65
117.3776 49
117.3971 49
117.4166 53
117.4360 60
117.4555 72
117.4750 82
117.4944 55
117.5139 63
117.5334 62
117.5528 53
117.5723 57
117.5918 60
117.6112 65
117.6307 74
117.6502 59
117.6697 63
117.6891 50
117.7086 54
117.7281 47
117.7475 63
117.7670 67
117.7865 55
117.8059 66
117.8254 49
117.8449 72
117.8643 64
117.8838 57
117.9033 69
117.9228 59
117.9422 68
117.9617 48
117.9812 68
118.0006 54
118.0201 63
118.0396 63
118.0590 78
118.0785 65
118.0980 63
118.1174 58
118.1369 58
118.1564 76
118.1759 58
118.1953 70
118.2148 68
118.2343 70
118.2537 70
118.2732 63
118.2927 73
118.3121 65
118.3316 70
118.3511 70
118.3705 70
118.3900 65
118.4095 75
118.4290 63
118.4484 82
118.4679 67
118.4874 74
118.5068 69
118.5263 70
118.5458 74
118.5652 89
118.5847 82
118.6042 86
118.6236 96
118.6431 123
118.6626 90
118.6820 120
118.7015 126
118.7210 140
118.7405 206
118.7599 260
118.7794 274
118.7989 306
118.8183 284
118.8378 303
118.8573 278
118.8767 238
118.8962 184
118.9157 170
118.9351 127
118.9546 122
118.9741 114
118.9936 106
119.0130 93
119.0325 86
119.0520 89
119.0714 100
119.0909 87
119.1104 78
119.1298 76
119.1493 93
119.1688 105
119.1883 98
119.2077 118
119.2272 126
119.2467 159
119.2661 152
119.2856 160
119.3051 157
119.3245 175
119.3440 166
119.3635 166
119.3829 140
119.4024 116
119.4219 106
119.4413 87
119.4608 78
119.4803 100
119.4998 66
119.5192 76
119.5387 50
119.5582 65
119.5776 52
119.5971 68
119.6166 57
119.6360 66
119.6555 63
119.6750 65
119.6944 68
119.7139 54
119.7334 58
119.7529 53
119.7723 60
119.7918 63
119.8113 63
119.8307 67
119.8502 67
119.8697 60
119.8891 57
119.9086 65
119.9281 63
119.9475 83
119.9670 53
119.9865 66
120.0060 51
120.0254 57
120.0449 48
120.0644 59
120.0838 69
120.1033 55
120.1228 62
120.1422 61
120.1617 75
120.1812 46
120.2006 73
120.2201 48
120.2396 62
120.2591 64
120.2785 54
120.2980 50
120.3175 47
120.3369 62
120.3564 54
120.3759 52
120.3953 54
120.4148 58
120.4343 57
120.4537 50
120.4732 53
120.4927 62
120.5121 72
120.5316 55
120.5511 64
120.5706 49
120.5900 55
120.6095 52
120.6290 55
120.6484 55
120.6679 63
120.6874 55
120.7068 46
120.7263 54
120.7458 61
120.7652 60
120.7847 60
120.8042 68
120.8237 56
120.8431 51
120.8626 61
120.8821 53
120.9015 67
120.9210 51
120.9405 60
120.9599 50
120.9794 68
120.9989 55
121.0184 53
121.0378 47
121.0573 49
121.0768 57
121.0962 61
121.1157 58
121.1352 56
121.1546 49
121.1741 52
121.1936 55
121.2130 53
121.2325 46
121.2520 63
121.2715 55
121.2909 53
121.3104 54
121.3299 56
121.3493 64
121.3688 54
121.3883 60
121.4077 53
121.4272 52
121.4467 68
121.4661 56
121.4856 51
121.5051 55
121.5245 32
121.5440 41
121.5635 41
121.5830 56
121.6024 54
121.6219 56
121.6414 47
121.6608 66
121.6803 50
121.6998 55
121.7192 50
121.7387 45
121.7582 52
121.7776 46
121.7971 52
121.8166 52
121.8361 62
121.8555 52
121.8750 56
121.8945 50
121.9139 45
121.9334 47
121.9529 49
121.9723 61
121.9918 59
122.0113 56
122.0307 43
122.0502 54
122.0697 69
122.0892 67
122.1086 56
122.1281 54
122.1476 68
122.1670 49
122.1865 62
122.2060 37
122.2254 46
122.2449 51
122.2644 58
122.2838 51
122.3033 59
122.3228 49
122.3423 50
122.3617 50
122.3812 39
122.4007 68
122.4201 55
122.4396 46
122.4591 50
122.4785 59
122.4980 56
122.5175 54
122.5369 58
122.5564 56
122.5759 44
122.5953 51
122.6148 52
122.6343 50
122.6538 48
122.6732 64
122.6927 42
122.7122 46
122.7316 55
122.7511 61
122.7706 52
122.7900 48
122.8095 52
122.8290 48
122.8485 47
122.8679 54
122.8874 50
122.9069 52
122.9263 53
122.9458 76
122.9653 54
122.9847 54
123.0042 48
123.0237 43
123.0431 45
123.0626 55
123.0821 49
123.1016 44
123.1210 66
123.1405 47
123.1600 57
123.1794 58
123.1989 53
123.2184 63
123.2378 45
123.2573 47
123.2768 48
123.2962 52
123.3157 44
123.3352 49
123.3546 57
123.3741 54
123.3936 47
123.4131 58
123.4325 51
123.4520 47
123.4715 49
123.4909 50
123.5104 46
123.5299 58
123.5493 57
123.5688 52
123.5883 56
123.6077 47
123.6272 46
123.6467 46
123.6662 49
123.6856 42
123.7051 55
123.7246 55
123.7440 72
123.7635 44
123.7830 61
123.8024 68
123.8219 51
123.8414 51
123.8608 40
123.8803 61
123.8998 53
123.9193 49
123.9387 54
123.9582 54
123.9777 52
123.9971 47
124.0166 52
124.0361 45
124.0555 61
124.0750 47
124.0945 43
124.1139 38
124.1334 54
124.1529 39
124.1724 39
124.1918 53
124.2113 41
124.2308 51
124.2502 51
124.2697 53
124.2892 60
124.3086 61
124.3281 68
124.3476 52
124.3670 49
124.3865 49
124.4060 52
124.4254 59
124.4449 45
124.4644 40
124.4839 62
124.5033 43
124.5228 54
124.5423 45
124.5617 46
124.5812 48
124.6007 56
124.6201 54
124.6396 53
124.6591 45
124.6785 36
124.6980 73
124.7175 60
124.7370 54
124.7564 50
124.7759 58
124.7954 54
124.8148 61
124.8343 58
124.8538 42
124.8732 53
124.8927 48
124.9122 51
124.9317 46
124.9511 58
124.9706 46
124.9901 53
125.0095 55
125.0290 59
125.0485 55
125.0679 60
125.0874 55
125.1069 50
125.1263 51
125.1458 54
125.1653 59
125.1847 58
125.2042 45
125.2237 61
125.2432 38
125.2626 52
125.2821 42
125.3016 50
125.3210 52
125.3405 61
125.3600 41
125.3794 52
125.3989 46
125.4184 52
125.4378 46
125.4573 51
125.4768 55
125.4963 45
125.5157 51
125.5352 56
125.5547 46
125.5741 49
125.5936 49
125.6131 55
125.6325 55
125.6520 57
125.6715 55
125.6909 48
125.7104 47
125.7299 50
125.7494 54
125.7688 62
125.7883 56
125.8078 48
125.8272 46
125.8467 59
125.8662 55
125.8856 57
125.9051 51
125.9246 49
125.9440 56
125.9635 50
125.9830 50
126.0025 57
126.0219 53
126.0414 52
126.0609 49
126.0803 49
126.0998 55
126.1193 52
126.1387 56
126.1582 55
126.1777 53
126.1971 43
126.2166 56
126.2361 53
126.2556 58
126.2750 59
126.2945 36
126.3140 58
126.3334 62
126.3529 60
126.3724 68
126.3918 58
126.4113 53
126.4308 47
126.4502 51
126.4697 63
126.4892 51
126.5086 61
126.5281 57
126.5476 52
126.5671 62
126.5865 42
126.6060 43
126.6255 52
126.6449 56
126.6644 53
126.6839 48
126.7033 58
126.7228 63
126.7423 56
126.7618 49
126.7812 53
126.8007 49
126.8202 47
126.8396 47
126.8591 37
126.8786 48
126.8980 47
126.9175 44
126.9370 53
126.9564 58
126.9759 60
126.9954 54
127.0149 51
127.0343 58
127.0538 43
127.0733 69
127.0927 38
127.1122 52
127.1317 48
127.1511 49
127.1706 58
127.1901 53
127.2095 51
127.2290 58
127.2485 64
127.2679 57
127.2874 52
127.3069 46
127.3264 45
127.3458 49
127.3653 41
127.3848 49
127.4042 50
127.4237 52
127.4432 56
127.4626 58
127.4821 54
127.5016 60
127.5210 64
127.5405 56
127.5600 70
127.5795 52
127.5989 58
127.6184 64
127.6379 53
127.6573 49
127.6768 58
127.6963 39
127.7157 53
127.7352 51
127.7547 50
127.7741 45
127.7936 46
127.8131 56
127.8326 50
127.8520 54
127.8715 57
127.8910 60
127.9104 54
127.9299 59
127.9494 56
127.9688 52
127.9883 57
128.0078 42
128.0272 54
128.0467 67
128.0662 52
128.0857 61
128.1051 55
128.1246 66
128.1441 60
128.1635 63
128.1830 77
128.2025 65
128.2219 63
128.2414 71
128.2609 82
128.2803 65
128.2998 72
128.3193 68
128.3388 63
128.3582 59
128.3777 55
128.3972 67
128.4166 50
128.4361 55
128.4556 48
128.4750 66
128.4945 59
128.5140 57
128.5334 50
128.5529 52
128.5724 37
128.5919 54
128.6113 50
128.6308 57
128.6503 47
128.6697 63
128.6892 40
128.7087 36
128.7281 42
128.7476 54
128.7671 47
128.7865 44
128.8060 45
128.8255 53
128.8450 50
128.8644 40
128.8839 40
128.9034 47
128.9228 41
128.9423 56
128.9618 36
128.9812 40
129.0007 45
129.0202 59
129.0396 44
129.0591 58
129.0786 50
129.0980 43
129.1175 40
129.1370 46
129.1565 52
129.1759 55
129.1954 56
129.2149 45
129.2343 41
129.2538 60
129.2733 56
129.2927 49
129.3122 48
129.3317 37
129.3511 40
129.3706 53
129.3901 55
129.4096 41
129.4290 42
129.4485 36
129.4680 41
129.4874 56
129.5069 50
129.5264 47
129.5458 53
129.5653 48
129.5848 34
129.6042 44
129.6237 42
129.6432 45
129.6627 46
129.6821 51
129.7016 54
129.7211 45
129.7405 45
129.7600 45
129.7795 46
129.7989 42
129.8184 63
129.8379 51
129.8573 56
129.8768 38
129.8963 49
129.9158 51
129.9352 45
129.9547 46
129.9742 61
129.9936 58
