# Supplementary material for: Enhancing the Quality of Diamond Film Growth Through the Synergistic Addition of Nitrogen and Carbon Dioxide
Source: Materials (Basel). 2026 Jan 4;19(1):183. doi: 10.3390/ma19010183 (PMC12787062; doi:10.3390/ma19010183)
Supplement: Supplementary file 1 [file materials-19-00183-s001.zip › XRD/12.5ppmN2+O2.txt]

?
30.00009 281
30.01956 292
30.03903 248
30.05850 245
30.07797 239
30.09744 261
30.11691 286
30.13638 254
30.15585 247
30.17532 264
30.19479 265
30.21426 258
30.23372 245
30.25319 261
30.27266 254
30.29213 255
30.31160 268
30.33107 270
30.35054 273
30.37001 264
30.38948 238
30.40895 236
30.42842 240
30.44788 233
30.46736 250
30.48682 274
30.50629 265
30.52576 253
30.54523 250
30.56470 238
30.58417 251
30.60364 242
30.62311 259
30.64258 236
30.66205 236
30.68152 246
30.70098 248
30.72045 223
30.73992 253
30.75939 264
30.77886 262
30.79833 241
30.81780 225
30.83727 228
30.85674 241
30.87621 224
30.89567 261
30.91515 245
30.93461 254
30.95408 237
30.97355 227
30.99302 233
31.01249 230
31.03196 262
31.05143 215
31.07090 255
31.09037 245
31.10984 223
31.12931 236
31.14877 232
31.16824 229
31.18771 228
31.20718 217
31.22665 225
31.24612 237
31.26559 239
31.28506 222
31.30453 227
31.32400 246
31.34347 237
31.36294 196
31.38241 227
31.40187 197
31.42134 229
31.44081 215
31.46028 221
31.47975 237
31.49922 210
31.51869 220
31.53816 236
31.55763 206
31.57710 190
31.59656 205
31.61603 198
31.63550 215
31.65497 201
31.67444 203
31.69391 219
31.71338 207
31.73285 191
31.75232 176
31.77179 219
31.79126 205
31.81073 216
31.8302  164
31.84966 243
31.86913 212
31.88860 233
31.90807 209
31.92754 188
31.94701 230
31.96648 201
31.98595 193
32.00542 214
32.02489 190
32.04436 197
32.06383 203
32.08329 189
32.10276 199
32.12223 202
32.14170 174
32.16117 210
32.18064 206
32.20011 197
32.21958 175
32.23905 186
32.25852 167
32.27798 162
32.29745 194
32.31692 174
32.33639 162
32.35586 190
32.37533 196
32.39480 171
32.41427 191
32.43374 174
32.45321 182
32.47268 156
32.49214 177
32.51162 170
32.53109 149
32.55056 162
32.57002 137
32.58949 168
32.60896 170
32.62843 162
32.64790 145
32.66737 171
32.68684 167
32.70631 166
32.72578 169
32.74525 159
32.76472 150
32.78418 165
32.80365 184
32.82312 133
32.84259 156
32.86206 155
32.88153 188
32.90100 173
32.92047 178
32.93994 161
32.95941 164
32.97887 176
32.99834 174
33.01781 151
33.03728 154
33.05675 155
33.07622 174
33.09569 148
33.11516 173
33.13463 172
33.15410 174
33.17357 151
33.19303 163
33.21250 154
33.23197 162
33.25145 170
33.27091 166
33.29038 180
33.30985 153
33.32932 154
33.34879 150
33.36826 152
33.38773 160
33.4072  159
33.42667 153
33.44614 126
33.46561 146
33.48507 132
33.50454 148
33.52401 138
33.54348 144
33.56295 135
33.58242 129
33.60189 129
33.62136 126
33.64083 134
33.66030 158
33.67976 143
33.69923 156
33.71870 148
33.73817 147
33.75764 125
33.77711 133
33.79658 128
33.81605 141
33.83552 142
33.85499 142
33.87446 130
33.89392 131
33.91339 146
33.93286 136
33.95233 126
33.97180 151
33.99127 128
34.01074 135
34.03021 125
34.04968 134
34.06915 117
34.08862 114
34.10808 147
34.12756 122
34.14703 136
34.1665  128
34.18596 127
34.20543 146
34.22490 129
34.24437 148
34.26384 137
34.28331 115
34.30278 136
34.32225 127
34.34172 115
34.36119 150
34.38065 116
34.40012 145
34.41959 136
34.43906 115
34.45853 128
34.47800 124
34.49747 118
34.51694 113
34.53641 107
34.55588 108
34.57535 134
34.59481 115
34.61428 142
34.63375 132
34.65322 106
34.67269 126
34.69216 120
34.71163 112
34.73110 106
34.75057 124
34.77004 118
34.78951 124
34.80897 131
34.82844 144
34.84791 106
34.86739 141
34.88685 123
34.90632 126
34.92579 136
34.94526 135
34.96473 116
34.98420 141
35.00367 115
35.02314 113
35.04261 100
35.06208 126
35.08154 132
35.10101 118
35.12048 105
35.13995 136
35.15942 121
35.17889 153
35.19836 122
35.21783 137
35.23730 122
35.25677 113
35.27624 118
35.29570 120
35.31517 117
35.33464 108
35.35411 132
35.37358 140
35.39305 114
35.41252 117
35.43199 105
35.45146 110
35.47093 126
35.49040 126
35.50986 104
35.52933 94
35.54880 100
35.56827 140
35.58774 132
35.60721 117
35.62668 117
35.64615 125
35.66562 107
35.68509 118
35.70456 100
35.72403 127
35.7435  119
35.76297 130
35.78243 118
35.80190 102
35.82137 117
35.84084 141
35.86031 123
35.87978 148
35.89925 114
35.91872 123
35.93819 145
35.95766 93
35.97713 103
35.99659 120
36.01606 115
36.03553 122
36.05500 116
36.07447 127
36.09394 108
36.11341 118
36.13288 96
36.15235 131
36.17182 100
36.19129 109
36.21075 126
36.23022 97
36.24969 123
36.26916 104
36.28863 109
36.30810 133
36.32757 117
36.34704 105
36.36651 99
36.38598 96
36.40545 118
36.42491 107
36.44438 109
36.46386 127
36.48332 106
36.50279 134
36.52226 92
36.54173 134
36.56120 136
36.58067 120
36.60014 98
36.61961 116
36.63908 110
36.65855 109
36.67802 100
36.69748 105
36.71695 111
36.73642 110
36.75589 144
36.77536 105
36.79483 122
36.81430 126
36.83377 111
36.85324 127
36.87271 109
36.89218 137
36.91164 110
36.93111 114
36.95058 101
36.97005 112
36.98952 111
37.00899 109
37.02846 106
37.04793 121
37.06740 112
37.08687 107
37.10634 118
37.12580 92
37.14527 116
37.16474 114
37.18421 118
37.20368 110
37.22315 113
37.24262 91
37.26209 126
37.28156 111
37.30103 93
37.32050 107
37.33997 126
37.35944 113
37.37891 111
37.39837 100
37.41784 102
37.43731 113
37.45678 95
37.47625 108
37.49572 101
37.51519 126
37.53466 102
37.55413 110
37.57360 105
37.59307 87
37.61253 121
37.63200 104
37.65147 112
37.67094 124
37.69041 104
37.70988 92
37.72935 118
37.74882 120
37.76829 116
37.78776 116
37.80723 118
37.82669 89
37.84616 103
37.86563 103
37.88510 103
37.90457 109
37.92404 116
37.94351 112
37.96298 105
37.98245 117
38.00192 116
38.02139 125
38.04085 118
38.06032 129
38.0798  109
38.09926 119
38.11873 127
38.13820 140
38.15767 127
38.17714 149
38.19661 181
38.21608 224
38.23555 217
38.25502 205
38.27449 192
38.29396 182
38.31342 168
38.33289 134
38.35236 101
38.37183 123
38.39130 108
38.41077 104
38.43024 122
38.44971 109
38.46918 110
38.48865 134
38.50812 112
38.52758 119
38.54705 114
38.56652 129
38.58599 113
38.60546 111
38.62493 120
38.64440 98
38.66387 109
38.68334 119
38.70281 90
38.72228 97
38.74174 108
38.76121 99
38.78068 103
38.80015 114
38.81962 125
38.83909 92
38.85856 89
38.87803 127
38.89750 122
38.91697 127
38.93644 94
38.95591 84
38.97538 110
38.99485 119
39.01431 114
39.03378 120
39.05325 93
39.07272 98
39.09219 97
39.11166 120
39.13113 110
39.1506  116
39.17007 100
39.18954 111
39.20901 128
39.22847 112
39.24794 108
39.26741 108
39.28688 110
39.30635 90
39.32582 110
39.34529 108
39.36476 109
39.38423 104
39.40370 110
39.42317 111
39.44263 117
39.46210 99
39.48157 128
39.50104 103
39.52051 123
39.53998 131
39.55945 105
39.57892 113
39.59839 125
39.61786 120
39.63732 99
39.65679 119
39.67627 106
39.69574 139
39.71520 127
39.73467 111
39.75414 151
39.77361 131
39.79308 121
39.81255 130
39.83202 113
39.85149 125
39.87096 136
39.89043 99
39.90990 119
39.92936 112
39.94883 102
39.96830 118
39.98777 123
40.00724 110
40.02671 129
40.04618 107
40.06565 132
40.08512 132
40.10459 117
40.12406 129
40.14352 125
40.16299 107
40.18246 125
40.20193 138
40.22140 142
40.24087 121
40.26034 140
40.27981 127
40.29928 131
40.31875 136
40.33821 141
40.35768 112
40.37715 121
40.39662 115
40.41609 130
40.43556 119
40.45503 147
40.47450 146
40.49397 138
40.51344 138
40.53291 149
40.55238 158
40.57185 147
40.59132 155
40.61079 184
40.63025 222
40.64972 226
40.66919 310
40.68866 371
40.70813 446
40.72760 470
40.74707 488
40.76654 413
40.78601 345
40.80548 274
40.82495 218
40.84441 212
40.86388 157
40.88335 153
40.90282 143
40.92229 138
40.94176 139
40.96123 141
40.98070 156
41.00017 178
41.01964 171
41.03910 180
41.05857 212
41.07804 171
41.09751 176
41.11698 164
41.13645 158
41.15592 134
41.17539 142
41.19486 150
41.21433 157
41.23380 141
41.25326 119
41.27273 137
41.29221 124
41.31168 138
41.33114 123
41.35061 128
41.37008 127
41.38955 141
41.40902 143
41.42849 163
41.44796 126
41.46743 139
41.4869  128
41.50637 154
41.52584 152
41.54530 140
41.56477 141
41.58424 135
41.60371 123
41.62318 144
41.64265 151
41.66212 150
41.68159 151
41.70106 177
41.72053 155
41.73999 183
41.75946 145
41.77893 151
41.79840 132
41.81787 147
41.83734 159
41.85681 150
41.87628 159
41.89575 170
41.91522 170
41.93469 167
41.95415 156
41.97362 159
41.99309 134
42.01256 178
42.03203 173
42.05150 157
42.07097 168
42.09044 169
42.10991 167
42.12938 184
42.14885 197
42.16832 199
42.18779 202
42.20726 226
42.22673 269
42.24619 316
42.26566 358
42.28513 419
42.30460 482
42.32407 543
42.34354 571
42.36301 648
42.38248 682
42.40195 740
42.42142 820
42.44088 868
42.46035 967
42.47982 1059
42.49929 1128
42.51876 1371
42.53823 1778
42.55770 2909
42.57717 5649
42.59664 9837
42.61611 14296
42.63558 17639
42.65504 20496
42.67451 21593
42.69398 19813
42.71345 15183
42.73292 12189
42.75239 11143
42.77186 11455
42.79133 10727
42.81080 8978
42.83027 5655
42.84974 2906
42.86920 1489
42.88868 928
42.90815 607
42.92762 514
42.94708 457
42.96655 353
42.98602 337
43.00549 328
43.02496 285
43.04443 248
43.06390 230
43.08337 235
43.10284 211
43.12231 224
43.14177 200
43.16124 205
43.18071 180
43.20018 202
43.21965 200
43.23912 173
43.25859 177
43.27806 157
43.29753 180
43.31700 180
43.33647 164
43.35593 174
43.37540 159
43.39487 160
43.41434 147
43.43381 166
43.45328 177
43.47275 165
43.49222 158
43.51169 141
43.53116 164
43.55063 133
43.57009 155
43.58956 130
43.60903 152
43.62851 120
43.64797 151
43.66744 141
43.68691 152
43.70638 124
43.72585 128
43.74532 139
43.76479 134
43.78426 125
43.80373 140
43.8232  147
43.84266 100
43.86213 117
43.88160 117
43.90107 145
43.92054 132
43.94001 125
43.95948 149
43.97895 109
43.99842 113
44.01789 118
44.03736 102
44.05682 119
44.07629 115
44.09576 114
44.11523 101
44.13470 89
44.15417 109
44.17364 143
44.19311 112
44.21258 103
44.23205 124
44.25152 112
44.27098 117
44.29045 136
44.30992 95
44.32939 100
44.34886 122
44.36833 104
44.38780 103
44.40727 108
44.42674 101
44.44621 101
44.46568 98
44.48514 124
44.50462 105
44.52409 93
44.54355 110
44.56302 106
44.58249 117
44.60196 125
44.62143 114
44.64090 106
44.66037 106
44.67984 121
44.69931 107
44.71878 132
44.73825 95
44.75771 83
44.77718 106
44.79665 126
44.81612 103
44.83559 107
44.85506 107
44.87453 99
44.89400 87
44.91347 100
44.93294 85
44.95241 84
44.97187 103
44.99134 86
45.01081 120
45.03028 118
45.04975 108
45.06922 96
45.08869 99
45.10816 94
45.12763 90
45.14710 80
45.16657 88
45.18603 106
45.20550 97
45.22497 91
45.24444 90
45.26391 81
45.28338 98
45.30285 96
45.32232 86
45.34179 71
45.36126 96
45.38073 77
45.4002  99
45.41967 109
45.43914 81
45.45860 94
45.47807 82
45.49754 87
45.51701 89
45.53648 84
45.55595 93
45.57542 99
45.59489 72
45.61436 77
45.63383 89
45.65330 92
45.67276 86
45.69223 97
45.71170 103
45.73117 99
45.75064 96
45.77011 80
45.78958 99
45.80905 78
45.82852 100
45.84799 90
45.86746 93
45.88692 77
45.90639 90
45.92586 76
45.94533 97
45.96480 84
45.98427 98
46.00374 84
46.02321 97
46.04268 78
46.06215 89
46.08162 78
46.10108 85
46.12056 88
46.14003 98
46.15949 96
46.17896 91
46.19843 76
46.21790 87
46.23737 63
46.25684 87
46.27631 76
46.29578 82
46.31525 72
46.33472 70
46.35419 86
46.37365 87
46.39312 84
46.41259 74
46.43206 89
46.45153 78
46.47100 79
46.49047 85
46.50994 88
46.52941 84
46.54888 78
46.56835 66
46.58781 71
46.60728 81
46.62675 72
46.64622 71
46.66569 78
46.68516 85
46.70463 76
46.72410 80
46.74357 80
46.76304 87
46.78251 89
46.80197 80
46.82144 84
46.84091 85
46.86038 89
46.87985 71
46.89932 81
46.91879 93
46.93826 63
46.95773 81
46.97720 94
46.99667 85
47.01614 84
47.03561 72
47.05508 75
47.07454 75
47.09401 67
47.11348 76
47.13295 76
47.15242 66
47.17189 86
47.19136 72
47.21083 83
47.23030 80
47.24977 83
47.26924 78
47.28870 75
47.30817 81
47.32764 75
47.34711 94
47.36658 59
47.38605 80
47.40552 76
47.42499 67
47.44446 72
47.46393 78
47.48340 81
47.50286 80
47.52233 71
47.54180 79
47.56127 89
47.58074 73
47.60021 85
47.61968 70
47.63915 67
47.65862 81
47.67809 65
47.69755 72
47.71703 74
47.7365  73
47.75597 85
47.77543 86
47.79490 81
47.81437 75
47.83384 67
47.85331 80
47.87278 77
47.89225 70
47.91172 97
47.93119 81
47.95066 87
47.97013 76
47.98959 73
48.00906 64
48.02853 85
48.04800 75
48.06747 70
48.08694 74
48.10641 83
48.12588 83
48.14535 78
48.16482 64
48.18429 85
48.20375 83
48.22322 84
48.24269 65
48.26216 75
48.28163 72
48.30110 61
48.32057 75
48.34004 83
48.35951 84
48.37898 76
48.39844 79
48.41791 72
48.43738 75
48.45686 85
48.47632 74
48.49579 81
48.51526 74
48.53473 69
48.55420 68
48.57367 80
48.59314 65
48.61261 78
48.63208 76
48.65155 72
48.67102 76
48.69048 67
48.70995 68
48.72942 77
48.74889 75
48.76836 86
48.78783 80
48.80730 88
48.82677 89
48.84624 77
48.86571 76
48.88518 65
48.90464 88
48.92411 77
48.94358 81
48.96305 82
48.98252 82
49.00199 77
49.02146 73
49.04093 70
49.06040 72
49.07987 77
49.09933 78
49.11880 90
49.13827 80
49.15774 85
49.17721 84
49.19668 79
49.21615 80
49.23562 65
49.25509 74
49.27456 79
49.29403 81
49.31349 76
49.33297 76
49.35244 81
49.37191 80
49.39137 77
49.41084 73
49.43031 66
49.44978 67
49.46925 71
49.48872 67
49.50819 70
49.52766 79
49.54713 83
49.56660 78
49.58607 77
49.60553 82
49.62500 66
49.64447 79
49.66394 86
49.68341 86
49.70288 87
49.72235 62
49.74182 66
49.76129 68
49.78076 70
49.80022 76
49.81969 81
49.83916 81
49.85863 85
49.87810 82
49.89757 70
49.91704 84
49.93651 73
49.95598 77
49.97545 80
49.99492 77
50.01438 87
50.03385 67
50.05332 74
50.0728  78
50.09226 83
50.11173 72
50.13120 66
50.15067 104
50.17014 88
50.18961 67
50.20908 100
50.22855 66
50.24802 70
50.26749 71
50.28695 76
50.30642 77
50.32589 71
50.34536 76
50.36483 70
50.38430 77
50.40377 81
50.42324 85
50.44271 73
50.46218 76
50.48165 76
50.50111 80
50.52058 74
50.54005 72
50.55952 87
50.57899 83
50.59846 78
50.61793 80
50.63740 106
50.65687 102
50.67634 74
50.69581 78
50.71527 82
50.73474 89
50.75421 76
50.77368 80
50.79315 72
50.81262 82
50.83209 69
50.85156 74
50.87103 65
50.89050 80
50.90997 71
50.92944 83
50.94891 83
50.96838 58
50.98784 91
51.00731 81
51.02678 78
51.04625 91
51.06572 72
51.08519 78
51.10466 74
51.12413 82
51.1436  80
51.16307 81
51.18254 79
51.20200 87
51.22147 75
51.24094 83
51.26041 74
51.27988 73
51.29935 80
51.31882 60
51.33829 70
51.35776 74
51.37723 89
51.39670 71
51.41616 73
51.43563 82
51.45510 96
51.47457 82
51.49404 78
51.51351 95
51.53298 81
51.55245 83
51.57192 73
51.59139 60
51.61086 77
51.63032 75
51.64979 59
51.66927 71
51.68873 74
51.70820 84
51.72767 85
51.74714 72
51.76661 74
51.78608 62
51.80555 82
51.82502 73
51.84449 86
51.86396 74
51.88343 83
51.90289 58
51.92236 71
51.94183 75
51.96130 82
51.98077 80
52.00024 69
52.01971 83
52.03918 79
52.05865 79
52.07812 99
52.09759 77
52.11705 71
52.13652 94
52.15599 86
52.17546 73
52.19493 78
52.21440 90
52.23387 69
52.25334 85
52.27281 81
52.29228 78
52.31175 80
52.33121 92
52.35068 69
52.37015 83
52.38962 67
52.40909 61
52.42856 78
52.44803 65
52.46750 70
52.48697 88
52.50644 81
52.52591 70
52.54538 85
52.56485 79
52.58432 81
52.60378 79
52.62325 86
52.64272 76
52.66219 88
52.68166 59
52.70113 72
52.72060 72
52.74007 77
52.75954 84
52.77901 68
52.79848 85
52.81794 69
52.83741 80
52.85688 62
52.87635 81
52.89582 78
52.91529 87
52.93476 89
52.95423 70
52.97370 63
52.99317 91
53.01264 85
53.03210 76
53.05157 87
53.07104 91
53.09051 77
53.10998 67
53.12945 75
53.14892 68
53.16839 64
53.18786 68
53.20733 99
53.22680 90
53.24626 94
53.26573 63
53.28521 71
53.30467 76
53.32414 66
53.34361 70
53.36308 78
53.38255 72
53.40202 66
53.42149 69
53.44096 79
53.46043 66
53.4799  83
53.49937 74
53.51883 72
53.53830 65
53.55777 71
53.57724 66
53.59671 67
53.61618 80
53.63565 78
53.65512 66
53.67459 71
53.69406 74
53.71353 70
53.73299 78
53.75246 71
53.77193 70
53.79140 83
53.81087 86
53.83034 75
53.84981 82
53.86928 68
53.88875 77
53.90822 75
53.92769 80
53.94715 87
53.96662 75
53.98609 93
54.00556 66
54.02503 68
54.04450 81
54.06397 61
54.08344 71
54.10291 76
54.12238 78
54.14185 85
54.16132 71
54.18079 68
54.20026 63
54.21972 95
54.23919 81
54.25866 96
54.27813 78
54.29760 86
54.31707 75
54.33654 61
54.35601 56
54.37548 70
54.39495 77
54.41442 65
54.43388 76
54.45335 70
54.47282 93
54.49229 83
54.51176 67
54.53123 79
54.55070 83
54.57017 59
54.58964 63
54.60911 77
54.62858 73
54.64804 62
54.66751 75
54.68698 61
54.70645 64
54.72592 70
54.74539 74
54.76486 77
54.78433 67
54.80380 79
54.82327 60
54.84273 59
54.86220 73
54.88168 79
54.90115 71
54.92061 69
54.94008 79
54.95955 72
54.97902 68
54.99849 71
55.01796 63
55.03743 85
55.0569  79
55.07637 80
55.09584 81
55.11531 89
55.13477 76
55.15424 83
55.17371 76
55.19318 91
55.21265 66
55.23212 70
55.25159 83
55.27106 70
55.29053 77
55.31000 71
55.32947 95
55.34893 80
55.36840 66
55.38787 78
55.40734 63
55.42681 69
55.44628 77
55.46575 75
55.48522 80
55.50469 85
55.52416 76
55.54362 79
55.56309 67
55.58256 78
55.60203 68
55.62150 76
55.64097 82
55.66044 82
55.67991 79
55.69938 81
55.71885 93
55.73832 74
55.75779 85
55.77726 57
55.79673 79
55.8162  82
55.83566 93
55.85513 89
55.87460 78
55.89407 100
55.91354 83
55.93301 71
55.95248 78
55.97195 75
55.99142 87
56.01089 81
56.03036 90
56.04982 67
56.06929 76
56.08876 66
56.10823 75
56.12770 71
56.14717 87
56.16664 68
56.18611 79
56.20558 79
56.22505 78
56.24451 62
56.26398 90
56.28345 73
56.30292 78
56.32239 85
56.34186 62
56.36133 78
56.38080 68
56.40027 74
56.41974 72
56.43921 57
56.45867 73
56.47814 67
56.49762 71
56.51709 81
56.53655 68
56.55602 60
56.57549 87
56.59496 61
56.61443 79
56.63390 78
56.65337 77
56.67284 68
56.69231 68
56.71178 57
56.73125 57
56.75071 66
56.77018 78
56.78965 66
56.80912 86
56.82859 77
56.84806 80
56.86753 93
56.88700 59
56.90647 96
56.92594 84
56.94540 73
56.96487 58
56.98434 78
57.00381 79
57.02328 70
57.04275 70
57.06222 80
57.08169 70
57.10116 68
57.12063 75
57.14010 81
57.15956 96
57.17903 68
57.19850 71
57.21797 65
57.23744 88
57.25691 79
57.27638 64
57.29585 82
57.31532 68
57.33479 78
57.35426 55
57.37373 96
57.3932  67
57.41267 73
57.43214 72
57.45160 72
57.47107 68
57.49054 76
57.51001 77
57.52948 70
57.54895 86
57.56842 69
57.58789 77
57.60736 73
57.62683 80
57.64629 81
57.66576 70
57.68523 76
57.70470 84
57.72417 58
57.74364 71
57.76311 80
57.78258 79
57.80205 85
57.82152 79
57.84099 93
57.86045 92
57.87992 76
57.89939 63
57.91886 71
57.93833 101
57.95780 75
57.97727 79
57.99674 80
58.01621 91
58.03568 80
58.05515 86
58.07461 68
58.09409 70
58.11356 76
58.13303 71
58.15249 81
58.17196 74
58.19143 79
58.21090 73
58.23037 98
58.24984 77
58.26931 78
58.28878 88
58.30825 77
58.32772 65
58.34718 86
58.36665 80
58.38612 77
58.40559 88
58.42506 65
58.44453 75
58.46400 78
58.48347 89
58.50294 75
58.52241 92
58.54188 77
58.56134 81
58.58081 70
58.60028 73
58.61975 89
58.63922 80
58.65869 74
58.67816 89
58.69763 71
58.71710 81
58.73657 84
58.75604 88
58.77550 85
58.79497 76
58.81444 89
58.83392 76
58.85338 76
58.87285 75
58.89232 82
58.91179 73
58.93126 74
58.95073 84
58.97020 78
58.98967 76
59.00914 72
59.02861 77
59.04807 100
59.06754 81
59.08701 83
59.10648 82
59.12595 75
59.14542 87
59.16489 102
59.18436 76
59.20383 81
59.22330 90
59.24277 94
59.26223 89
59.28170 98
59.30117 65
59.32064 82
59.34011 77
59.35958 88
59.37905 67
59.39852 83
59.41799 86
59.43746 77
59.45693 75
59.47639 90
59.49586 73
59.51533 89
59.53480 92
59.55427 99
59.57374 89
59.59321 71
59.61268 75
59.63215 85
59.65162 77
59.67109 97
59.69055 77
59.71003 81
59.7295  85
59.74896 83
59.76843 81
59.78790 87
59.80737 88
59.82684 84
59.84631 97
59.86578 88
59.88525 88
59.90472 81
59.92419 88
59.94366 87
59.96312 90
59.98259 67
60.00206 97
60.02153 93
60.04100 89
60.06047 92
60.07994 90
60.09941 68
60.11888 88
60.13835 90
60.15782 82
60.17728 83
60.19675 70
60.21622 91
60.23569 119
60.25516 89
60.27463 88
60.29410 92
60.31357 87
60.33304 94
60.35251 77
60.37198 81
60.39144 83
60.41091 87
60.43038 93
60.44985 96
60.46932 87
60.48879 87
60.50826 85
60.52773 94
60.54720 101
60.56667 72
60.58614 89
60.60561 77
60.62508 95
60.64455 90
60.66401 93
60.68348 102
60.70295 91
60.72242 90
60.74189 80
60.76136 101
60.78083 88
60.80030 90
60.81977 108
60.83924 95
60.85871 83
60.87817 89
60.89764 98
60.91711 100
60.93658 67
60.95605 104
60.97552 85
60.99499 80
61.01446 93
61.03393 111
61.05340 96
61.07287 110
61.09233 102
61.11180 111
61.13127 106
61.15074 101
61.17021 96
61.18968 105
61.20915 101
61.22862 108
61.24809 81
61.26756 77
61.28703 96
61.30649 87
61.32597 106
61.34544 87
61.36490 80
61.38437 91
61.40384 82
61.42331 89
61.44278 108
61.46225 94
61.48172 72
61.50119 89
61.52066 112
61.54013 84
61.55960 73
61.57906 101
61.59853 93
61.61800 79
61.63747 113
61.65694 92
61.67641 78
61.69588 105
61.71535 80
61.73482 80
61.75429 82
61.77376 105
61.79322 118
61.81269 87
61.83216 86
61.85163 111
61.87110 103
61.89057 105
61.91004 76
61.92951 99
61.94898 88
61.96845 112
61.98792 106
62.00738 109
62.02685 91
62.04632 105
62.06579 112
62.08526 108
62.10473 102
62.12420 98
62.14367 128
62.16314 102
62.18261 102
62.20208 100
62.22155 95
62.24102 119
62.26049 90
62.27995 117
62.29942 97
62.31889 108
62.33836 110
62.35783 85
62.37730 121
62.39677 104
62.41624 104
62.43571 99
62.45518 128
62.47465 116
62.49411 112
62.51358 94
62.53305 85
62.55252 110
62.57199 94
62.59146 111
62.61093 102
62.63040 106
62.64987 99
62.66934 126
62.68881 110
62.70827 105
62.72774 107
62.74721 107
62.76668 111
62.78615 114
62.80562 130
62.82509 120
62.84456 108
62.86403 112
62.88350 103
62.90296 103
62.92244 111
62.94191 111
62.96138 127
62.98084 123
63.00031 113
63.01978 121
63.03925 126
63.05872 109
63.07819 119
63.09766 126
63.11713 95
63.1366  132
63.15607 94
63.17554 111
63.19500 132
63.21447 107
63.23394 123
63.25341 101
63.27288 118
63.29235 107
63.31182 113
63.33129 112
63.35076 119
63.37023 96
63.38970 117
63.40916 118
63.42863 136
63.44810 118
63.46757 92
63.48704 113
63.50651 84
63.52598 127
63.54545 113
63.56492 113
63.58439 136
63.60385 120
63.62332 119
63.64279 131
63.66227 98
63.68173 135
63.70120 125
63.72067 118
63.74014 117
63.75961 108
63.77908 99
63.79855 107
63.81802 123
63.83749 122
63.85696 126
63.87643 125
63.89589 122
63.91536 108
63.93483 115
63.95430 104
63.97377 88
63.99324 125
64.01271 128
64.03218 141
64.05165 114
64.07112 106
64.09059 133
64.11006 115
64.12952 126
64.14899 123
64.16846 134
64.18793 135
64.20740 127
64.22687 125
64.24634 122
64.26581 138
64.28527 121
64.30474 124
64.32421 111
64.34368 114
64.36315 98
64.38262 136
64.4021  125
64.42156 131
64.44103 110
64.46050 126
64.47997 122
64.49944 128
64.51891 108
64.53838 111
64.55784 126
64.57731 135
64.59678 117
64.61625 133
64.63572 145
64.65519 113
64.67466 115
64.69413 131
64.7136  114
64.73307 134
64.75254 143
64.77201 123
64.79148 137
64.81095 126
64.83041 125
64.84988 127
64.86935 97
64.88882 139
64.90829 130
64.92776 148
64.94723 129
64.96670 121
64.98616 129
65.00563 130
65.02510 132
65.04457 113
65.06404 120
65.08351 145
65.10298 121
65.12245 116
65.14192 114
65.16139 142
65.18086 149
65.20033 146
65.21980 140
65.23927 118
65.25873 120
65.27820 139
65.29767 138
65.31714 125
65.33661 98
65.35608 118
65.37555 126
65.39502 144
65.41449 136
65.43396 117
65.45343 120
65.4729  142
65.49237 126
65.51184 147
65.53130 126
65.55077 122
65.57024 127
65.58971 113
65.60918 133
65.62865 145
65.64812 128
65.66759 140
65.68705 132
65.70652 124
65.72599 142
65.74546 140
65.76493 147
65.78440 140
65.80387 150
65.82334 134
65.84281 167
65.86228 141
65.88175 150
65.90122 141
65.92069 141
65.94016 131
65.95962 121
65.97909 125
65.99856 151
66.01803 106
66.03750 133
66.05697 111
66.07644 141
66.09590 137
66.11537 139
66.13485 142
66.15432 129
66.17379 136
66.19326 117
66.21273 127
66.23219 131
66.25166 137
66.27113 139
66.29060 120
66.31007 119
66.32954 133
66.34901 127
66.36848 135
66.38794 127
66.40741 142
66.42688 138
66.44635 152
66.46582 139
66.48529 144
66.50476 148
66.52423 123
66.54370 137
66.56317 131
66.58264 142
66.60211 129
66.62158 138
66.64105 134
66.66051 136
66.67998 142
66.69945 132
66.71892 135
66.73839 143
66.75786 133
66.77733 151
66.79679 165
66.81626 118
66.83573 151
66.85520 126
66.87468 148
66.89415 149
66.91362 132
66.93308 140
66.95255 151
66.97202 155
66.99149 146
67.01096 137
67.03043 140
67.04990 159
67.06937 145
67.08883 123
67.10830 136
67.12777 124
67.14724 158
67.16671 164
67.18618 126
67.20565 172
67.22512 153
67.24459 120
67.26406 165
67.28353 143
67.30300 134
67.32247 140
67.34194 159
67.36140 128
67.38087 140
67.40034 141
67.41981 133
67.43928 159
67.45875 114
67.47822 149
67.49768 132
67.51715 141
67.53662 145
67.55609 151
67.57556 152
67.59503 136
67.61451 176
67.63397 139
67.65344 147
67.67291 143
67.69238 151
67.71185 137
67.73132 149
67.75079 161
67.77026 137
67.78972 141
67.80919 137
67.82866 135
67.84813 141
67.86760 134
67.88707 166
67.90654 163
67.92601 104
67.94548 144
67.96495 145
67.98442 140
68.00389 162
68.02336 160
68.04283 133
68.06229 139
68.08176 160
68.10123 137
68.12070 138
68.14017 152
68.15964 146
68.17911 132
68.19857 144
68.21804 121
68.23751 164
68.25698 152
68.27645 155
68.29592 142
68.31539 135
68.33486 142
68.35433 126
68.37380 143
68.39327 138
68.41274 146
68.43221 142
68.45168 153
68.47115 152
68.49061 146
68.51008 149
68.52955 136
68.54902 181
68.56849 127
68.58796 154
68.60743 161
68.6269  141
68.64637 142
68.66584 145
68.68531 146
68.70478 133
68.72425 130
68.74372 151
68.76318 118
68.78265 138
68.80212 140
68.82159 129
68.84106 135
68.86053 140
68.88000 123
68.89946 113
68.91893 125
68.93840 147
68.95787 142
68.97734 152
68.99681 124
69.01628 135
69.03575 152
69.05522 128
69.07469 153
69.09416 151
69.11363 149
69.13310 155
69.15257 134
69.17204 120
69.19150 135
69.21097 139
69.23044 147
69.24991 143
69.26938 125
69.28885 153
69.30832 141
69.32778 151
69.34726 131
69.36673 144
69.3862  130
69.40567 132
69.42514 132
69.44461 148
69.46407 133
69.48354 148
69.50301 138
69.52248 142
69.54195 126
69.56142 153
69.58089 137
69.60035 131
69.61982 150
69.63929 138
69.65876 136
69.67823 162
69.69770 156
69.71717 134
69.73664 140
69.75611 148
69.77558 135
69.79505 147
69.81452 129
69.83399 121
69.85346 148
69.87292 118
69.89239 135
69.91186 124
69.93133 151
69.95080 153
69.97027 133
69.98974 134
70.00921 162
70.02867 126
70.04814 150
70.06761 142
70.08709 128
70.10656 157
70.12603 135
70.1455  138
70.16496 123
70.18443 144
70.20390 137
70.22337 138
70.24284 133
70.26231 152
70.28178 135
70.30124 170
70.32071 156
70.34018 158
70.35965 152
70.37912 166
70.39859 147
70.41806 162
70.43753 152
70.45700 164
70.47647 185
70.49594 151
70.51541 178
70.53488 168
70.55435 148
70.57381 141
70.59328 152
70.61275 164
70.63222 151
70.65169 155
70.67116 160
70.69063 141
70.71010 160
70.72956 139
70.74903 138
70.76850 137
70.78797 142
70.80744 164
70.82692 142
70.84639 140
70.86585 155
70.88532 128
70.90479 135
70.92426 125
70.94373 138
70.96320 124
70.98267 149
71.00213 141
71.02160 129
71.04107 130
71.06054 126
71.08001 154
71.09948 133
71.11895 128
71.13842 155
71.15789 156
71.17736 138
71.19683 166
71.21630 182
71.23577 139
71.25524 156
71.27470 129
71.29417 151
71.31364 140
71.33311 115
71.35258 139
71.37205 137
71.39152 155
71.41099 140
71.43045 150
71.44992 136
71.46939 161
71.48886 145
71.50833 132
71.52780 144
71.54727 135
71.56674 126
71.58621 137
71.60568 134
71.62515 124
71.64462 138
71.66409 121
71.68356 127
71.70302 140
71.72249 124
71.74196 149
71.76143 139
71.78090 129
71.80037 131
71.81984 142
71.83931 166
71.85878 144
71.87825 144
71.89772 126
71.91719 139
71.93666 145
71.95613 134
71.97559 124
71.99506 143
72.01453 133
72.03400 137
72.05347 122
72.07294 133
72.09241 135
72.11188 150
72.13134 131
72.15081 140
72.17028 142
72.18975 126
72.20922 141
72.22869 136
72.24816 143
72.26763 151
72.28710 156
72.30657 132
72.32604 131
72.34551 138
72.36498 125
72.38445 139
72.40391 125
72.42338 135
72.44285 141
72.46232 145
72.48179 130
72.50126 129
72.52073 135
72.54019 126
72.55966 160
72.57914 154
72.59861 113
72.61808 151
72.63755 129
72.65702 124
72.67648 182
72.69595 159
72.71542 123
72.73489 112
72.75436 131
72.77383 137
72.79330 125
72.81277 119
72.83223 131
72.85170 148
72.87117 136
72.89064 155
72.91011 115
72.92958 140
72.94905 132
72.96852 134
72.98799 118
73.00746 124
73.02693 152
73.04640 102
73.06587 136
73.08534 135
73.10480 144
73.12427 157
73.14374 118
73.16321 131
73.18268 155
73.20215 155
73.22162 129
73.24108 120
73.26055 114
73.28002 138
73.2995  142
73.31897 110
73.33844 140
73.35791 126
73.37737 121
73.39684 142
73.41631 132
73.43578 148
73.45525 136
73.47472 147
73.49419 136
73.51366 153
73.53312 143
73.55259 150
73.57206 142
73.59153 137
73.61100 118
73.63047 130
73.64994 128
73.66941 141
73.68888 148
73.70835 141
73.72782 151
73.74729 141
73.76676 174
73.78623 167
73.80569 180
73.82516 178
73.84463 164
73.86410 193
73.88357 199
73.90304 200
73.92251 185
73.94197 174
73.96144 215
73.98091 186
74.00038 217
74.01985 247
74.03933 260
74.0588  314
74.07826 376
74.09773 449
74.11720 778
74.13667 1207
74.15614 1731
74.17561 1812
74.19508 1493
74.21455 921
74.23401 616
74.25348 378
74.27295 315
74.29242 284
74.31189 326
74.33136 461
74.35083 599
74.3703  876
74.38977 908
74.40924 817
74.42871 617
74.44818 431
74.46765 303
74.48712 203
74.50658 197
74.52605 181
74.54552 170
74.56499 167
74.58446 138
74.60393 162
74.62340 168
74.64286 155
74.66233 150
74.68180 134
74.70127 163
74.72074 133
74.74021 130
74.75968 137
74.77915 172
74.79862 145
74.81809 161
74.83756 139
74.85703 145
74.87650 146
74.89597 138
74.91544 158
74.93490 143
74.95437 132
74.97384 148
74.99331 142
75.01278 154
75.03225 172
75.05172 135
75.07119 141
75.09066 144
75.11013 127
75.12960 135
75.14907 131
75.16854 144
75.18801 128
75.20747 131
75.22694 126
75.24641 139
75.26588 153
75.28535 122
75.30482 139
75.32429 133
75.34375 130
75.36322 126
75.38269 119
75.40216 116
75.42163 132
75.44110 143
75.46057 144
75.48004 131
75.49951 143
75.51898 124
75.53845 128
75.55792 128
75.57739 132
75.59686 138
75.61633 146
75.63579 145
75.65526 140
75.67473 124
75.69420 124
75.71367 136
75.73314 121
75.75261 139
75.77207 125
75.79155 121
75.81102 142
75.83049 152
75.84996 119
75.86943 112
75.88890 115
75.90836 122
75.92783 133
75.94730 136
75.96677 128
75.98624 118
76.00571 150
76.02518 124
76.04464 110
76.06411 129
76.08358 136
76.10305 130
76.12252 131
76.14199 121
76.16146 135
76.18093 149
76.20040 123
76.21987 119
76.23934 130
76.25881 129
76.27828 129
76.29775 122
76.31722 112
76.33668 129
76.35615 126
76.37562 149
76.39509 119
76.41456 146
76.43403 135
76.45350 135
76.47296 110
76.49243 118
76.51190 131
76.53138 137
76.55085 128
76.57032 119
76.58979 121
76.60925 123
76.62872 133
76.64819 116
76.66766 127
76.68713 130
76.70660 133
76.72607 123
76.74553 126
76.76500 112
76.78447 117
76.80394 133
76.82341 123
76.84288 160
76.86235 111
76.88182 128
76.90129 104
76.92076 108
76.94023 108
76.95970 125
76.97917 124
76.99864 114
77.01811 142
77.03757 150
77.05704 125
77.07651 107
77.09598 117
77.11545 113
77.13492 117
77.15439 121
77.17385 119
77.19332 128
77.21279 132
77.23226 146
77.25174 122
77.27121 120
77.29068 130
77.31014 126
77.32961 121
77.34908 124
77.36855 117
77.38802 133
77.40749 130
77.42696 132
77.44642 121
77.46589 116
77.48536 124
77.50483 119
77.52430 114
77.54377 125
77.56324 115
77.58271 132
77.60218 117
77.62165 134
77.64112 142
77.66059 106
77.68006 123
77.69953 139
77.71900 107
77.73846 117
77.75793 129
77.77740 129
77.79687 111
77.81634 121
77.83581 110
77.85528 122
77.87474 122
77.89421 122
77.91368 126
77.93315 131
77.95262 121
77.97209 100
77.99157 124
78.01103 121
78.03050 129
78.04997 113
78.06944 118
78.08891 131
78.10838 110
78.12785 133
78.14731 132
78.16678 116
78.18625 97
78.20572 114
78.22519 144
78.24466 107
78.26413 112
78.2836  112
78.30307 122
78.32254 105
78.34201 110
78.36148 136
78.38095 134
78.40042 124
78.41989 141
78.43935 108
78.45882 132
78.47829 117
78.49776 143
78.51723 117
78.53670 119
78.55617 121
78.57563 135
78.59510 111
78.61457 127
78.63404 131
78.65351 112
78.67298 123
78.69245 112
78.71192 103
78.73139 110
78.75086 120
78.77033 126
78.78980 102
78.80927 111
78.82874 114
78.84820 132
78.86767 117
78.88714 131
78.90661 110
78.92608 120
78.94555 117
78.96502 123
78.98448 143
79.00396 126
79.02343 118
79.0429  120
79.06237 129
79.08184 129
79.10131 104
79.12078 114
79.14024 138
79.15971 117
79.17918 120
79.19865 111
79.21812 134
79.23759 155
79.25706 138
79.27652 118
79.29599 144
79.31546 118
79.33493 120
79.35440 118
79.37387 127
79.39334 133
79.41281 155
79.43228 124
79.45175 119
79.47122 116
79.49069 126
79.51016 143
79.52963 139
79.54909 123
79.56856 122
79.58803 121
79.60750 154
79.62697 148
79.64644 156
79.66591 138
79.68537 122
79.70484 104
79.72431 131
79.74379 116
79.76326 144
79.78273 122
79.8022  116
79.82167 118
79.84113 118
79.86060 119
79.88007 121
79.89954 119
79.91901 140
79.93848 107
79.95795 131
79.97741 119
79.99688 104
80.01635 125
80.03582 122
80.05529 127
80.07476 133
80.09423 114
80.11370 117
80.13317 125
80.15264 140
80.17211 108
80.19158 124
80.21105 105
80.23052 126
80.24998 129
80.26945 128
80.28892 129
80.30839 106
80.32786 114
80.34733 120
80.36680 122
80.38626 116
80.40573 128
80.42520 133
80.44467 129
80.46414 120
80.48362 123
80.50309 122
80.52256 118
80.54202 115
80.56149 135
80.58096 128
80.60043 111
80.61990 126
80.63937 105
80.65884 127
80.67830 119
80.69777 123
80.71724 118
80.73671 101
80.75618 97
80.77565 95
80.79512 142
80.81459 117
80.83406 111
80.85353 119
80.87300 115
80.89247 108
80.91194 130
80.93141 116
80.95087 111
80.97034 119
80.98981 125
81.00928 124
81.02875 117
81.04822 119
81.06769 109
81.08715 111
81.10662 106
81.12609 115
81.14556 94
81.16503 113
81.18450 115
81.20397 136
81.22345 120
81.24291 113
81.26238 128
81.28185 111
81.30132 144
81.32079 133
81.34026 136
81.35973 106
81.37919 119
81.39866 133
81.41813 128
81.43760 127
81.45707 109
81.47654 141
81.49601 119
81.51548 110
81.53495 130
81.55442 142
81.57389 108
81.59336 138
81.61283 114
81.63230 123
81.65176 124
81.67123 140
81.69070 127
81.71017 125
81.72964 121
81.74911 126
81.76858 120
81.78804 124
81.80751 103
81.82698 122
81.84645 114
81.86592 104
81.88539 107
81.90486 123
81.92433 132
81.94380 124
81.96327 120
81.98274 111
82.00221 108
82.02168 122
82.04115 116
82.06062 115
82.08008 113
82.09955 105
82.11902 116
82.13849 121
82.15796 99
82.17743 122
82.19690 135
82.21637 116
82.23584 122
82.25531 115
82.27478 102
82.29425 115
82.31372 124
82.33319 115
82.35265 109
82.37212 117
82.39159 141
82.41106 118
82.43053 121
82.45000 117
82.46947 107
82.48893 120
82.50840 114
82.52787 109
82.54734 116
82.56681 124
82.58628 115
82.60575 132
82.62522 112
82.64469 116
82.66416 133
82.68363 128
82.70310 122
82.72257 114
82.74204 141
82.76151 116
82.78097 123
82.80044 120
82.81991 128
82.83938 125
82.85885 123
82.87832 118
82.89779 124
82.91725 135
82.93672 130
82.9562  125
82.97567 102
82.99514 137
83.01461 109
83.03408 132
83.05354 108
83.07301 130
83.09248 107
83.11195 102
83.13142 124
83.15089 107
83.17036 103
83.18982 120
83.20929 133
83.22876 107
83.24823 119
83.26770 109
83.28717 120
83.30664 97
83.32611 116
83.34558 127
83.36505 123
83.38452 118
83.40399 93
83.42346 122
83.44293 107
83.46240 111
83.48186 108
83.50133 100
83.52080 116
83.54027 103
83.55974 123
83.57921 121
83.59868 111
83.61814 106
83.63761 87
83.65708 92
83.67655 106
83.69603 129
83.7155  108
83.73497 103
83.75443 123
83.77390 118
83.79337 125
83.81284 124
83.83231 124
83.85178 121
83.87125 127
83.89071 124
83.91018 124
83.92965 122
83.94912 125
83.96859 126
83.98806 113
84.00753 107
84.02700 104
84.04647 114
84.06594 103
84.08541 120
84.10488 117
84.12435 108
84.14382 124
84.16329 112
84.18275 116
84.20222 100
84.22169 126
84.24116 110
84.26063 104
84.28010 117
84.29957 104
84.31903 126
84.33850 101
84.35797 123
84.37744 120
84.39691 110
84.41638 141
84.43586 102
84.45532 120
84.47479 102
84.49426 109
84.51373 101
84.53320 92
84.55267 99
84.57214 110
84.59160 108
84.61107 110
84.63054 116
84.65001 118
84.66948 124
84.68895 121
84.70842 106
84.72789 103
84.74736 111
84.76683 114
84.78630 115
84.80577 108
84.82524 100
84.84471 108
84.86418 92
84.88364 123
84.90311 102
84.92258 104
84.94205 106
84.96152 120
84.98099 111
85.00046 97
85.01992 107
85.03939 111
85.05886 100
85.07833 110
85.09780 121
85.11727 128
85.13674 99
85.15621 113
85.17568 99
85.19515 108
85.21462 121
85.23409 103
85.25356 109
85.27303 107
85.29249 116
85.31196 99
85.33143 114
85.35090 119
85.37037 102
85.38984 118
85.40931 106
85.42878 116
85.44825 127
85.46772 134
85.48719 132
85.50666 116
85.52613 117
85.54560 137
85.56507 127
85.58453 115
85.60400 144
85.62347 129
85.64294 151
85.66241 185
85.68188 175
85.70135 164
85.72081 173
85.74028 127
85.75975 130
85.77922 150
85.79869 127
85.81816 124
85.83763 116
85.85710 119
85.87657 107
85.89604 113
85.91551 122
85.93498 107
85.95445 99
85.97392 109
85.99338 122
86.01285 94
86.03232 113
86.05179 108
86.07126 112
86.09073 94
86.11020 107
86.12967 108
86.14913 108
86.16861 112
86.18808 107
86.20755 119
86.22702 103
86.24649 113
86.26596 125
86.28542 114
86.30489 109
86.32436 107
86.34383 102
86.36330 112
86.38277 97
86.40224 114
86.42170 104
86.44117 113
86.46064 112
86.48011 102
86.49958 104
86.51905 91
86.53852 115
86.55799 108
86.57746 116
86.59693 103
86.61640 98
86.63587 94
86.65534 127
86.67481 102
86.69427 90
86.71374 118
86.73321 95
86.75268 120
86.77215 113
86.79162 89
86.81109 111
86.83056 98
86.85002 98
86.86949 111
86.88896 101
86.90844 96
86.92791 89
86.94738 90
86.96685 126
86.98631 94
87.00578 93
87.02525 94
87.04472 108
87.06419 101
87.08366 98
87.10313 93
87.12259 89
87.14206 86
87.16153 110
87.18100 109
87.20047 106
87.21994 107
87.23941 101
87.25888 96
87.27835 94
87.29782 96
87.31729 99
87.33676 81
87.35623 119
87.37570 110
87.39516 102
87.41463 118
87.43410 117
87.45357 96
87.47304 94
87.49251 97
87.51198 100
87.53145 89
87.55091 96
87.57038 114
87.58985 116
87.60932 117
87.62879 83
87.64827 97
87.66774 100
87.68720 101
87.70667 109
87.72614 96
87.74561 101
87.76508 112
87.78455 93
87.80402 99
87.82348 111
87.84295 90
87.86242 90
87.88189 96
87.90136 122
87.92083 96
87.94030 111
87.95977 88
87.97924 92
87.99871 104
88.01818 104
88.03765 109
88.05712 96
88.07659 87
88.09605 92
88.11552 110
88.13499 87
88.15446 84
88.17393 102
88.19340 104
88.21287 94
88.23234 96
88.25180 94
88.27127 106
88.29074 121
88.31021 101
88.32968 98
88.34915 123
88.36862 88
88.38809 100
88.40756 101
88.42703 84
88.44650 102
88.46597 94
88.48544 101
88.50491 85
88.52437 82
88.54384 117
88.56331 96
88.58278 93
88.60225 86
88.62172 97
88.64119 105
88.66066 104
88.68013 91
88.6996  97
88.71907 83
88.73854 90
88.75801 108
88.77748 96
88.79694 90
88.81641 115
88.83588 85
88.85535 95
88.87482 87
88.89429 102
88.91376 84
88.93323 120
88.95269 111
88.97216 95
88.99163 104
89.01110 106
89.03057 115
89.05004 103
89.06951 92
89.08898 101
89.10845 97
89.12792 96
89.14739 79
89.16686 86
89.18633 112
89.20580 103
89.22526 96
89.24473 101
89.26420 106
89.28367 110
89.30314 102
89.32261 96
89.34208 110
89.36154 95
89.38102 113
89.40049 104
89.41996 98
89.43943 102
89.4589  108
89.47837 107
89.49783 88
89.51730 108
89.53677 94
89.55624 97
89.57571 99
89.59518 108
89.61465 107
89.63412 75
89.65358 101
89.67305 110
89.69252 112
89.71199 136
89.73146 106
89.75093 112
89.77040 106
89.78987 95
89.80934 107
89.82881 128
89.84828 109
89.86775 130
89.88722 127
89.90669 114
89.92615 143
89.94562 127
89.96509 139
89.98456 157
90.00403 159
90.02350 145
90.04297 145
90.06243 173
90.08190 147
90.10137 162
90.12085 179
90.14032 200
90.15979 202
90.17926 223
90.19872 214
90.21819 246
90.23766 231
90.25713 277
90.27660 251
90.29607 261
90.31554 306
90.33500 367
90.35447 445
90.37394 457
90.39341 543
90.41288 727
90.43235 1109
90.45182 1717
90.47129 2730
90.49076 3994
90.51023 4834
90.52970 4702
90.54917 3819
90.56864 2494
90.58811 1513
90.60758 934
90.62704 665
90.64651 536
90.66598 503
90.68545 481
90.70492 496
90.72439 649
90.74386 921
90.76332 1428
90.78279 1904
90.80226 2363
90.82173 2369
90.84120 1976
90.86068 1451
90.88015 900
90.89961 611
90.91908 373
90.93855 328
90.95802 234
90.97749 233
90.99696 163
91.01643 189
91.03589 138
91.05536 165
91.07483 163
91.09430 140
91.11377 135
91.13324 132
91.15271 125
91.17218 134
91.19165 130
91.21112 124
91.23059 114
91.25006 125
91.26953 132
91.28900 116
91.30847 100
91.32793 93
91.34740 127
91.36687 120
91.38634 100
91.40581 99
91.42528 105
91.44475 93
91.46421 114
91.48368 97
91.50315 115
91.52262 103
91.54209 117
91.56156 117
91.58103 94
91.60050 95
91.61997 102
91.63944 122
91.65891 76
91.67838 111
91.69785 105
91.71732 103
91.73678 87
91.75625 100
91.77572 95
91.79519 103
91.81466 117
91.83413 102
91.85360 81
91.87307 101
91.89254 94
91.91201 108
91.93148 91
91.95095 91
91.97042 102
91.98989 97
92.00936 110
92.02882 104
92.04829 105
92.06776 84
92.08723 99
92.10670 102
92.12617 87
92.14564 87
92.16510 104
92.18457 98
92.20404 94
92.22351 90
92.24298 92
92.26245 108
92.28192 90
92.30139 97
92.32086 95
92.34033 118
92.35980 92
92.37927 100
92.39874 99
92.41821 103
92.43767 101
92.45714 102
92.47661 93
92.49608 120
92.51555 98
92.53502 104
92.55449 98
92.57396 91
92.59343 94
92.6129  93
92.63237 108
92.65184 103
92.67131 111
92.69078 101
92.71025 92
92.72971 102
92.74918 95
92.76865 103
92.78812 108
92.80759 99
92.82706 96
92.84653 98
92.86599 107
92.88546 98
92.90493 128
92.92440 118
92.94387 84
92.96334 97
92.98281 105
93.00228 93
93.02175 95
93.04122 101
93.06069 86
93.08016 102
93.09963 101
93.11910 102
93.13856 99
93.15803 106
93.17750 92
93.19697 103
93.21644 113
93.23591 82
93.25538 92
93.27485 92
93.29431 95
93.31378 99
93.33326 96
93.35273 98
93.3722  104
93.39167 94
93.41114 100
93.43060 88
93.45007 104
93.46954 85
93.48901 101
93.50848 92
93.52795 84
93.54742 85
93.56688 110
93.58635 102
93.60582 87
93.62529 70
93.64476 97
93.66423 88
93.68370 99
93.70317 83
93.72264 93
93.74211 88
93.76158 86
93.78105 103
93.80052 83
93.81999 105
93.83945 110
93.85892 109
93.87839 103
93.89786 101
93.91733 91
93.93680 91
93.95627 96
93.97574 106
93.99520 96
94.01467 79
94.03414 94
94.05361 97
94.07309 98
94.09256 119
94.11203 109
94.13149 113
94.15096 89
94.17043 86
94.18990 97
94.20937 119
94.22884 99
94.24831 90
94.26777 89
94.28724 85
94.30671 76
94.32618 93
94.34565 84
94.36512 96
94.38459 89
94.40406 92
94.42353 96
94.44300 75
94.46247 86
94.48194 100
94.50141 77
94.52088 88
94.54034 89
94.55981 100
94.57928 76
94.59875 94
94.61822 68
94.63769 103
94.65716 96
94.67663 95
94.69609 81
94.71556 76
94.73503 87
94.75450 86
94.77397 82
94.79344 62
94.81292 77
94.83238 71
94.85185 82
94.87132 76
94.89079 80
94.91026 98
94.92973 75
94.94920 73
94.96866 82
94.98813 101
95.00760 75
95.02707 79
95.04654 66
95.06601 94
95.08548 79
95.10495 88
95.12442 76
95.14389 88
95.16336 76
95.18283 83
95.20230 90
95.22177 80
95.24123 109
95.26070 75
95.28017 80
95.29964 86
95.31911 105
95.33858 85
95.35805 85
95.37752 94
95.39698 74
95.41645 77
95.43592 93
95.45539 94
95.47486 78
95.49433 92
95.51380 93
95.53327 96
95.55274 91
95.57221 87
95.59168 67
95.61115 87
95.63062 82
95.65009 83
95.66955 89
95.68902 85
95.70849 83
95.72796 84
95.74743 98
95.76690 82
95.78637 97
95.80584 80
95.82531 70
95.84478 90
95.86425 85
95.88372 92
95.90319 71
95.92266 74
95.94212 90
95.96159 81
95.98106 76
96.00053 87
96.02000 83
96.03947 63
96.05894 71
96.07841 87
96.09787 76
96.11734 79
96.13681 101
96.15628 85
96.17575 63
96.19522 72
96.21469 63
96.23416 79
96.25363 71
96.27310 72
96.29257 89
96.31204 87
96.33151 77
96.35098 77
96.37044 75
96.38991 73
96.40938 67
96.42885 83
96.44832 79
96.46779 81
96.48726 83
96.50672 65
96.52619 83
96.54567 77
96.56514 67
96.58461 68
96.60408 65
96.62355 79
96.64301 88
96.66248 81
96.68195 80
96.70142 79
96.72089 74
96.74036 77
96.75983 69
96.77930 71
96.79876 87
96.81823 80
96.83770 74
96.85717 84
96.87664 77
96.89611 82
96.91558 87
96.93505 85
96.95452 88
96.97399 71
96.99346 66
97.01293 77
97.03240 89
97.05187 94
97.07133 69
97.09080 77
97.11027 68
97.12974 81
97.14921 73
97.16868 82
97.18815 101
97.20761 94
97.22708 78
97.24655 81
97.26602 66
97.2855  73
97.30497 96
97.32444 85
97.34390 83
97.36337 76
97.38284 82
97.40231 64
97.42178 104
97.44125 74
97.46072 84
97.48019 96
97.49965 62
97.51912 71
97.53859 82
97.55806 92
97.57753 90
97.59700 82
97.61647 83
97.63594 94
97.65541 82
97.67488 80
97.69435 88
97.71382 82
97.73329 74
97.75276 91
97.77222 83
97.79169 83
97.81116 67
97.83063 62
97.85010 64
97.86957 65
97.88904 105
97.90850 60
97.92797 85
97.94744 66
97.96691 89
97.98638 72
98.00585 67
98.02533 78
98.04479 87
98.06426 71
98.08373 75
98.10320 68
98.12267 68
98.14214 76
98.16161 77
98.18108 72
98.20054 64
98.22001 73
98.23948 82
98.25895 88
98.27842 93
98.29789 80
98.31736 83
98.33683 101
98.3563  84
98.37577 97
98.39524 76
98.41471 72
98.43418 85
98.45365 83
98.47311 70
98.49258 74
98.51205 73
98.53152 75
98.55099 73
98.57046 85
98.58993 81
98.60939 77
98.62886 81
98.64833 81
98.66780 96
98.68727 66
98.70674 77
98.72621 84
98.74568 79
98.76515 58
98.78462 74
98.80409 72
98.82356 71
98.84303 70
98.86250 63
98.88197 73
98.90143 90
98.92090 78
98.94037 81
98.95984 66
98.97931 73
98.99878 67
99.01825 53
99.03772 63
99.05719 81
99.07666 76
99.09613 77
99.11560 70
99.13507 77
99.15454 83
99.17400 79
99.19347 63
99.21294 72
99.23241 78
99.25188 77
99.27135 76
99.29082 69
99.31028 71
99.32975 65
99.34922 66
99.36869 78
99.38816 74
99.40763 59
99.42710 59
99.44657 65
99.46604 67
99.48551 75
99.50498 72
99.52445 59
99.54392 67
99.56339 71
99.58286 78
99.60232 76
99.62179 77
99.64126 73
99.66073 64
99.68020 73
99.69967 64
99.71914 79
99.73860 58
99.75808 60
99.77755 67
99.79702 78
99.81649 83
99.83596 64
99.85543 57
99.87489 81
99.89436 89
99.91383 70
99.93330 70
99.95277 69
99.97224 68
99.99171 65
100.0111 72
100.0306 76
100.0501 70
100.0695 72
100.0890 65
100.1085 72
100.1279 54
100.1474 67
100.1669 75
100.1864 65
100.2058 68
100.2253 82
100.2448 61
100.2642 66
100.2837 75
100.3032 75
100.3226 82
100.3421 68
100.3616 69
100.3810 80
100.4005 59
100.4200 75
100.4394 58
100.4589 78
100.4784 63
100.4979 62
100.5173 78
100.5368 80
100.5563 68
100.5757 75
100.5952 69
100.6147 62
100.6341 71
100.6536 69
100.6731 67
100.6926 85
100.7120 62
100.7315 71
100.7510 75
100.7704 55
100.7899 55
100.8094 68
100.8288 64
100.8483 80
100.8678 64
100.8872 58
100.9067 80
100.9262 80
100.9457 67
100.9651 66
100.9846 67
101.0041 87
101.0235 61
101.0430 72
101.0625 70
101.0819 68
101.1014 62
101.1209 78
101.1403 73
101.1598 64
101.1793 57
101.1987 61
101.2182 52
101.2377 65
101.2572 74
101.2766 75
101.2961 59
101.3156 62
101.3350 60
101.3545 69
101.3740 72
101.3934 70
101.4129 70
101.4324 63
101.4518 83
101.4713 74
101.4908 81
101.5103 71
101.5297 65
101.5492 62
101.5687 72
101.5881 69
101.6076 73
101.6271 64
101.6465 69
101.6660 78
101.6855 66
101.7049 72
101.7244 79
101.7439 67
101.7634 55
101.7828 58
101.8023 69
101.8218 59
101.8412 77
101.8607 55
101.8802 71
101.8996 57
101.9191 54
101.9386 64
101.9580 58
101.9775 81
101.9970 67
102.0165 57
102.0359 61
102.0554 56
102.0749 57
102.0943 82
102.1138 71
102.1333 77
102.1527 73
102.1722 80
102.1917 72
102.2111 73
102.2306 62
102.2501 75
102.2696 75
102.2890 78
102.3085 75
102.3280 66
102.3474 67
102.3669 68
102.3864 69
102.4058 55
102.4253 70
102.4448 70
102.4642 47
102.4837 70
102.5032 65
102.5227 74
102.5421 77
102.5616 77
102.5811 70
102.6005 54
102.6200 72
102.6395 53
102.6589 51
102.6784 65
102.6979 76
102.7173 61
102.7368 68
102.7563 69
102.7758 51
102.7952 68
102.8147 80
102.8342 52
102.8536 58
102.8731 68
102.8926 59
102.9120 61
102.9315 61
102.9510 71
102.9704 65
102.9899 81
103.0094 65
103.0289 72
103.0483 69
103.0678 65
103.0873 71
103.1067 48
103.1262 78
103.1457 75
103.1651 67
103.1846 76
103.2041 64
103.2235 63
103.2430 54
103.2625 65
103.2819 76
103.3014 54
103.3209 63
103.3404 69
103.3598 52
103.3793 73
103.3988 57
103.4182 65
103.4377 64
103.4572 60
103.4766 77
103.4961 66
103.5156 70
103.5350 57
103.5545 57
103.5740 65
103.5935 50
103.6129 57
103.6324 71
103.6519 80
103.6713 62
103.6908 67
103.7103 71
103.7297 68
103.7492 84
103.7687 77
103.7882 72
103.8076 58
103.8271 59
103.8466 57
103.8660 74
103.8855 77
103.9050 69
103.9244 62
103.9439 72
103.9634 80
103.9828 74
104.0023 57
104.0218 64
104.0412 65
104.0607 69
104.0802 73
104.0997 47
104.1191 76
104.1386 73
104.1581 68
104.1775 68
104.1970 57
104.2165 64
104.2359 62
104.2554 58
104.2749 54
104.2943 54
104.3138 71
104.3333 69
104.3527 61
104.3722 59
104.3917 60
104.4112 70
104.4306 71
104.4501 78
104.4696 68
104.4890 58
104.5085 64
104.5280 74
104.5474 67
104.5669 50
104.5864 75
104.6059 56
104.6253 65
104.6448 76
104.6643 69
104.6837 50
104.7032 69
104.7227 71
104.7421 61
104.7616 73
104.7811 88
104.8005 52
104.8200 74
104.8395 65
104.8590 56
104.8784 60
104.8979 73
104.9174 64
104.9368 73
104.9563 63
104.9758 67
104.9952 69
105.0147 58
105.0342 65
105.0536 85
105.0731 73
105.0926 60
105.1120 73
105.1315 72
105.1510 68
105.1705 62
105.1899 69
105.2094 66
105.2289 70
105.2483 84
105.2678 67
105.2873 76
105.3067 59
105.3262 64
105.3457 70
105.3651 75
105.3846 81
105.4041 85
105.4236 69
105.4430 66
105.4625 75
105.4820 63
105.5014 62
105.5209 62
105.5404 71
105.5598 62
105.5793 73
105.5988 61
105.6182 73
105.6377 60
105.6572 66
105.6767 75
105.6961 56
105.7156 70
105.7351 76
105.7545 73
105.7740 71
105.7935 85
105.8129 66
105.8324 63
105.8519 64
105.8713 66
105.8908 57
105.9103 48
105.9298 71
105.9492 66
105.9687 63
105.9882 73
106.0076 75
106.0271 57
106.0466 54
106.0660 61
106.0855 72
106.1050 48
106.1244 72
106.1439 90
106.1634 61
106.1828 77
106.2023 61
106.2218 62
106.2413 59
106.2607 74
106.2802 75
106.2997 67
106.3191 54
106.3386 66
106.3581 52
106.3775 54
106.3970 50
106.4165 64
106.4360 72
106.4554 63
106.4749 67
106.4944 51
106.5138 60
106.5333 78
106.5528 63
106.5722 71
106.5917 61
106.6112 56
106.6306 72
106.6501 68
106.6696 57
106.6891 60
106.7085 76
106.7280 67
106.7475 54
106.7669 58
106.7864 68
106.8059 66
106.8253 54
106.8448 65
106.8643 62
106.8837 58
106.9032 68
106.9227 67
106.9422 63
106.9616 63
106.9811 67
107.0006 73
107.0200 60
107.0395 61
107.0590 54
107.0784 50
107.0979 54
107.1174 63
107.1368 60
107.1563 57
107.1758 76
107.1952 65
107.2147 72
107.2342 67
107.2537 55
107.2731 58
107.2926 51
107.3121 47
107.3315 61
107.3510 49
107.3705 60
107.3899 75
107.4094 59
107.4289 49
107.4483 58
107.4678 66
107.4873 58
107.5068 69
107.5262 72
107.5457 55
107.5652 50
107.5846 68
107.6041 63
107.6236 72
107.6430 52
107.6625 68
107.6820 65
107.7015 66
107.7209 75
107.7404 59
107.7599 57
107.7793 54
107.7988 61
107.8183 57
107.8377 59
107.8572 66
107.8767 63
107.8961 66
107.9156 70
107.9351 59
107.9545 57
107.9740 70
107.9935 60
108.013  65
108.0324 60
108.0519 64
108.0714 55
108.0908 59
108.1103 63
108.1298 63
108.1492 67
108.1687 66
108.1882 62
108.2076 48
108.2271 50
108.2466 58
108.2661 61
108.2855 77
108.3050 72
108.3245 65
108.3439 73
108.3634 71
108.3829 49
108.4023 52
108.4218 60
108.4413 50
108.4607 68
108.4802 49
108.4997 63
108.5192 59
108.5386 60
108.5581 51
108.5776 69
108.5970 66
108.6165 80
108.6360 67
108.6554 72
108.6749 55
108.6944 74
108.7138 63
108.7333 47
108.7528 63
108.7723 56
108.7917 70
108.8112 59
108.8307 68
108.8501 53
108.8696 60
108.8891 59
108.9085 60
108.9280 56
108.9475 63
108.9669 61
108.9864 62
109.0059 48
109.0253 54
109.0448 56
109.0643 71
109.0838 49
109.1032 50
109.1227 62
109.1422 57
109.1616 60
109.1811 51
109.2006 63
109.2200 51
109.2395 62
109.2590 58
109.2784 60
109.2979 68
109.3174 62
109.3369 55
109.3563 49
109.3758 52
109.3953 59
109.4147 61
109.4342 68
109.4537 61
109.4731 71
109.4926 74
109.5121 52
109.5316 57
109.5510 72
109.5705 49
109.5900 58
109.6094 72
109.6289 49
109.6484 67
109.6678 61
109.6873 58
109.7068 60
109.7262 66
109.7457 55
109.7652 60
109.7846 80
109.8041 50
109.8236 65
109.8431 55
109.8625 59
109.8820 70
109.9015 75
109.9209 57
109.9404 63
109.9599 53
109.9793 54
109.9988 53
110.0183 63
110.0377 65
110.0572 58
110.0767 60
110.0961 78
110.1156 71
110.1351 60
110.1546 54
110.1740 60
110.1935 51
110.2130 46
110.2324 63
110.2519 45
110.2714 64
110.2908 50
110.3103 54
110.3298 49
110.3493 67
110.3687 44
110.3882 54
110.4077 62
110.4271 64
110.4466 53
110.4661 55
110.4855 64
110.5050 50
110.5245 60
110.5439 62
110.5634 70
110.5829 76
110.6024 44
110.6218 63
110.6413 66
110.6608 56
110.6802 56
110.6997 48
110.7192 51
110.7386 62
110.7581 54
110.7776 64
110.7970 55
110.8165 58
110.8360 57
110.8554 53
110.8749 63
110.8944 63
110.9139 57
110.9333 57
110.9528 64
110.9723 48
110.9917 61
111.0112 60
111.0307 58
111.0501 59
111.0696 50
111.0891 69
111.1085 50
111.1280 62
111.1475 64
111.1670 56
111.1864 72
111.2059 50
111.2254 69
111.2448 57
111.2643 66
111.2838 70
111.3032 61
111.3227 77
111.3422 58
111.3616 67
111.3811 57
111.4006 50
111.4201 55
111.4395 74
111.4590 64
111.4785 57
111.4979 52
111.5174 65
111.5369 50
111.5563 57
111.5758 59
111.5953 47
111.6147 55
111.6342 51
111.6537 68
111.6732 56
111.6926 65
111.7121 45
111.7316 53
111.7510 67
111.7705 44
111.7900 61
111.8094 43
111.8289 67
111.8484 51
111.8678 52
111.8873 51
111.9068 46
111.9263 51
111.9457 52
111.9652 48
111.9847 59
112.0041 49
112.0236 61
112.0431 59
112.0625 62
112.0820 50
112.1015 49
112.1209 50
112.1404 47
112.1599 59
112.1794 64
112.1988 50
112.2183 55
112.2378 49
112.2572 70
112.2767 65
112.2962 52
112.3156 50
112.3351 54
112.3546 43
112.3740 65
112.3935 44
112.4130 58
112.4325 48
112.4519 51
112.4714 52
112.4909 68
112.5103 60
112.5298 56
112.5493 53
112.5687 47
112.5882 56
112.6077 52
112.6271 56
112.6466 65
112.6661 53
112.6856 63
112.7050 53
112.7245 53
112.7440 64
112.7634 48
112.7829 44
112.8024 53
112.8218 63
112.8413 57
112.8608 62
112.8802 49
112.8997 69
112.9192 74
112.9386 61
112.9581 53
112.9776 51
112.9971 44
113.0165 60
113.0360 51
113.0555 48
113.0749 61
113.0944 45
113.1139 62
113.1333 59
113.1528 51
113.1723 51
113.1917 61
113.2112 56
113.2307 67
113.2502 48
113.2696 69
113.2891 46
113.3086 59
113.3280 57
113.3475 62
113.3670 65
113.3864 58
113.4059 57
113.4254 60
113.4449 64
113.4643 65
113.4838 59
113.5033 74
113.5227 48
113.5422 68
113.5617 55
113.5811 58
113.6006 47
113.6201 45
113.6395 51
113.6590 69
113.6785 54
113.6979 59
113.7174 58
113.7369 63
113.7564 47
113.7758 43
113.7953 58
113.8148 52
113.8342 39
113.8537 54
113.8732 64
113.8926 49
113.9121 43
113.9316 53
113.9510 56
113.9705 45
113.9900 49
114.0095 53
114.0289 49
114.0484 50
114.0679 52
114.0873 53
114.1068 47
114.1263 53
114.1457 47
114.1652 61
114.1847 53
114.2041 49
114.2236 50
114.2431 58
114.2626 62
114.2820 54
114.3015 54
114.3210 63
114.3404 58
114.3599 64
114.3794 39
114.3988 63
114.4183 52
114.4378 47
114.4572 60
114.4767 53
114.4962 45
114.5157 48
114.5351 54
114.5546 57
114.5741 43
114.5935 72
114.6130 52
114.6325 48
114.6519 57
114.6714 58
114.6909 42
114.7103 54
114.7298 52
114.7493 57
114.7687 57
114.7882 49
114.8077 49
114.8272 59
114.8466 54
114.8661 59
114.8856 49
114.9050 53
114.9245 59
114.9440 52
114.9634 64
114.9829 57
115.0024 44
115.0218 40
115.0413 56
115.0608 40
115.0803 45
115.0997 57
115.1192 54
115.1387 56
115.1581 58
115.1776 55
115.1971 61
115.2165 43
115.2360 60
115.2555 53
115.2750 65
115.2944 61
115.3139 49
115.3334 60
115.3528 57
115.3723 50
115.3918 59
115.4112 54
115.4307 55
115.4502 64
115.4696 60
115.4891 53
115.5086 38
115.5280 52
115.5475 45
115.5670 57
115.5865 62
115.6059 59
115.6254 51
115.6449 57
115.6643 51
115.6838 59
115.7033 48
115.7227 50
115.7422 51
115.7617 53
115.7811 65
115.8006 54
115.8201 64
115.8396 61
115.8590 62
115.8785 57
115.8980 64
115.9174 72
115.9369 51
115.9564 56
115.9758 55
115.9953 61
116.0148 50
116.0342 58
116.0537 41
116.0732 54
116.0927 49
116.1121 57
116.1316 49
116.1511 47
116.1705 41
116.1900 61
116.2095 51
116.2289 52
116.2484 49
116.2679 66
116.2873 44
116.3068 54
116.3263 50
116.3458 52
116.3652 38
116.3847 54
116.4042 53
116.4236 56
116.4431 54
116.4626 57
116.4820 62
116.5015 58
116.5210 51
116.5404 48
116.5599 48
116.5794 61
116.5989 48
116.6183 42
116.6378 59
116.6573 50
116.6767 58
116.6962 51
116.7157 64
116.7351 56
116.7546 50
116.7741 55
116.7935 54
116.8130 54
116.8325 56
116.8519 51
116.8714 36
116.8909 43
116.9104 51
116.9298 34
116.9493 50
116.9688 57
116.9882 53
117.0077 70
117.0272 56
117.0466 57
117.0661 55
117.0856 62
117.1050 60
117.1245 46
117.1440 43
117.1635 50
117.1829 41
117.2024 58
117.2219 57
117.2413 57
117.2608 51
117.2803 55
117.2997 50
117.3192 44
117.3387 56
117.3582 51
117.3776 67
117.3971 45
117.4166 47
117.4360 65
117.4555 54
117.4750 46
117.4944 46
117.5139 62
117.5334 42
117.5528 54
117.5723 58
117.5918 62
117.6112 38
117.6307 46
117.6502 54
117.6697 65
117.6891 57
117.7086 64
117.7281 57
117.7475 78
117.7670 53
117.7865 49
117.8059 49
117.8254 49
117.8449 46
117.8643 56
117.8838 46
117.9033 63
117.9228 52
117.9422 45
117.9617 57
117.9812 49
118.0006 60
118.0201 62
118.0396 45
118.0590 53
118.0785 55
118.0980 64
118.1174 62
118.1369 51
118.1564 65
118.1759 59
118.1953 57
118.2148 50
118.2343 63
118.2537 60
118.2732 48
118.2927 44
118.3121 61
118.3316 66
118.3511 44
118.3705 51
118.3900 56
118.4095 59
118.4290 55
118.4484 64
118.4679 60
118.4874 57
118.5068 58
118.5263 50
118.5458 61
118.5652 53
118.5847 71
118.6042 72
118.6236 82
118.6431 68
118.6626 83
118.6820 83
118.7015 61
118.7210 75
118.7405 75
118.7599 77
118.7794 106
118.7989 87
118.8183 98
118.8378 76
118.8573 72
118.8767 75
118.8962 68
118.9157 80
118.9351 57
118.9546 63
118.9741 65
118.9936 61
119.0130 63
119.0325 58
119.0520 60
119.0714 53
119.0909 61
119.1104 48
119.1298 61
119.1493 74
119.1688 63
119.1883 63
119.2077 65
119.2272 75
119.2467 66
119.2661 67
119.2856 67
119.3051 73
119.3245 68
119.3440 72
119.3635 59
119.3829 50
119.4024 51
119.4219 65
119.4413 60
119.4608 62
119.4803 53
119.4998 45
119.5192 55
119.5387 59
119.5582 59
119.5776 55
119.5971 77
119.6166 52
119.6360 55
119.6555 60
119.6750 55
119.6944 62
119.7139 52
119.7334 58
119.7529 72
119.7723 53
119.7918 55
119.8113 57
119.8307 62
119.8502 51
119.8697 61
119.8891 54
119.9086 52
119.9281 47
119.9475 51
119.9670 65
119.9865 61
120.0060 64
120.0254 48
120.0449 58
120.0644 59
120.0838 68
120.1033 54
120.1228 45
120.1422 54
120.1617 55
120.1812 58
120.2006 55
120.2201 59
120.2396 67
120.2591 50
120.2785 43
120.2980 50
120.3175 47
120.3369 59
120.3564 48
120.3759 42
120.3953 54
120.4148 57
120.4343 44
120.4537 58
120.4732 57
120.4927 51
120.5121 51
120.5316 48
120.5511 53
120.5706 51
120.5900 47
120.6095 42
120.6290 56
120.6484 47
120.6679 45
120.6874 45
120.7068 53
120.7263 43
120.7458 55
120.7652 59
120.7847 43
120.8042 52
120.8237 58
120.8431 54
120.8626 50
120.8821 60
120.9015 61
120.9210 48
120.9405 57
120.9599 62
120.9794 50
120.9989 57
121.0184 54
121.0378 51
121.0573 57
121.0768 50
121.0962 50
121.1157 60
121.1352 53
121.1546 40
121.1741 42
121.1936 45
121.2130 56
121.2325 52
121.2520 47
121.2715 61
121.2909 38
121.3104 53
121.3299 59
121.3493 47
121.3688 47
121.3883 46
121.4077 46
121.4272 44
121.4467 53
121.4661 45
121.4856 43
121.5051 62
121.5245 48
121.5440 68
121.5635 58
121.5830 49
121.6024 49
121.6219 34
121.6414 47
121.6608 56
121.6803 59
121.6998 56
121.7192 49
121.7387 49
121.7582 46
121.7776 62
121.7971 55
121.8166 43
121.8361 59
121.8555 39
121.8750 63
121.8945 50
121.9139 48
121.9334 43
121.9529 52
121.9723 51
121.9918 40
122.0113 59
122.0307 42
122.0502 44
122.0697 54
122.0892 40
122.1086 58
122.1281 55
122.1476 49
122.1670 55
122.1865 47
122.2060 49
122.2254 44
122.2449 48
122.2644 34
122.2838 39
122.3033 51
122.3228 53
122.3423 46
122.3617 44
122.3812 52
122.4007 40
122.4201 48
122.4396 40
122.4591 56
122.4785 55
122.4980 37
122.5175 55
122.5369 66
122.5564 43
122.5759 55
122.5953 45
122.6148 39
122.6343 59
122.6538 46
122.6732 49
122.6927 39
122.7122 46
122.7316 58
122.7511 42
122.7706 52
122.7900 51
122.8095 60
122.8290 45
122.8485 59
122.8679 60
122.8874 53
122.9069 56
122.9263 46
122.9458 50
122.9653 49
122.9847 59
123.0042 45
123.0237 49
123.0431 63
123.0626 50
123.0821 46
123.1016 37
123.1210 54
123.1405 51
123.1600 48
123.1794 49
123.1989 47
123.2184 51
123.2378 55
123.2573 42
123.2768 46
123.2962 48
123.3157 66
123.3352 43
123.3546 58
123.3741 47
123.3936 44
123.4131 50
123.4325 28
123.4520 64
123.4715 60
123.4909 53
123.5104 43
123.5299 42
123.5493 52
123.5688 41
123.5883 51
123.6077 51
123.6272 54
123.6467 52
123.6662 56
123.6856 43
123.7051 50
123.7246 59
123.7440 41
123.7635 41
123.7830 63
123.8024 42
123.8219 41
123.8414 47
123.8608 40
123.8803 59
123.8998 55
123.9193 58
123.9387 41
123.9582 42
123.9777 37
123.9971 46
124.0166 62
124.0361 60
124.0555 42
124.0750 51
124.0945 45
124.1139 64
124.1334 64
124.1529 56
124.1724 44
124.1918 44
124.2113 54
124.2308 41
124.2502 51
124.2697 34
124.2892 49
124.3086 53
124.3281 37
124.3476 43
124.3670 33
124.3865 48
124.4060 45
124.4254 52
124.4449 40
124.4644 56
124.4839 42
124.5033 39
124.5228 60
124.5423 43
124.5617 51
124.5812 60
124.6007 55
124.6201 43
124.6396 57
124.6591 47
124.6785 43
124.6980 49
124.7175 57
124.7370 42
124.7564 42
124.7759 49
124.7954 56
124.8148 44
124.8343 44
124.8538 48
124.8732 57
124.8927 57
124.9122 49
124.9317 42
124.9511 43
124.9706 41
124.9901 37
125.0095 54
125.0290 62
125.0485 48
125.0679 57
125.0874 52
125.1069 61
125.1263 53
125.1458 50
125.1653 45
125.1847 48
125.2042 51
125.2237 48
125.2432 53
125.2626 45
125.2821 60
125.3016 46
125.3210 49
125.3405 67
125.3600 41
125.3794 56
125.3989 63
125.4184 46
125.4378 59
125.4573 58
125.4768 43
125.4963 46
125.5157 33
125.5352 47
125.5547 56
125.5741 61
125.5936 48
125.6131 46
125.6325 46
125.6520 47
125.6715 42
125.6909 43
125.7104 48
125.7299 52
125.7494 48
125.7688 46
125.7883 47
125.8078 43
125.8272 45
125.8467 51
125.8662 39
125.8856 57
125.9051 44
125.9246 59
125.9440 52
125.9635 54
125.9830 43
126.0025 42
126.0219 50
126.0414 46
126.0609 48
126.0803 37
126.0998 57
126.1193 48
126.1387 59
126.1582 57
126.1777 48
126.1971 43
126.2166 48
126.2361 51
126.2556 45
126.2750 57
126.2945 44
126.3140 52
126.3334 48
126.3529 46
126.3724 51
126.3918 49
126.4113 49
126.4308 52
126.4502 49
126.4697 33
126.4892 51
126.5086 41
126.5281 47
126.5476 56
126.5671 63
126.5865 41
126.6060 43
126.6255 59
126.6449 43
126.6644 40
126.6839 50
126.7033 54
126.7228 48
126.7423 50
126.7618 55
126.7812 57
126.8007 51
126.8202 59
126.8396 51
126.8591 47
126.8786 47
126.8980 60
126.9175 50
126.9370 47
126.9564 43
126.9759 40
126.9954 44
127.0149 53
127.0343 52
127.0538 46
127.0733 47
127.0927 52
127.1122 41
127.1317 42
127.1511 40
127.1706 54
127.1901 57
127.2095 48
127.2290 56
127.2485 58
127.2679 51
127.2874 52
127.3069 56
127.3264 51
127.3458 60
127.3653 58
127.3848 42
127.4042 49
127.4237 43
127.4432 51
127.4626 52
127.4821 51
127.5016 54
127.5210 47
127.5405 57
127.5600 60
127.5795 44
127.5989 50
127.6184 40
127.6379 62
127.6573 54
127.6768 50
127.6963 55
127.7157 55
127.7352 50
127.7547 58
127.7741 43
127.7936 52
127.8131 44
127.8326 50
127.8520 43
127.8715 41
127.8910 56
127.9104 39
127.9299 56
127.9494 44
127.9688 51
127.9883 65
128.0078 51
128.0272 50
128.0467 70
128.0662 61
128.0857 50
128.1051 65
128.1246 65
128.1441 54
128.1635 69
128.1830 61
128.2025 69
128.2219 65
128.2414 73
128.2609 67
128.2803 57
128.2998 58
128.3193 53
128.3388 59
128.3582 61
128.3777 62
128.3972 54
128.4166 57
128.4361 43
128.4556 52
128.4750 41
128.4945 42
128.5140 60
128.5334 58
128.5529 51
128.5724 45
128.5919 53
128.6113 39
128.6308 43
128.6503 53
128.6697 49
128.6892 49
128.7087 49
128.7281 43
128.7476 48
128.7671 39
128.7865 48
128.8060 37
128.8255 53
128.8450 50
128.8644 42
128.8839 61
128.9034 54
128.9228 50
128.9423 50
128.9618 51
128.9812 42
129.0007 42
129.0202 39
129.0396 40
129.0591 49
129.0786 42
129.0980 62
129.1175 40
129.1370 35
129.1565 51
129.1759 45
129.1954 56
129.2149 50
129.2343 38
129.2538 44
129.2733 54
129.2927 50
129.3122 52
129.3317 53
129.3511 41
129.3706 40
129.3901 54
129.4096 39
129.4290 47
129.4485 54
129.4680 50
129.4874 44
129.5069 53
129.5264 45
129.5458 38
129.5653 45
129.5848 42
129.6042 50
129.6237 51
129.6432 50
129.6627 44
129.6821 41
129.7016 48
129.7211 51
129.7405 44
129.7600 52
129.7795 36
129.7989 40
129.8184 50
129.8379 30
129.8573 46
129.8768 52
129.8963 43
129.9158 56
129.9352 40
129.9547 40
129.9742 46
129.9936 40
