# Supplementary material for: Enhancing the Quality of Diamond Film Growth Through the Synergistic Addition of Nitrogen and Carbon Dioxide
Source: Materials (Basel). 2026 Jan 4;19(1):183. doi: 10.3390/ma19010183 (PMC12787062; doi:10.3390/ma19010183)
Supplement: Supplementary file 1 [file materials-19-00183-s001.zip › XRD/12.5ppmN2.txt]

?
30.00009 236
30.01956 258
30.03903 275
30.05850 285
30.07797 255
30.09744 280
30.11691 221
30.13638 234
30.15585 276
30.17532 249
30.19479 279
30.21426 242
30.23372 223
30.25319 239
30.27266 251
30.29213 245
30.31160 264
30.33107 227
30.35054 237
30.37001 259
30.38948 244
30.40895 277
30.42842 272
30.44788 268
30.46736 247
30.48682 218
30.50629 240
30.52576 248
30.54523 259
30.56470 231
30.58417 232
30.60364 248
30.62311 230
30.64258 241
30.66205 242
30.68152 213
30.70098 256
30.72045 230
30.73992 245
30.75939 228
30.77886 233
30.79833 252
30.81780 232
30.83727 249
30.85674 259
30.87621 202
30.89567 250
30.91515 218
30.93461 246
30.95408 215
30.97355 238
30.99302 235
31.01249 231
31.03196 211
31.05143 240
31.07090 203
31.09037 251
31.10984 200
31.12931 229
31.14877 207
31.16824 254
31.18771 223
31.20718 224
31.22665 252
31.24612 229
31.26559 237
31.28506 208
31.30453 221
31.32400 225
31.34347 219
31.36294 213
31.38241 190
31.40187 206
31.42134 200
31.44081 200
31.46028 191
31.47975 195
31.49922 197
31.51869 191
31.53816 177
31.55763 173
31.57710 216
31.59656 188
31.61603 213
31.63550 224
31.65497 183
31.67444 218
31.69391 216
31.71338 196
31.73285 224
31.75232 234
31.77179 170
31.79126 185
31.81073 196
31.8302  167
31.84966 206
31.86913 181
31.88860 202
31.90807 197
31.92754 201
31.94701 185
31.96648 184
31.98595 168
32.00542 180
32.02489 169
32.04436 190
32.06383 175
32.08329 171
32.10276 167
32.12223 158
32.14170 188
32.16117 171
32.18064 176
32.20011 167
32.21958 188
32.23905 173
32.25852 177
32.27798 182
32.29745 172
32.31692 189
32.33639 155
32.35586 177
32.37533 191
32.39480 169
32.41427 169
32.43374 166
32.45321 153
32.47268 157
32.49214 166
32.51162 149
32.53109 151
32.55056 155
32.57002 177
32.58949 129
32.60896 170
32.62843 148
32.64790 151
32.66737 148
32.68684 170
32.70631 176
32.72578 153
32.74525 164
32.76472 160
32.78418 151
32.80365 152
32.82312 154
32.84259 182
32.86206 172
32.88153 142
32.90100 128
32.92047 152
32.93994 153
32.95941 154
32.97887 167
32.99834 123
33.01781 140
33.03728 152
33.05675 170
33.07622 159
33.09569 159
33.11516 126
33.13463 164
33.15410 147
33.17357 155
33.19303 148
33.21250 153
33.23197 151
33.25145 165
33.27091 136
33.29038 154
33.30985 164
33.32932 144
33.34879 159
33.36826 124
33.38773 127
33.4072  141
33.42667 186
33.44614 124
33.46561 164
33.48507 149
33.50454 134
33.52401 128
33.54348 115
33.56295 128
33.58242 142
33.60189 134
33.62136 116
33.64083 135
33.66030 116
33.67976 103
33.69923 132
33.71870 146
33.73817 132
33.75764 134
33.77711 131
33.79658 142
33.81605 120
33.83552 141
33.85499 129
33.87446 133
33.89392 118
33.91339 108
33.93286 99
33.95233 132
33.97180 116
33.99127 112
34.01074 117
34.03021 119
34.04968 121
34.06915 120
34.08862 119
34.10808 112
34.12756 109
34.14703 128
34.1665  126
34.18596 120
34.20543 109
34.22490 117
34.24437 137
34.26384 118
34.28331 119
34.30278 129
34.32225 132
34.34172 129
34.36119 127
34.38065 114
34.40012 110
34.41959 101
34.43906 106
34.45853 119
34.47800 110
34.49747 110
34.51694 105
34.53641 101
34.55588 118
34.57535 111
34.59481 106
34.61428 120
34.63375 101
34.65322 104
34.67269 119
34.69216 122
34.71163 110
34.73110 115
34.75057 105
34.77004 130
34.78951 106
34.80897 117
34.82844 110
34.84791 115
34.86739 116
34.88685 116
34.90632 113
34.92579 105
34.94526 108
34.96473 115
34.98420 104
35.00367 107
35.02314 130
35.04261 119
35.06208 113
35.08154 101
35.10101 97
35.12048 119
35.13995 92
35.15942 124
35.17889 111
35.19836 116
35.21783 104
35.23730 99
35.25677 109
35.27624 99
35.29570 102
35.31517 95
35.33464 85
35.35411 121
35.37358 108
35.39305 113
35.41252 123
35.43199 111
35.45146 107
35.47093 95
35.49040 115
35.50986 116
35.52933 87
35.54880 116
35.56827 105
35.58774 105
35.60721 92
35.62668 82
35.64615 108
35.66562 102
35.68509 99
35.70456 104
35.72403 110
35.7435  105
35.76297 93
35.78243 97
35.80190 93
35.82137 77
35.84084 117
35.86031 99
35.87978 94
35.89925 106
35.91872 97
35.93819 102
35.95766 93
35.97713 82
35.99659 111
36.01606 98
36.03553 96
36.05500 97
36.07447 90
36.09394 97
36.11341 90
36.13288 92
36.15235 116
36.17182 85
36.19129 73
36.21075 112
36.23022 105
36.24969 110
36.26916 85
36.28863 77
36.30810 100
36.32757 83
36.34704 114
36.36651 104
36.38598 97
36.40545 112
36.42491 95
36.44438 93
36.46386 90
36.48332 94
36.50279 91
36.52226 79
36.54173 87
36.56120 96
36.58067 81
36.60014 88
36.61961 93
36.63908 93
36.65855 78
36.67802 76
36.69748 92
36.71695 96
36.73642 99
36.75589 77
36.77536 88
36.79483 98
36.81430 107
36.83377 102
36.85324 91
36.87271 70
36.89218 67
36.91164 65
36.93111 84
36.95058 90
36.97005 92
36.98952 86
37.00899 90
37.02846 105
37.04793 85
37.06740 91
37.08687 93
37.10634 97
37.12580 65
37.14527 77
37.16474 93
37.18421 92
37.20368 72
37.22315 96
37.24262 77
37.26209 94
37.28156 94
37.30103 77
37.32050 88
37.33997 89
37.35944 79
37.37891 105
37.39837 96
37.41784 100
37.43731 100
37.45678 95
37.47625 104
37.49572 89
37.51519 101
37.53466 87
37.55413 81
37.57360 84
37.59307 84
37.61253 96
37.63200 93
37.65147 65
37.67094 66
37.69041 85
37.70988 79
37.72935 95
37.74882 82
37.76829 89
37.78776 79
37.80723 84
37.82669 62
37.84616 73
37.86563 99
37.88510 97
37.90457 65
37.92404 79
37.94351 68
37.96298 79
37.98245 87
38.00192 79
38.02139 71
38.04085 73
38.06032 83
38.0798  86
38.09926 84
38.11873 77
38.13820 66
38.15767 64
38.17714 87
38.19661 75
38.21608 75
38.23555 91
38.25502 92
38.27449 89
38.29396 74
38.31342 88
38.33289 79
38.35236 70
38.37183 72
38.39130 72
38.41077 81
38.43024 81
38.44971 60
38.46918 82
38.48865 78
38.50812 80
38.52758 65
38.54705 64
38.56652 85
38.58599 86
38.60546 85
38.62493 84
38.64440 84
38.66387 81
38.68334 65
38.70281 99
38.72228 71
38.74174 83
38.76121 62
38.78068 65
38.80015 76
38.81962 58
38.83909 72
38.85856 72
38.87803 74
38.89750 75
38.91697 77
38.93644 61
38.95591 68
38.97538 73
38.99485 77
39.01431 80
39.03378 61
39.05325 58
39.07272 63
39.09219 60
39.11166 69
39.13113 68
39.1506  77
39.17007 69
39.18954 74
39.20901 78
39.22847 61
39.24794 70
39.26741 76
39.28688 61
39.30635 82
39.32582 71
39.34529 86
39.36476 65
39.38423 68
39.40370 72
39.42317 73
39.44263 62
39.46210 80
39.48157 82
39.50104 70
39.52051 74
39.53998 74
39.55945 62
39.57892 73
39.59839 67
39.61786 83
39.63732 74
39.65679 87
39.67627 75
39.69574 74
39.71520 97
39.73467 91
39.75414 79
39.77361 83
39.79308 75
39.81255 86
39.83202 87
39.85149 100
39.87096 88
39.89043 92
39.90990 80
39.92936 90
39.94883 82
39.96830 83
39.98777 92
40.00724 88
40.02671 71
40.04618 79
40.06565 95
40.08512 75
40.10459 83
40.12406 88
40.14352 76
40.16299 65
40.18246 81
40.20193 58
40.22140 62
40.24087 69
40.26034 62
40.27981 69
40.29928 65
40.31875 65
40.33821 70
40.35768 62
40.37715 75
40.39662 77
40.41609 76
40.43556 66
40.45503 51
40.47450 62
40.49397 60
40.51344 57
40.53291 54
40.55238 57
40.57185 46
40.59132 76
40.61079 53
40.63025 61
40.64972 57
40.66919 56
40.68866 67
40.70813 59
40.72760 54
40.74707 57
40.76654 65
40.78601 56
40.80548 54
40.82495 61
40.84441 72
40.86388 73
40.88335 56
40.90282 50
40.92229 68
40.94176 78
40.96123 72
40.98070 51
41.00017 51
41.01964 63
41.03910 70
41.05857 63
41.07804 66
41.09751 72
41.11698 67
41.13645 59
41.15592 50
41.17539 77
41.19486 63
41.21433 70
41.23380 65
41.25326 59
41.27273 56
41.29221 72
41.31168 67
41.33114 63
41.35061 72
41.37008 66
41.38955 60
41.40902 71
41.42849 69
41.44796 56
41.46743 72
41.4869  69
41.50637 73
41.52584 82
41.54530 86
41.56477 90
41.58424 112
41.60371 118
41.62318 134
41.64265 147
41.66212 232
41.68159 226
41.70106 320
41.72053 394
41.73999 461
41.75946 576
41.77893 817
41.79840 1071
41.81787 1323
41.83734 1508
41.85681 1715
41.87628 2155
41.89575 3414
41.91522 5045
41.93469 5149
41.95415 4934
41.97362 4150
41.99309 3720
42.01256 4189
42.03203 5016
42.05150 4154
42.07097 3275
42.09044 2428
42.10991 1759
42.12938 1626
42.14885 1458
42.16832 1005
42.18779 567
42.20726 348
42.22673 268
42.24619 194
42.26566 126
42.28513 157
42.30460 125
42.32407 134
42.34354 96
42.36301 103
42.38248 100
42.40195 90
42.42142 102
42.44088 94
42.46035 78
42.47982 89
42.49929 93
42.51876 84
42.53823 80
42.55770 95
42.57717 73
42.59664 85
42.61611 72
42.63558 74
42.65504 69
42.67451 76
42.69398 76
42.71345 73
42.73292 84
42.75239 66
42.77186 69
42.79133 71
42.81080 72
42.83027 64
42.84974 89
42.86920 64
42.88868 67
42.90815 76
42.92762 58
42.94708 78
42.96655 64
42.98602 84
43.00549 70
43.02496 60
43.04443 59
43.06390 54
43.08337 74
43.10284 58
43.12231 69
43.14177 55
43.16124 71
43.18071 57
43.20018 69
43.21965 65
43.23912 64
43.25859 68
43.27806 62
43.29753 61
43.31700 52
43.33647 58
43.35593 69
43.37540 53
43.39487 57
43.41434 60
43.43381 56
43.45328 68
43.47275 62
43.49222 56
43.51169 63
43.53116 60
43.55063 55
43.57009 57
43.58956 50
43.60903 63
43.62851 69
43.64797 62
43.66744 57
43.68691 69
43.70638 65
43.72585 43
43.74532 57
43.76479 60
43.78426 63
43.80373 57
43.8232  68
43.84266 45
43.86213 54
43.88160 43
43.90107 59
43.92054 36
43.94001 51
43.95948 59
43.97895 55
43.99842 49
44.01789 68
44.03736 59
44.05682 59
44.07629 51
44.09576 51
44.11523 63
44.13470 45
44.15417 43
44.17364 60
44.19311 55
44.21258 48
44.23205 47
44.25152 58
44.27098 67
44.29045 59
44.30992 51
44.32939 42
44.34886 48
44.36833 50
44.38780 57
44.40727 51
44.42674 44
44.44621 49
44.46568 54
44.48514 57
44.50462 59
44.52409 54
44.54355 58
44.56302 57
44.58249 53
44.60196 54
44.62143 49
44.64090 56
44.66037 43
44.67984 45
44.69931 51
44.71878 54
44.73825 54
44.75771 49
44.77718 54
44.79665 45
44.81612 57
44.83559 42
44.85506 47
44.87453 69
44.89400 61
44.91347 60
44.93294 64
44.95241 58
44.97187 49
44.99134 47
45.01081 57
45.03028 54
45.04975 52
45.06922 56
45.08869 64
45.10816 63
45.12763 50
45.14710 66
45.16657 60
45.18603 50
45.20550 52
45.22497 57
45.24444 62
45.26391 66
45.28338 51
45.30285 62
45.32232 50
45.34179 66
45.36126 53
45.38073 65
45.4002  53
45.41967 65
45.43914 54
45.45860 57
45.47807 53
45.49754 55
45.51701 54
45.53648 44
45.55595 47
45.57542 45
45.59489 49
45.61436 64
45.63383 68
45.65330 46
45.67276 54
45.69223 56
45.71170 59
45.73117 74
45.75064 53
45.77011 50
45.78958 54
45.80905 60
45.82852 60
45.84799 48
45.86746 47
45.88692 71
45.90639 44
45.92586 56
45.94533 48
45.96480 42
45.98427 49
46.00374 50
46.02321 56
46.04268 49
46.06215 60
46.08162 60
46.10108 49
46.12056 42
46.14003 57
46.15949 59
46.17896 57
46.19843 62
46.21790 51
46.23737 55
46.25684 67
46.27631 62
46.29578 62
46.31525 53
46.33472 47
46.35419 62
46.37365 55
46.39312 47
46.41259 63
46.43206 51
46.45153 59
46.47100 46
46.49047 56
46.50994 58
46.52941 46
46.54888 72
46.56835 64
46.58781 53
46.60728 48
46.62675 52
46.64622 44
46.66569 54
46.68516 57
46.70463 37
46.72410 57
46.74357 49
46.76304 64
46.78251 66
46.80197 41
46.82144 42
46.84091 58
46.86038 58
46.87985 54
46.89932 56
46.91879 59
46.93826 54
46.95773 53
46.97720 40
46.99667 56
47.01614 54
47.03561 55
47.05508 65
47.07454 54
47.09401 60
47.11348 56
47.13295 55
47.15242 43
47.17189 59
47.19136 54
47.21083 47
47.23030 46
47.24977 52
47.26924 60
47.28870 63
47.30817 59
47.32764 63
47.34711 71
47.36658 64
47.38605 81
47.40552 61
47.42499 73
47.44446 45
47.46393 72
47.48340 61
47.50286 68
47.52233 69
47.54180 53
47.56127 48
47.58074 56
47.60021 59
47.61968 68
47.63915 56
47.65862 66
47.67809 62
47.69755 70
47.71703 55
47.7365  48
47.75597 62
47.77543 61
47.79490 60
47.81437 69
47.83384 62
47.85331 65
47.87278 59
47.89225 58
47.91172 81
47.93119 60
47.95066 60
47.97013 57
47.98959 68
48.00906 64
48.02853 57
48.04800 49
48.06747 66
48.08694 57
48.10641 69
48.12588 58
48.14535 74
48.16482 66
48.18429 92
48.20375 68
48.22322 64
48.24269 62
48.26216 61
48.28163 71
48.30110 68
48.32057 51
48.34004 60
48.35951 65
48.37898 47
48.39844 44
48.41791 67
48.43738 73
48.45686 61
48.47632 48
48.49579 64
48.51526 60
48.53473 45
48.55420 62
48.57367 64
48.59314 65
48.61261 63
48.63208 68
48.65155 75
48.67102 81
48.69048 62
48.70995 66
48.72942 65
48.74889 58
48.76836 62
48.78783 67
48.80730 72
48.82677 64
48.84624 68
48.86571 62
48.88518 59
48.90464 69
48.92411 61
48.94358 67
48.96305 65
48.98252 59
49.00199 56
49.02146 61
49.04093 63
49.06040 55
49.07987 59
49.09933 66
49.11880 68
49.13827 65
49.15774 59
49.17721 72
49.19668 64
49.21615 57
49.23562 80
49.25509 84
49.27456 79
49.29403 76
49.31349 73
49.33297 71
49.35244 72
49.37191 57
49.39137 57
49.41084 72
49.43031 61
49.44978 76
49.46925 76
49.48872 68
49.50819 70
49.52766 79
49.54713 71
49.56660 55
49.58607 66
49.60553 81
49.62500 70
49.64447 67
49.66394 68
49.68341 85
49.70288 88
49.72235 80
49.74182 84
49.76129 67
49.78076 75
49.80022 63
49.81969 72
49.83916 65
49.85863 66
49.87810 64
49.89757 68
49.91704 55
49.93651 58
49.95598 79
49.97545 73
49.99492 77
50.01438 58
50.03385 72
50.05332 68
50.0728  69
50.09226 83
50.11173 66
50.13120 69
50.15067 65
50.17014 68
50.18961 74
50.20908 78
50.22855 63
50.24802 62
50.26749 82
50.28695 87
50.30642 82
50.32589 74
50.34536 53
50.36483 69
50.38430 64
50.40377 81
50.42324 73
50.44271 57
50.46218 72
50.48165 76
50.50111 72
50.52058 57
50.54005 72
50.55952 70
50.57899 68
50.59846 94
50.61793 64
50.63740 69
50.65687 70
50.67634 74
50.69581 66
50.71527 77
50.73474 66
50.75421 69
50.77368 82
50.79315 80
50.81262 72
50.83209 89
50.85156 64
50.87103 93
50.89050 81
50.90997 80
50.92944 70
50.94891 63
50.96838 90
50.98784 73
51.00731 71
51.02678 63
51.04625 80
51.06572 77
51.08519 87
51.10466 72
51.12413 77
51.1436  71
51.16307 66
51.18254 64
51.20200 90
51.22147 71
51.24094 64
51.26041 74
51.27988 76
51.29935 96
51.31882 73
51.33829 72
51.35776 91
51.37723 75
51.39670 87
51.41616 72
51.43563 80
51.45510 82
51.47457 58
51.49404 67
51.51351 64
51.53298 82
51.55245 77
51.57192 88
51.59139 83
51.61086 77
51.63032 69
51.64979 67
51.66927 76
51.68873 69
51.70820 64
51.72767 82
51.74714 86
51.76661 76
51.78608 66
51.80555 92
51.82502 85
51.84449 76
51.86396 74
51.88343 84
51.90289 75
51.92236 71
51.94183 74
51.96130 80
51.98077 59
52.00024 84
52.01971 87
52.03918 91
52.05865 80
52.07812 71
52.09759 86
52.11705 72
52.13652 83
52.15599 97
52.17546 92
52.19493 77
52.21440 74
52.23387 72
52.25334 91
52.27281 79
52.29228 87
52.31175 94
52.33121 87
52.35068 93
52.37015 94
52.38962 74
52.40909 58
52.42856 84
52.44803 76
52.46750 87
52.48697 76
52.50644 91
52.52591 89
52.54538 84
52.56485 89
52.58432 73
52.60378 75
52.62325 71
52.64272 96
52.66219 82
52.68166 84
52.70113 70
52.72060 83
52.74007 65
52.75954 83
52.77901 89
52.79848 88
52.81794 87
52.83741 77
52.85688 80
52.87635 75
52.89582 73
52.91529 80
52.93476 106
52.95423 68
52.97370 76
52.99317 74
53.01264 62
53.03210 64
53.05157 80
53.07104 77
53.09051 95
53.10998 85
53.12945 86
53.14892 64
53.16839 75
53.18786 81
53.20733 100
53.22680 76
53.24626 87
53.26573 73
53.28521 80
53.30467 92
53.32414 97
53.34361 93
53.36308 95
53.38255 80
53.40202 70
53.42149 74
53.44096 95
53.46043 78
53.4799  74
53.49937 84
53.51883 80
53.53830 74
53.55777 89
53.57724 89
53.59671 89
53.61618 85
53.63565 82
53.65512 88
53.67459 91
53.69406 74
53.71353 80
53.73299 84
53.75246 85
53.77193 105
53.79140 88
53.81087 83
53.83034 80
53.84981 88
53.86928 83
53.88875 96
53.90822 67
53.92769 65
53.94715 98
53.96662 86
53.98609 73
54.00556 71
54.02503 72
54.04450 82
54.06397 62
54.08344 75
54.10291 83
54.12238 96
54.14185 92
54.16132 78
54.18079 88
54.20026 66
54.21972 71
54.23919 80
54.25866 68
54.27813 72
54.29760 84
54.31707 83
54.33654 83
54.35601 78
54.37548 86
54.39495 90
54.41442 70
54.43388 87
54.45335 89
54.47282 74
54.49229 81
54.51176 75
54.53123 84
54.55070 72
54.57017 74
54.58964 80
54.60911 87
54.62858 71
54.64804 82
54.66751 87
54.68698 101
54.70645 89
54.72592 62
54.74539 96
54.76486 81
54.78433 80
54.80380 77
54.82327 75
54.84273 97
54.86220 85
54.88168 93
54.90115 75
54.92061 77
54.94008 78
54.95955 73
54.97902 80
54.99849 82
55.01796 81
55.03743 63
55.0569  73
55.07637 72
55.09584 88
55.11531 88
55.13477 97
55.15424 92
55.17371 74
55.19318 77
55.21265 77
55.23212 87
55.25159 92
55.27106 75
55.29053 83
55.31000 97
55.32947 84
55.34893 88
55.36840 88
55.38787 85
55.40734 96
55.42681 102
55.44628 90
55.46575 85
55.48522 74
55.50469 101
55.52416 112
55.54362 89
55.56309 100
55.58256 85
55.60203 87
55.62150 79
55.64097 84
55.66044 101
55.67991 97
55.69938 85
55.71885 79
55.73832 88
55.75779 95
55.77726 91
55.79673 88
55.8162  87
55.83566 81
55.85513 83
55.87460 78
55.89407 74
55.91354 81
55.93301 72
55.95248 89
55.97195 77
55.99142 73
56.01089 64
56.03036 77
56.04982 96
56.06929 75
56.08876 81
56.10823 78
56.12770 82
56.14717 84
56.16664 70
56.18611 85
56.20558 86
56.22505 88
56.24451 63
56.26398 87
56.28345 79
56.30292 71
56.32239 88
56.34186 98
56.36133 85
56.38080 99
56.40027 84
56.41974 90
56.43921 90
56.45867 84
56.47814 78
56.49762 76
56.51709 81
56.53655 90
56.55602 97
56.57549 83
56.59496 74
56.61443 84
56.63390 83
56.65337 81
56.67284 100
56.69231 75
56.71178 84
56.73125 70
56.75071 87
56.77018 107
56.78965 90
56.80912 85
56.82859 84
56.84806 91
56.86753 101
56.88700 76
56.90647 81
56.92594 86
56.94540 80
56.96487 85
56.98434 74
57.00381 93
57.02328 86
57.04275 82
57.06222 87
57.08169 79
57.10116 71
57.12063 86
57.14010 96
57.15956 64
57.17903 87
57.19850 79
57.21797 81
57.23744 93
57.25691 84
57.27638 81
57.29585 91
57.31532 79
57.33479 96
57.35426 108
57.37373 89
57.3932  80
57.41267 85
57.43214 91
57.45160 102
57.47107 80
57.49054 94
57.51001 76
57.52948 72
57.54895 78
57.56842 73
57.58789 97
57.60736 91
57.62683 78
57.64629 75
57.66576 95
57.68523 84
57.70470 80
57.72417 93
57.74364 87
57.76311 86
57.78258 98
57.80205 65
57.82152 90
57.84099 93
57.86045 85
57.87992 76
57.89939 106
57.91886 89
57.93833 71
57.95780 84
57.97727 72
57.99674 77
58.01621 95
58.03568 83
58.05515 61
58.07461 100
58.09409 85
58.11356 80
58.13303 76
58.15249 95
58.17196 85
58.19143 100
58.21090 107
58.23037 93
58.24984 100
58.26931 100
58.28878 81
58.30825 88
58.32772 91
58.34718 79
58.36665 99
58.38612 83
58.40559 77
58.42506 90
58.44453 77
58.46400 101
58.48347 90
58.50294 84
58.52241 86
58.54188 106
58.56134 92
58.58081 91
58.60028 79
58.61975 81
58.63922 110
58.65869 97
58.67816 99
58.69763 90
58.71710 91
58.73657 90
58.75604 87
58.77550 88
58.79497 96
58.81444 101
58.83392 106
58.85338 90
58.87285 79
58.89232 88
58.91179 80
58.93126 91
58.95073 86
58.97020 73
58.98967 98
59.00914 91
59.02861 88
59.04807 91
59.06754 91
59.08701 94
59.10648 93
59.12595 100
59.14542 91
59.16489 84
59.18436 99
59.20383 81
59.22330 86
59.24277 94
59.26223 113
59.28170 99
59.30117 94
59.32064 92
59.34011 79
59.35958 76
59.37905 107
59.39852 97
59.41799 93
59.43746 95
59.45693 85
59.47639 89
59.49586 82
59.51533 93
59.53480 85
59.55427 93
59.57374 95
59.59321 92
59.61268 99
59.63215 81
59.65162 98
59.67109 91
59.69055 74
59.71003 84
59.7295  87
59.74896 86
59.76843 89
59.78790 110
59.80737 78
59.82684 83
59.84631 90
59.86578 75
59.88525 97
59.90472 96
59.92419 103
59.94366 100
59.96312 99
59.98259 101
60.00206 94
60.02153 107
60.04100 85
60.06047 97
60.07994 106
60.09941 114
60.11888 90
60.13835 99
60.15782 74
60.17728 90
60.19675 125
60.21622 97
60.23569 110
60.25516 112
60.27463 110
60.29410 101
60.31357 95
60.33304 92
60.35251 99
60.37198 101
60.39144 112
60.41091 97
60.43038 102
60.44985 101
60.46932 104
60.48879 95
60.50826 106
60.52773 90
60.54720 92
60.56667 98
60.58614 108
60.60561 112
60.62508 118
60.64455 102
60.66401 102
60.68348 102
60.70295 95
60.72242 108
60.74189 115
60.76136 90
60.78083 101
60.80030 91
60.81977 111
60.83924 106
60.85871 105
60.87817 101
60.89764 104
60.91711 101
60.93658 114
60.95605 110
60.97552 121
60.99499 94
61.01446 93
61.03393 93
61.05340 114
61.07287 115
61.09233 92
61.11180 97
61.13127 108
61.15074 94
61.17021 117
61.18968 116
61.20915 95
61.22862 108
61.24809 101
61.26756 100
61.28703 106
61.30649 109
61.32597 113
61.34544 118
61.36490 110
61.38437 91
61.40384 97
61.42331 110
61.44278 92
61.46225 108
61.48172 101
61.50119 111
61.52066 111
61.54013 113
61.55960 124
61.57906 120
61.59853 118
61.61800 93
61.63747 111
61.65694 107
61.67641 118
61.69588 93
61.71535 118
61.73482 127
61.75429 90
61.77376 94
61.79322 114
61.81269 107
61.83216 97
61.85163 116
61.87110 114
61.89057 119
61.91004 108
61.92951 113
61.94898 104
61.96845 120
61.98792 107
62.00738 118
62.02685 110
62.04632 135
62.06579 122
62.08526 112
62.10473 115
62.12420 118
62.14367 106
62.16314 94
62.18261 105
62.20208 115
62.22155 90
62.24102 118
62.26049 106
62.27995 127
62.29942 106
62.31889 101
62.33836 125
62.35783 109
62.37730 116
62.39677 123
62.41624 126
62.43571 112
62.45518 131
62.47465 114
62.49411 110
62.51358 118
62.53305 131
62.55252 114
62.57199 124
62.59146 113
62.61093 133
62.63040 139
62.64987 110
62.66934 99
62.68881 109
62.70827 132
62.72774 119
62.74721 120
62.76668 121
62.78615 117
62.80562 125
62.82509 116
62.84456 126
62.86403 130
62.88350 124
62.90296 125
62.92244 131
62.94191 117
62.96138 134
62.98084 119
63.00031 135
63.01978 113
63.03925 101
63.05872 112
63.07819 104
63.09766 107
63.11713 136
63.1366  112
63.15607 114
63.17554 108
63.19500 118
63.21447 110
63.23394 119
63.25341 107
63.27288 120
63.29235 114
63.31182 137
63.33129 121
63.35076 121
63.37023 132
63.38970 112
63.40916 153
63.42863 126
63.44810 134
63.46757 127
63.48704 126
63.50651 99
63.52598 110
63.54545 103
63.56492 129
63.58439 106
63.60385 117
63.62332 143
63.64279 119
63.66227 117
63.68173 101
63.70120 143
63.72067 122
63.74014 136
63.75961 120
63.77908 126
63.79855 121
63.81802 130
63.83749 130
63.85696 137
63.87643 126
63.89589 114
63.91536 132
63.93483 113
63.95430 140
63.97377 131
63.99324 120
64.01271 130
64.03218 137
64.05165 111
64.07112 145
64.09059 105
64.11006 120
64.12952 129
64.14899 143
64.16846 126
64.18793 125
64.20740 129
64.22687 120
64.24634 126
64.26581 148
64.28527 131
64.30474 122
64.32421 138
64.34368 128
64.36315 128
64.38262 111
64.4021  131
64.42156 115
64.44103 149
64.46050 111
64.47997 140
64.49944 131
64.51891 124
64.53838 129
64.55784 102
64.57731 129
64.59678 117
64.61625 130
64.63572 144
64.65519 139
64.67466 124
64.69413 131
64.7136  152
64.73307 125
64.75254 119
64.77201 112
64.79148 105
64.81095 152
64.83041 166
64.84988 142
64.86935 122
64.88882 124
64.90829 125
64.92776 116
64.94723 137
64.96670 130
64.98616 130
65.00563 115
65.02510 143
65.04457 110
65.06404 138
65.08351 126
65.10298 125
65.12245 119
65.14192 144
65.16139 121
65.18086 123
65.20033 122
65.21980 158
65.23927 143
65.25873 134
65.27820 143
65.29767 137
65.31714 138
65.33661 132
65.35608 142
65.37555 131
65.39502 158
65.41449 123
65.43396 133
65.45343 132
65.4729  146
65.49237 145
65.51184 167
65.53130 137
65.55077 147
65.57024 136
65.58971 124
65.60918 154
65.62865 151
65.64812 127
65.66759 141
65.68705 132
65.70652 150
65.72599 170
65.74546 133
65.76493 117
65.78440 150
65.80387 129
65.82334 121
65.84281 146
65.86228 147
65.88175 144
65.90122 130
65.92069 128
65.94016 130
65.95962 144
65.97909 119
65.99856 144
66.01803 131
66.03750 147
66.05697 142
66.07644 146
66.09590 146
66.11537 119
66.13485 146
66.15432 126
66.17379 114
66.19326 142
66.21273 132
66.23219 124
66.25166 147
66.27113 156
66.29060 126
66.31007 131
66.32954 129
66.34901 141
66.36848 139
66.38794 113
66.40741 140
66.42688 144
66.44635 125
66.46582 131
66.48529 123
66.50476 153
66.52423 135
66.54370 148
66.56317 138
66.58264 140
66.60211 130
66.62158 133
66.64105 151
66.66051 145
66.67998 130
66.69945 159
66.71892 130
66.73839 129
66.75786 151
66.77733 138
66.79679 148
66.81626 136
66.83573 138
66.85520 132
66.87468 151
66.89415 145
66.91362 159
66.93308 145
66.95255 158
66.97202 121
66.99149 144
67.01096 132
67.03043 127
67.04990 151
67.06937 125
67.08883 153
67.10830 139
67.12777 133
67.14724 155
67.16671 153
67.18618 138
67.20565 136
67.22512 129
67.24459 141
67.26406 125
67.28353 143
67.30300 130
67.32247 125
67.34194 125
67.36140 139
67.38087 121
67.40034 163
67.41981 135
67.43928 139
67.45875 157
67.47822 152
67.49768 151
67.51715 141
67.53662 156
67.55609 122
67.57556 135
67.59503 156
67.61451 136
67.63397 152
67.65344 131
67.67291 127
67.69238 145
67.71185 143
67.73132 145
67.75079 157
67.77026 149
67.78972 144
67.80919 135
67.82866 136
67.84813 142
67.86760 114
67.88707 164
67.90654 127
67.92601 151
67.94548 134
67.96495 146
67.98442 151
68.00389 150
68.02336 161
68.04283 167
68.06229 139
68.08176 142
68.10123 139
68.12070 161
68.14017 137
68.15964 124
68.17911 158
68.19857 153
68.21804 136
68.23751 138
68.25698 174
68.27645 133
68.29592 136
68.31539 144
68.33486 133
68.35433 121
68.37380 135
68.39327 128
68.41274 164
68.43221 128
68.45168 123
68.47115 126
68.49061 133
68.51008 150
68.52955 146
68.54902 135
68.56849 138
68.58796 116
68.60743 123
68.6269  135
68.64637 133
68.66584 132
68.68531 156
68.70478 146
68.72425 134
68.74372 168
68.76318 143
68.78265 140
68.80212 150
68.82159 125
68.84106 135
68.86053 128
68.88000 164
68.89946 136
68.91893 136
68.93840 129
68.95787 138
68.97734 155
68.99681 156
69.01628 155
69.03575 139
69.05522 139
69.07469 146
69.09416 134
69.11363 122
69.13310 151
69.15257 144
69.17204 132
69.19150 122
69.21097 121
69.23044 126
69.24991 161
69.26938 139
69.28885 141
69.30832 148
69.32778 141
69.34726 138
69.36673 143
69.3862  135
69.40567 134
69.42514 142
69.44461 120
69.46407 127
69.48354 119
69.50301 155
69.52248 135
69.54195 161
69.56142 141
69.58089 120
69.60035 143
69.61982 167
69.63929 126
69.65876 138
69.67823 113
69.69770 124
69.71717 142
69.73664 149
69.75611 125
69.77558 131
69.79505 138
69.81452 125
69.83399 153
69.85346 148
69.87292 128
69.89239 136
69.91186 160
69.93133 161
69.95080 154
69.97027 155
69.98974 182
70.00921 183
70.02867 134
70.04814 159
70.06761 138
70.08709 168
70.10656 182
70.12603 154
70.1455  168
70.16496 152
70.18443 172
70.20390 137
70.22337 142
70.24284 162
70.26231 124
70.28178 138
70.30124 158
70.32071 142
70.34018 125
70.35965 150
70.37912 149
70.39859 148
70.41806 140
70.43753 158
70.45700 140
70.47647 136
70.49594 157
70.51541 139
70.53488 132
70.55435 133
70.57381 141
70.59328 124
70.61275 147
70.63222 132
70.65169 160
70.67116 164
70.69063 157
70.71010 124
70.72956 129
70.74903 146
70.76850 134
70.78797 123
70.80744 140
70.82692 136
70.84639 142
70.86585 127
70.88532 139
70.90479 140
70.92426 125
70.94373 138
70.96320 160
70.98267 138
71.00213 157
71.02160 117
71.04107 130
71.06054 144
71.08001 147
71.09948 123
71.11895 132
71.13842 136
71.15789 127
71.17736 119
71.19683 148
71.21630 130
71.23577 132
71.25524 129
71.27470 146
71.29417 128
71.31364 114
71.33311 131
71.35258 152
71.37205 137
71.39152 133
71.41099 116
71.43045 156
71.44992 159
71.46939 146
71.48886 125
71.50833 117
71.52780 134
71.54727 112
71.56674 157
71.58621 143
71.60568 118
71.62515 115
71.64462 132
71.66409 129
71.68356 108
71.70302 127
71.72249 116
71.74196 116
71.76143 136
71.78090 133
71.80037 148
71.81984 131
71.83931 136
71.85878 155
71.87825 131
71.89772 113
71.91719 136
71.93666 137
71.95613 131
71.97559 154
71.99506 138
72.01453 104
72.03400 126
72.05347 128
72.07294 128
72.09241 125
72.11188 123
72.13134 135
72.15081 133
72.17028 161
72.18975 135
72.20922 131
72.22869 139
72.24816 135
72.26763 121
72.28710 130
72.30657 131
72.32604 122
72.34551 126
72.36498 112
72.38445 140
72.40391 133
72.42338 131
72.44285 101
72.46232 117
72.48179 161
72.50126 142
72.52073 126
72.54019 127
72.55966 133
72.57914 133
72.59861 120
72.61808 131
72.63755 138
72.65702 135
72.67648 116
72.69595 127
72.71542 152
72.73489 133
72.75436 119
72.77383 149
72.79330 132
72.81277 140
72.83223 147
72.85170 128
72.87117 114
72.89064 120
72.91011 118
72.92958 141
72.94905 134
72.96852 150
72.98799 133
73.00746 127
73.02693 132
73.04640 124
73.06587 137
73.08534 139
73.10480 116
73.12427 119
73.14374 137
73.16321 115
73.18268 143
73.20215 149
73.22162 161
73.24108 165
73.26055 153
73.28002 167
73.2995  136
73.31897 140
73.33844 132
73.35791 190
73.37737 132
73.39684 167
73.41631 188
73.43578 192
73.45525 151
73.47472 193
73.49419 194
73.51366 221
73.53312 242
73.55259 307
73.57206 270
73.59153 387
73.61100 562
73.63047 705
73.64994 807
73.66941 971
73.68888 987
73.70835 946
73.72782 1006
73.74729 1163
73.76676 1372
73.78623 1496
73.80569 1868
73.82516 2144
73.84463 2131
73.86410 1813
73.88357 1350
73.90304 1072
73.92251 854
73.94197 734
73.96144 667
73.98091 824
74.00038 786
74.01985 965
74.03933 1122
74.0588  1061
74.07826 969
74.09773 716
74.11720 512
74.13667 383
74.15614 263
74.17561 247
74.19508 186
74.21455 169
74.23401 157
74.25348 170
74.27295 163
74.29242 161
74.31189 141
74.33136 170
74.35083 115
74.3703  129
74.38977 139
74.40924 165
74.42871 151
74.44818 154
74.46765 118
74.48712 146
74.50658 142
74.52605 106
74.54552 136
74.56499 142
74.58446 129
74.60393 153
74.62340 138
74.64286 141
74.66233 131
74.68180 118
74.70127 131
74.72074 139
74.74021 154
74.75968 144
74.77915 139
74.79862 144
74.81809 112
74.83756 147
74.85703 118
74.87650 135
74.89597 121
74.91544 146
74.93490 145
74.95437 131
74.97384 119
74.99331 132
75.01278 146
75.03225 123
75.05172 126
75.07119 125
75.09066 138
75.11013 115
75.12960 107
75.14907 147
75.16854 123
75.18801 144
75.20747 110
75.22694 128
75.24641 109
75.26588 131
75.28535 113
75.30482 112
75.32429 125
75.34375 139
75.36322 141
75.38269 114
75.40216 108
75.42163 117
75.44110 141
75.46057 130
75.48004 121
75.49951 128
75.51898 138
75.53845 116
75.55792 135
75.57739 116
75.59686 108
75.61633 131
75.63579 114
75.65526 118
75.67473 98
75.69420 138
75.71367 125
75.73314 106
75.75261 114
75.77207 115
75.79155 94
75.81102 109
75.83049 113
75.84996 126
75.86943 114
75.88890 129
75.90836 121
75.92783 118
75.94730 115
75.96677 118
75.98624 114
76.00571 113
76.02518 104
76.04464 112
76.06411 121
76.08358 122
76.10305 121
76.12252 141
76.14199 110
76.16146 90
76.18093 117
76.20040 103
76.21987 117
76.23934 126
76.25881 128
76.27828 120
76.29775 105
76.31722 113
76.33668 119
76.35615 95
76.37562 126
76.39509 115
76.41456 110
76.43403 115
76.45350 115
76.47296 115
76.49243 126
76.51190 90
76.53138 112
76.55085 102
76.57032 108
76.58979 129
76.60925 121
76.62872 94
76.64819 111
76.66766 94
76.68713 100
76.70660 117
76.72607 104
76.74553 125
76.76500 111
76.78447 119
76.80394 102
76.82341 117
76.84288 107
76.86235 112
76.88182 113
76.90129 114
76.92076 114
76.94023 115
76.95970 113
76.97917 91
76.99864 114
77.01811 106
77.03757 104
77.05704 118
77.07651 107
77.09598 103
77.11545 129
77.13492 136
77.15439 106
77.17385 124
77.19332 117
77.21279 122
77.23226 96
77.25174 108
77.27121 105
77.29068 109
77.31014 110
77.32961 90
77.34908 129
77.36855 97
77.38802 113
77.40749 95
77.42696 90
77.44642 113
77.46589 114
77.48536 112
77.50483 116
77.52430 116
77.54377 105
77.56324 96
77.58271 103
77.60218 103
77.62165 87
77.64112 104
77.66059 122
77.68006 121
77.69953 115
77.71900 106
77.73846 109
77.75793 114
77.77740 104
77.79687 105
77.81634 119
77.83581 88
77.85528 100
77.87474 115
77.89421 106
77.91368 107
77.93315 111
77.95262 123
77.97209 93
77.99157 110
78.01103 123
78.03050 102
78.04997 100
78.06944 105
78.08891 89
78.10838 134
78.12785 119
78.14731 111
78.16678 109
78.18625 98
78.20572 100
78.22519 98
78.24466 117
78.26413 101
78.2836  98
78.30307 111
78.32254 121
78.34201 108
78.36148 96
78.38095 111
78.40042 124
78.41989 110
78.43935 89
78.45882 118
78.47829 134
78.49776 117
78.51723 128
78.53670 103
78.55617 110
78.57563 104
78.59510 114
78.61457 91
78.63404 107
78.65351 108
78.67298 104
78.69245 103
78.71192 105
78.73139 102
78.75086 98
78.77033 106
78.78980 88
78.80927 87
78.82874 96
78.84820 112
78.86767 109
78.88714 116
78.90661 108
78.92608 93
78.94555 100
78.96502 79
78.98448 102
79.00396 111
79.02343 112
79.0429  105
79.06237 116
79.08184 95
79.10131 103
79.12078 118
79.14024 105
79.15971 114
79.17918 126
79.19865 101
79.21812 102
79.23759 123
79.25706 114
79.27652 97
79.29599 136
79.31546 124
79.33493 116
79.35440 122
79.37387 117
79.39334 113
79.41281 139
79.43228 118
79.45175 121
79.47122 115
79.49069 95
79.51016 119
79.52963 113
79.54909 112
79.56856 98
79.58803 110
79.60750 108
79.62697 101
79.64644 113
79.66591 107
79.68537 95
79.70484 100
79.72431 88
79.74379 107
79.76326 86
79.78273 102
79.8022  114
79.82167 117
79.84113 101
79.86060 105
79.88007 107
79.89954 120
79.91901 87
79.93848 104
79.95795 103
79.97741 130
79.99688 88
80.01635 107
80.03582 113
80.05529 101
80.07476 104
80.09423 116
80.11370 119
80.13317 81
80.15264 103
80.17211 96
80.19158 123
80.21105 110
80.23052 110
80.24998 117
80.26945 115
80.28892 104
80.30839 108
80.32786 95
80.34733 119
80.36680 92
80.38626 117
80.40573 90
80.42520 119
80.44467 124
80.46414 87
80.48362 106
80.50309 112
80.52256 114
80.54202 105
80.56149 113
80.58096 86
80.60043 111
80.61990 83
80.63937 93
80.65884 110
80.67830 99
80.69777 117
80.71724 99
80.73671 99
80.75618 113
80.77565 107
80.79512 98
80.81459 102
80.83406 92
80.85353 97
80.87300 103
80.89247 97
80.91194 94
80.93141 103
80.95087 100
80.97034 99
80.98981 89
81.00928 111
81.02875 114
81.04822 116
81.06769 111
81.08715 105
81.10662 109
81.12609 98
81.14556 113
81.16503 112
81.18450 89
81.20397 99
81.22345 94
81.24291 81
81.26238 106
81.28185 104
81.30132 98
81.32079 113
81.34026 109
81.35973 97
81.37919 112
81.39866 99
81.41813 102
81.43760 117
81.45707 102
81.47654 76
81.49601 96
81.51548 107
81.53495 99
81.55442 126
81.57389 97
81.59336 116
81.61283 115
81.63230 102
81.65176 95
81.67123 116
81.69070 111
81.71017 101
81.72964 101
81.74911 105
81.76858 113
81.78804 113
81.80751 99
81.82698 94
81.84645 98
81.86592 102
81.88539 74
81.90486 95
81.92433 119
81.94380 111
81.96327 79
81.98274 118
82.00221 106
82.02168 80
82.04115 102
82.06062 106
82.08008 96
82.09955 108
82.11902 93
82.13849 98
82.15796 88
82.17743 99
82.19690 81
82.21637 99
82.23584 101
82.25531 112
82.27478 99
82.29425 84
82.31372 98
82.33319 105
82.35265 105
82.37212 105
82.39159 85
82.41106 77
82.43053 108
82.45000 111
82.46947 111
82.48893 124
82.50840 123
82.52787 102
82.54734 97
82.56681 113
82.58628 120
82.60575 104
82.62522 106
82.64469 92
82.66416 91
82.68363 89
82.70310 121
82.72257 110
82.74204 96
82.76151 121
82.78097 115
82.80044 98
82.81991 115
82.83938 119
82.85885 95
82.87832 107
82.89779 96
82.91725 116
82.93672 102
82.9562  91
82.97567 106
82.99514 75
83.01461 105
83.03408 83
83.05354 82
83.07301 100
83.09248 84
83.11195 113
83.13142 103
83.15089 96
83.17036 112
83.18982 94
83.20929 87
83.22876 95
83.24823 112
83.26770 92
83.28717 97
83.30664 97
83.32611 95
83.34558 100
83.36505 77
83.38452 78
83.40399 88
83.42346 93
83.44293 98
83.46240 91
83.48186 93
83.50133 94
83.52080 92
83.54027 102
83.55974 82
83.57921 94
83.59868 106
83.61814 106
83.63761 86
83.65708 102
83.67655 87
83.69603 81
83.7155  92
83.73497 97
83.75443 99
83.77390 86
83.79337 98
83.81284 104
83.83231 112
83.85178 116
83.87125 83
83.89071 96
83.91018 77
83.92965 84
83.94912 83
83.96859 92
83.98806 98
84.00753 88
84.02700 92
84.04647 93
84.06594 81
84.08541 100
84.10488 78
84.12435 98
84.14382 99
84.16329 76
84.18275 110
84.20222 98
84.22169 96
84.24116 99
84.26063 88
84.28010 108
84.29957 80
84.31903 86
84.33850 87
84.35797 88
84.37744 112
84.39691 102
84.41638 105
84.43586 100
84.45532 95
84.47479 77
84.49426 99
84.51373 97
84.53320 91
84.55267 83
84.57214 105
84.59160 100
84.61107 100
84.63054 108
84.65001 91
84.66948 117
84.68895 80
84.70842 88
84.72789 92
84.74736 87
84.76683 87
84.78630 89
84.80577 79
84.82524 91
84.84471 86
84.86418 94
84.88364 106
84.90311 108
84.92258 83
84.94205 77
84.96152 68
84.98099 94
85.00046 96
85.01992 94
85.03939 107
85.05886 84
85.07833 116
85.09780 87
85.11727 98
85.13674 76
85.15621 97
85.17568 110
85.19515 102
85.21462 99
85.23409 119
85.25356 100
85.27303 121
85.29249 142
85.31196 135
85.33143 143
85.35090 149
85.37037 172
85.38984 128
85.40931 164
85.42878 161
85.44825 140
85.46772 129
85.48719 149
85.50666 108
85.52613 111
85.54560 106
85.56507 109
85.58453 88
85.60400 107
85.62347 90
85.64294 86
85.66241 93
85.68188 76
85.70135 102
85.72081 90
85.74028 88
85.75975 86
85.77922 81
85.79869 73
85.81816 94
85.83763 81
85.85710 87
85.87657 86
85.89604 76
85.91551 77
85.93498 81
85.95445 83
85.97392 91
85.99338 104
86.01285 105
86.03232 92
86.05179 87
86.07126 95
86.09073 86
86.11020 75
86.12967 84
86.14913 75
86.16861 103
86.18808 101
86.20755 102
86.22702 82
86.24649 91
86.26596 96
86.28542 103
86.30489 98
86.32436 103
86.34383 88
86.36330 97
86.38277 94
86.40224 96
86.42170 87
86.44117 79
86.46064 78
86.48011 89
86.49958 97
86.51905 95
86.53852 96
86.55799 89
86.57746 76
86.59693 80
86.61640 90
86.63587 76
86.65534 85
86.67481 73
86.69427 84
86.71374 89
86.73321 85
86.75268 84
86.77215 91
86.79162 101
86.81109 81
86.83056 91
86.85002 86
86.86949 92
86.88896 93
86.90844 95
86.92791 84
86.94738 81
86.96685 82
86.98631 80
87.00578 87
87.02525 75
87.04472 82
87.06419 64
87.08366 91
87.10313 65
87.12259 88
87.14206 106
87.16153 107
87.18100 90
87.20047 77
87.21994 78
87.23941 97
87.25888 83
87.27835 87
87.29782 77
87.31729 90
87.33676 98
87.35623 81
87.37570 85
87.39516 91
87.41463 98
87.43410 71
87.45357 73
87.47304 80
87.49251 103
87.51198 67
87.53145 74
87.55091 87
87.57038 91
87.58985 79
87.60932 99
87.62879 84
87.64827 95
87.66774 91
87.68720 83
87.70667 90
87.72614 83
87.74561 83
87.76508 66
87.78455 89
87.80402 73
87.82348 78
87.84295 88
87.86242 86
87.88189 85
87.90136 86
87.92083 75
87.94030 91
87.95977 97
87.97924 73
87.99871 88
88.01818 87
88.03765 77
88.05712 90
88.07659 75
88.09605 79
88.11552 87
88.13499 86
88.15446 93
88.17393 86
88.19340 86
88.21287 87
88.23234 100
88.25180 111
88.27127 60
88.29074 82
88.31021 83
88.32968 82
88.34915 100
88.36862 88
88.38809 96
88.40756 66
88.42703 87
88.44650 103
88.46597 83
88.48544 88
88.50491 96
88.52437 79
88.54384 95
88.56331 72
88.58278 94
88.60225 70
88.62172 81
88.64119 71
88.66066 89
88.68013 98
88.6996  84
88.71907 83
88.73854 92
88.75801 79
88.77748 107
88.79694 86
88.81641 76
88.83588 79
88.85535 77
88.87482 89
88.89429 95
88.91376 100
88.93323 89
88.95269 90
88.97216 81
88.99163 90
89.01110 98
89.03057 97
89.05004 88
89.06951 109
89.08898 80
89.10845 91
89.12792 102
89.14739 89
89.16686 85
89.18633 96
89.20580 109
89.22526 89
89.24473 86
89.26420 74
89.28367 83
89.30314 100
89.32261 77
89.34208 97
89.36154 86
89.38102 86
89.40049 94
89.41996 104
89.43943 102
89.4589  96
89.47837 92
89.49783 100
89.51730 86
89.53677 96
89.55624 101
89.57571 119
89.59518 105
89.61465 108
89.63412 110
89.65358 114
89.67305 121
89.69252 106
89.71199 143
89.73146 129
89.75093 132
89.77040 123
89.78987 143
89.80934 142
89.82881 141
89.84828 143
89.86775 140
89.88722 146
89.90669 164
89.92615 152
89.94562 192
89.96509 187
89.98456 184
90.00403 230
90.02350 287
90.04297 283
90.06243 347
90.08190 450
90.10137 620
90.12085 677
90.14032 1001
90.15979 1349
90.17926 1974
90.19872 2768
90.21819 3673
90.23766 4221
90.25713 4398
90.27660 4248
90.29607 3617
90.31554 2806
90.33500 1880
90.35447 1355
90.37394 915
90.39341 735
90.41288 625
90.43235 690
90.45182 832
90.47129 1053
90.49076 1476
90.51023 1780
90.52970 2126
90.54917 2239
90.56864 2154
90.58811 1864
90.60758 1499
90.62704 1132
90.64651 727
90.66598 512
90.68545 397
90.70492 315
90.72439 231
90.74386 199
90.76332 193
90.78279 167
90.80226 144
90.82173 130
90.84120 135
90.86068 121
90.88015 121
90.89961 120
90.91908 126
90.93855 127
90.95802 123
90.97749 119
90.99696 95
91.01643 110
91.03589 90
91.05536 116
91.07483 113
91.09430 112
91.11377 89
91.13324 86
91.15271 105
91.17218 95
91.19165 89
91.21112 106
91.23059 89
91.25006 79
91.26953 109
91.28900 103
91.30847 94
91.32793 100
91.34740 84
91.36687 96
91.38634 86
91.40581 65
91.42528 77
91.44475 89
91.46421 87
91.48368 89
91.50315 95
91.52262 88
91.54209 78
91.56156 88
91.58103 79
91.60050 102
91.61997 90
91.63944 81
91.65891 78
91.67838 90
91.69785 72
91.71732 69
91.73678 76
91.75625 83
91.77572 93
91.79519 101
91.81466 85
91.83413 83
91.85360 84
91.87307 83
91.89254 87
91.91201 87
91.93148 91
91.95095 76
91.97042 74
91.98989 69
92.00936 77
92.02882 67
92.04829 77
92.06776 73
92.08723 67
92.10670 97
92.12617 70
92.14564 71
92.16510 75
92.18457 86
92.20404 77
92.22351 97
92.24298 83
92.26245 75
92.28192 78
92.30139 84
92.32086 81
92.34033 93
92.35980 96
92.37927 85
92.39874 79
92.41821 83
92.43767 82
92.45714 76
92.47661 68
92.49608 80
92.51555 91
92.53502 79
92.55449 89
92.57396 69
92.59343 86
92.6129  74
92.63237 63
92.65184 69
92.67131 72
92.69078 82
92.71025 76
92.72971 75
92.74918 84
92.76865 66
92.78812 91
92.80759 89
92.82706 91
92.84653 81
92.86599 83
92.88546 71
92.90493 74
92.92440 85
92.94387 72
92.96334 98
92.98281 73
93.00228 96
93.02175 91
93.04122 75
93.06069 73
93.08016 74
93.09963 85
93.11910 82
93.13856 76
93.15803 74
93.17750 88
93.19697 69
93.21644 72
93.23591 88
93.25538 96
93.27485 73
93.29431 76
93.31378 72
93.33326 52
93.35273 70
93.3722  93
93.39167 92
93.41114 79
93.43060 63
93.45007 82
93.46954 68
93.48901 75
93.50848 71
93.52795 90
93.54742 74
93.56688 81
93.58635 82
93.60582 86
93.62529 84
93.64476 73
93.66423 73
93.68370 79
93.70317 76
93.72264 87
93.74211 91
93.76158 97
93.78105 70
93.80052 76
93.81999 95
93.83945 94
93.85892 83
93.87839 78
93.89786 69
93.91733 78
93.93680 87
93.95627 91
93.97574 82
93.99520 88
94.01467 77
94.03414 83
94.05361 86
94.07309 94
94.09256 79
94.11203 83
94.13149 99
94.15096 87
94.17043 78
94.18990 86
94.20937 86
94.22884 76
94.24831 69
94.26777 97
94.28724 78
94.30671 78
94.32618 89
94.34565 77
94.36512 63
94.38459 74
94.40406 68
94.42353 76
94.44300 75
94.46247 84
94.48194 66
94.50141 68
94.52088 77
94.54034 83
94.55981 70
94.57928 77
94.59875 71
94.61822 62
94.63769 83
94.65716 69
94.67663 75
94.69609 71
94.71556 58
94.73503 77
94.75450 76
94.77397 84
94.79344 74
94.81292 71
94.83238 85
94.85185 65
94.87132 72
94.89079 72
94.91026 66
94.92973 91
94.94920 85
94.96866 70
94.98813 68
95.00760 76
95.02707 65
95.04654 82
95.06601 78
95.08548 70
95.10495 74
95.12442 65
95.14389 67
95.16336 75
95.18283 64
95.20230 87
95.22177 62
95.24123 68
95.26070 70
95.28017 65
95.29964 57
95.31911 76
95.33858 74
95.35805 78
95.37752 70
95.39698 78
95.41645 67
95.43592 75
95.45539 81
95.47486 62
95.49433 72
95.51380 73
95.53327 76
95.55274 76
95.57221 60
95.59168 62
95.61115 101
95.63062 92
95.65009 70
95.66955 87
95.68902 97
95.70849 111
95.72796 111
95.74743 117
95.76690 114
95.78637 100
95.80584 89
95.82531 66
95.84478 73
95.86425 77
95.88372 68
95.90319 67
95.92266 67
95.94212 80
95.96159 63
95.98106 80
96.00053 77
96.02000 86
96.03947 103
96.05894 89
96.07841 79
96.09787 65
96.11734 87
96.13681 71
96.15628 65
96.17575 62
96.19522 53
96.21469 55
96.23416 64
96.25363 69
96.27310 68
96.29257 63
96.31204 53
96.33151 73
96.35098 56
96.37044 49
96.38991 68
96.40938 57
96.42885 78
96.44832 67
96.46779 60
96.48726 80
96.50672 64
96.52619 66
96.54567 59
96.56514 86
96.58461 57
96.60408 55
96.62355 64
96.64301 78
96.66248 55
96.68195 50
96.70142 53
96.72089 65
96.74036 59
96.75983 85
96.77930 75
96.79876 61
96.81823 61
96.83770 68
96.85717 72
96.87664 52
96.89611 68
96.91558 83
96.93505 66
96.95452 81
96.97399 68
96.99346 62
97.01293 91
97.03240 59
97.05187 62
97.07133 53
97.09080 73
97.11027 73
97.12974 66
97.14921 69
97.16868 83
97.18815 74
97.20761 79
97.22708 72
97.24655 67
97.26602 84
97.2855  57
97.30497 70
97.32444 81
97.34390 65
97.36337 56
97.38284 70
97.40231 68
97.42178 62
97.44125 68
97.46072 49
97.48019 65
97.49965 67
97.51912 86
97.53859 93
97.55806 73
97.57753 65
97.59700 56
97.61647 82
97.63594 62
97.65541 71
97.67488 70
97.69435 67
97.71382 76
97.73329 61
97.75276 64
97.77222 60
97.79169 71
97.81116 70
97.83063 70
97.85010 63
97.86957 82
97.88904 87
97.90850 62
97.92797 56
97.94744 62
97.96691 78
97.98638 80
98.00585 70
98.02533 66
98.04479 67
98.06426 70
98.08373 71
98.10320 69
98.12267 75
98.14214 69
98.16161 84
98.18108 71
98.20054 70
98.22001 58
98.23948 66
98.25895 80
98.27842 58
98.29789 73
98.31736 69
98.33683 64
98.3563  66
98.37577 69
98.39524 63
98.41471 74
98.43418 82
98.45365 64
98.47311 63
98.49258 74
98.51205 75
98.53152 70
98.55099 64
98.57046 71
98.58993 70
98.60939 72
98.62886 53
98.64833 62
98.66780 61
98.68727 79
98.70674 54
98.72621 58
98.74568 55
98.76515 61
98.78462 60
98.80409 75
98.82356 82
98.84303 55
98.86250 67
98.88197 54
98.90143 74
98.92090 55
98.94037 68
98.95984 58
98.97931 79
98.99878 68
99.01825 77
99.03772 59
99.05719 71
99.07666 55
99.09613 78
99.11560 69
99.13507 62
99.15454 54
99.17400 61
99.19347 62
99.21294 65
99.23241 55
99.25188 54
99.27135 63
99.29082 67
99.31028 78
99.32975 52
99.34922 50
99.36869 51
99.38816 79
99.40763 59
99.42710 78
99.44657 65
99.46604 67
99.48551 65
99.50498 51
99.52445 58
99.54392 67
99.56339 72
99.58286 62
99.60232 65
99.62179 49
99.64126 55
99.66073 64
99.68020 54
99.69967 46
99.71914 53
99.73860 54
99.75808 52
99.77755 67
99.79702 81
99.81649 69
99.83596 54
99.85543 62
99.87489 57
99.89436 64
99.91383 71
99.93330 59
99.95277 63
99.97224 71
99.99171 62
100.0111 62
100.0306 55
100.0501 65
100.0695 59
100.0890 57
100.1085 57
100.1279 60
100.1474 63
100.1669 65
100.1864 53
100.2058 66
100.2253 58
100.2448 59
100.2642 69
100.2837 78
100.3032 71
100.3226 48
100.3421 56
100.3616 54
100.3810 47
100.4005 50
100.4200 78
100.4394 54
100.4589 47
100.4784 37
100.4979 45
100.5173 58
100.5368 57
100.5563 48
100.5757 67
100.5952 69
100.6147 44
100.6341 55
100.6536 65
100.6731 75
100.6926 55
100.7120 58
100.7315 71
100.7510 46
100.7704 68
100.7899 46
100.8094 55
100.8288 45
100.8483 68
100.8678 47
100.8872 51
100.9067 56
100.9262 59
100.9457 56
100.9651 48
100.9846 56
101.0041 72
101.0235 63
101.0430 58
101.0625 56
101.0819 65
101.1014 53
101.1209 56
101.1403 66
101.1598 52
101.1793 61
101.1987 51
101.2182 66
101.2377 53
101.2572 60
101.2766 59
101.2961 72
101.3156 55
101.3350 59
101.3545 76
101.3740 68
101.3934 67
101.4129 58
101.4324 64
101.4518 69
101.4713 61
101.4908 68
101.5103 61
101.5297 52
101.5492 63
101.5687 61
101.5881 54
101.6076 49
101.6271 70
101.6465 69
101.6660 57
101.6855 53
101.7049 52
101.7244 54
101.7439 50
101.7634 56
101.7828 63
101.8023 66
101.8218 53
101.8412 60
101.8607 77
101.8802 43
101.8996 63
101.9191 70
101.9386 46
101.9580 74
101.9775 57
101.9970 74
102.0165 58
102.0359 61
102.0554 65
102.0749 57
102.0943 74
102.1138 50
102.1333 62
102.1527 54
102.1722 68
102.1917 65
102.2111 77
102.2306 50
102.2501 63
102.2696 64
102.2890 46
102.3085 64
102.3280 66
102.3474 56
102.3669 64
102.3864 74
102.4058 66
102.4253 53
102.4448 54
102.4642 56
102.4837 59
102.5032 59
102.5227 60
102.5421 66
102.5616 63
102.5811 78
102.6005 63
102.6200 55
102.6395 50
102.6589 55
102.6784 53
102.6979 56
102.7173 73
102.7368 62
102.7563 77
102.7758 55
102.7952 65
102.8147 70
102.8342 68
102.8536 63
102.8731 51
102.8926 59
102.9120 53
102.9315 64
102.9510 77
102.9704 69
102.9899 50
103.0094 46
103.0289 57
103.0483 75
103.0678 52
103.0873 54
103.1067 69
103.1262 61
103.1457 37
103.1651 60
103.1846 52
103.2041 69
103.2235 71
103.2430 60
103.2625 62
103.2819 59
103.3014 60
103.3209 59
103.3404 67
103.3598 50
103.3793 48
103.3988 45
103.4182 55
103.4377 45
103.4572 69
103.4766 64
103.4961 57
103.5156 70
103.5350 65
103.5545 64
103.5740 66
103.5935 78
103.6129 48
103.6324 58
103.6519 63
103.6713 56
103.6908 49
103.7103 61
103.7297 63
103.7492 61
103.7687 50
103.7882 42
103.8076 59
103.8271 58
103.8466 57
103.8660 52
103.8855 58
103.9050 59
103.9244 58
103.9439 67
103.9634 56
103.9828 62
104.0023 52
104.0218 54
104.0412 48
104.0607 59
104.0802 51
104.0997 55
104.1191 52
104.1386 67
104.1581 68
104.1775 53
104.1970 61
104.2165 56
104.2359 58
104.2554 48
104.2749 65
104.2943 54
104.3138 55
104.3333 55
104.3527 42
104.3722 56
104.3917 65
104.4112 57
104.4306 48
104.4501 62
104.4696 67
104.4890 59
104.5085 50
104.5280 75
104.5474 67
104.5669 67
104.5864 71
104.6059 63
104.6253 59
104.6448 57
104.6643 64
104.6837 55
104.7032 55
104.7227 57
104.7421 49
104.7616 69
104.7811 47
104.8005 72
104.8200 65
104.8395 59
104.8590 64
104.8784 58
104.8979 64
104.9174 50
104.9368 58
104.9563 66
104.9758 58
104.9952 74
105.0147 61
105.0342 56
105.0536 55
105.0731 61
105.0926 68
105.1120 67
105.1315 62
105.1510 58
105.1705 57
105.1899 59
105.2094 49
105.2289 62
105.2483 66
105.2678 61
105.2873 59
105.3067 65
105.3262 54
105.3457 55
105.3651 58
105.3846 54
105.4041 62
105.4236 69
105.4430 54
105.4625 54
105.4820 71
105.5014 64
105.5209 71
105.5404 51
105.5598 57
105.5793 59
105.5988 54
105.6182 66
105.6377 62
105.6572 66
105.6767 61
105.6961 60
105.7156 65
105.7351 64
105.7545 60
105.7740 63
105.7935 56
105.8129 54
105.8324 62
105.8519 47
105.8713 54
105.8908 52
105.9103 42
105.9298 62
105.9492 61
105.9687 55
105.9882 58
106.0076 42
106.0271 62
106.0466 52
106.0660 47
106.0855 48
106.1050 55
106.1244 57
106.1439 69
106.1634 78
106.1828 51
106.2023 47
106.2218 52
106.2413 59
106.2607 49
106.2802 49
106.2997 66
106.3191 60
106.3386 57
106.3581 49
106.3775 49
106.3970 52
106.4165 52
106.4360 48
106.4554 49
106.4749 67
106.4944 56
106.5138 62
106.5333 61
106.5528 60
106.5722 64
106.5917 65
106.6112 62
106.6306 64
106.6501 61
106.6696 54
106.6891 56
106.7085 68
106.7280 64
106.7475 56
106.7669 56
106.7864 54
106.8059 56
106.8253 58
106.8448 61
106.8643 57
106.8837 49
106.9032 51
106.9227 44
106.9422 46
106.9616 52
106.9811 54
107.0006 62
107.0200 64
107.0395 60
107.0590 58
107.0784 60
107.0979 59
107.1174 43
107.1368 38
107.1563 51
107.1758 58
107.1952 49
107.2147 62
107.2342 44
107.2537 63
107.2731 57
107.2926 58
107.3121 66
107.3315 50
107.3510 63
107.3705 51
107.3899 68
107.4094 47
107.4289 56
107.4483 66
107.4678 40
107.4873 66
107.5068 69
107.5262 54
107.5457 57
107.5652 51
107.5846 49
107.6041 47
107.6236 50
107.6430 69
107.6625 52
107.6820 51
107.7015 64
107.7209 56
107.7404 58
107.7599 60
107.7793 62
107.7988 57
107.8183 53
107.8377 52
107.8572 63
107.8767 43
107.8961 61
107.9156 60
107.9351 67
107.9545 51
107.9740 55
107.9935 52
108.013  59
108.0324 60
108.0519 40
108.0714 58
108.0908 52
108.1103 60
108.1298 48
108.1492 61
108.1687 56
108.1882 58
108.2076 57
108.2271 48
108.2466 65
108.2661 59
108.2855 58
108.3050 44
108.3245 68
108.3439 58
108.3634 55
108.3829 52
108.4023 49
108.4218 63
108.4413 57
108.4607 55
108.4802 42
108.4997 58
108.5192 64
108.5386 63
108.5581 59
108.5776 59
108.5970 55
108.6165 55
108.6360 58
108.6554 54
108.6749 66
108.6944 65
108.7138 72
108.7333 55
108.7528 50
108.7723 69
108.7917 49
108.8112 68
108.8307 55
108.8501 53
108.8696 74
108.8891 56
108.9085 52
108.9280 57
108.9475 53
108.9669 52
108.9864 45
109.0059 66
109.0253 64
109.0448 66
109.0643 62
109.0838 45
109.1032 48
109.1227 35
109.1422 66
109.1616 62
109.1811 55
109.2006 61
109.2200 52
109.2395 62
109.2590 61
109.2784 59
109.2979 66
109.3174 49
109.3369 60
109.3563 54
109.3758 64
109.3953 45
109.4147 67
109.4342 59
109.4537 56
109.4731 58
109.4926 54
109.5121 43
109.5316 64
109.5510 50
109.5705 53
109.5900 55
109.6094 56
109.6289 46
109.6484 53
109.6678 55
109.6873 57
109.7068 74
109.7262 66
109.7457 40
109.7652 55
109.7846 50
109.8041 64
109.8236 46
109.8431 46
109.8625 58
109.8820 65
109.9015 57
109.9209 61
109.9404 53
109.9599 54
109.9793 56
109.9988 71
110.0183 56
110.0377 58
110.0572 64
110.0767 57
110.0961 55
110.1156 55
110.1351 48
110.1546 55
110.1740 42
110.1935 58
110.2130 68
110.2324 54
110.2519 60
110.2714 41
110.2908 46
110.3103 57
110.3298 42
110.3493 66
110.3687 62
110.3882 43
110.4077 43
110.4271 60
110.4466 67
110.4661 59
110.4855 63
110.5050 52
110.5245 52
110.5439 48
110.5634 49
110.5829 58
110.6024 52
110.6218 44
110.6413 48
110.6608 41
110.6802 51
110.6997 51
110.7192 48
110.7386 48
110.7581 57
110.7776 53
110.7970 61
110.8165 55
110.8360 56
110.8554 48
110.8749 44
110.8944 51
110.9139 51
110.9333 55
110.9528 57
110.9723 48
110.9917 56
111.0112 54
111.0307 51
111.0501 50
111.0696 55
111.0891 52
111.1085 55
111.1280 58
111.1475 52
111.1670 40
111.1864 51
111.2059 49
111.2254 65
111.2448 55
111.2643 63
111.2838 57
111.3032 48
111.3227 49
111.3422 59
111.3616 49
111.3811 57
111.4006 43
111.4201 60
111.4395 39
111.4590 61
111.4785 61
111.4979 42
111.5174 38
111.5369 49
111.5563 51
111.5758 53
111.5953 55
111.6147 49
111.6342 50
111.6537 37
111.6732 57
111.6926 49
111.7121 62
111.7316 51
111.7510 66
111.7705 46
111.7900 58
111.8094 51
111.8289 48
111.8484 43
111.8678 44
111.8873 51
111.9068 49
111.9263 45
111.9457 46
111.9652 70
111.9847 49
112.0041 58
112.0236 51
112.0431 51
112.0625 53
112.0820 34
112.1015 51
112.1209 51
112.1404 58
112.1599 55
112.1794 42
112.1988 64
112.2183 62
112.2378 52
112.2572 45
112.2767 49
112.2962 58
112.3156 44
112.3351 42
112.3546 50
112.3740 62
112.3935 48
112.4130 40
112.4325 47
112.4519 52
112.4714 56
112.4909 43
112.5103 63
112.5298 48
112.5493 42
112.5687 42
112.5882 61
112.6077 37
112.6271 40
112.6466 47
112.6661 40
112.6856 55
112.7050 49
112.7245 52
112.7440 36
112.7634 61
112.7829 51
112.8024 59
112.8218 59
112.8413 44
112.8608 47
112.8802 49
112.8997 54
112.9192 52
112.9386 57
112.9581 54
112.9776 53
112.9971 43
113.0165 54
113.0360 40
113.0555 41
113.0749 53
113.0944 46
113.1139 47
113.1333 42
113.1528 42
113.1723 57
113.1917 52
113.2112 40
113.2307 40
113.2502 57
113.2696 51
113.2891 42
113.3086 57
113.3280 47
113.3475 55
113.3670 47
113.3864 53
113.4059 46
113.4254 43
113.4449 52
113.4643 57
113.4838 50
113.5033 44
113.5227 56
113.5422 40
113.5617 51
113.5811 38
113.6006 47
113.6201 49
113.6395 49
113.6590 49
113.6785 55
113.6979 55
113.7174 50
113.7369 41
113.7564 39
113.7758 43
113.7953 48
113.8148 40
113.8342 61
113.8537 59
113.8732 47
113.8926 42
113.9121 47
113.9316 48
113.9510 46
113.9705 53
113.9900 49
114.0095 41
114.0289 61
114.0484 45
114.0679 55
114.0873 54
114.1068 45
114.1263 57
114.1457 54
114.1652 53
114.1847 61
114.2041 74
114.2236 54
114.2431 57
114.2626 51
114.2820 39
114.3015 45
114.3210 47
114.3404 46
114.3599 51
114.3794 38
114.3988 40
114.4183 33
114.4378 50
114.4572 56
114.4767 51
114.4962 52
114.5157 57
114.5351 49
114.5546 45
114.5741 52
114.5935 36
114.6130 54
114.6325 51
114.6519 50
114.6714 44
114.6909 37
114.7103 42
114.7298 42
114.7493 47
114.7687 63
114.7882 38
114.8077 47
114.8272 42
114.8466 53
114.8661 40
114.8856 42
114.9050 37
114.9245 43
114.9440 53
114.9634 50
114.9829 37
115.0024 45
115.0218 44
115.0413 45
115.0608 54
115.0803 40
115.0997 51
115.1192 60
115.1387 57
115.1581 51
115.1776 50
115.1971 41
115.2165 41
115.2360 44
115.2555 49
115.2750 51
115.2944 55
115.3139 42
115.3334 39
115.3528 38
115.3723 54
115.3918 57
115.4112 53
115.4307 54
115.4502 47
115.4696 52
115.4891 54
115.5086 50
115.5280 47
115.5475 64
115.5670 50
115.5865 46
115.6059 37
115.6254 53
115.6449 60
115.6643 47
115.6838 47
115.7033 42
115.7227 56
115.7422 49
115.7617 47
115.7811 49
115.8006 54
115.8201 38
115.8396 47
115.8590 39
115.8785 55
115.8980 59
115.9174 41
115.9369 48
115.9564 49
115.9758 49
115.9953 47
116.0148 49
116.0342 50
116.0537 48
116.0732 41
116.0927 43
116.1121 47
116.1316 54
116.1511 55
116.1705 40
116.1900 50
116.2095 53
116.2289 51
116.2484 44
116.2679 35
116.2873 47
116.3068 48
116.3263 50
116.3458 42
116.3652 49
116.3847 44
116.4042 41
116.4236 39
116.4431 50
116.4626 63
116.4820 43
116.5015 48
116.5210 59
116.5404 36
116.5599 40
116.5794 58
116.5989 48
116.6183 49
116.6378 51
116.6573 56
116.6767 47
116.6962 46
116.7157 44
116.7351 52
116.7546 46
116.7741 51
116.7935 53
116.8130 46
116.8325 48
116.8519 45
116.8714 60
116.8909 52
116.9104 34
116.9298 49
116.9493 45
116.9688 60
116.9882 58
117.0077 56
117.0272 50
117.0466 72
117.0661 55
117.0856 61
117.1050 37
117.1245 60
117.1440 50
117.1635 56
117.1829 45
117.2024 56
117.2219 36
117.2413 49
117.2608 49
117.2803 46
117.2997 42
117.3192 60
117.3387 40
117.3582 42
117.3776 52
117.3971 46
117.4166 51
117.4360 44
117.4555 48
117.4750 39
117.4944 54
117.5139 31
117.5334 47
117.5528 53
117.5723 54
117.5918 43
117.6112 51
117.6307 62
117.6502 56
117.6697 46
117.6891 46
117.7086 67
117.7281 51
117.7475 49
117.7670 64
117.7865 63
117.8059 52
117.8254 58
117.8449 56
117.8643 55
117.8838 54
117.9033 48
117.9228 41
117.9422 52
117.9617 56
117.9812 65
118.0006 56
118.0201 47
118.0396 46
118.0590 61
118.0785 50
118.0980 54
118.1174 48
118.1369 54
118.1564 50
118.1759 43
118.1953 63
118.2148 60
118.2343 44
118.2537 66
118.2732 63
118.2927 62
118.3121 66
118.3316 57
118.3511 67
118.3705 57
118.3900 77
118.4095 51
118.4290 64
118.4484 68
118.4679 71
118.4874 62
118.5068 73
118.5263 84
118.5458 92
118.5652 107
118.5847 115
118.6042 90
118.6236 122
118.6431 101
118.6626 97
118.6820 111
118.7015 99
118.7210 81
118.7405 84
118.7599 81
118.7794 82
118.7989 74
118.8183 55
118.8378 64
118.8573 54
118.8767 46
118.8962 66
118.9157 63
118.9351 63
118.9546 57
118.9741 63
118.9936 67
119.0130 65
119.0325 77
119.0520 76
119.0714 70
119.0909 80
119.1104 85
119.1298 78
119.1493 78
119.1688 88
119.1883 76
119.2077 55
119.2272 89
119.2467 53
119.2661 61
119.2856 48
119.3051 49
119.3245 47
119.3440 67
119.3635 54
119.3829 49
119.4024 61
119.4219 57
119.4413 56
119.4608 54
119.4803 46
119.4998 59
119.5192 45
119.5387 55
119.5582 51
119.5776 52
119.5971 61
119.6166 59
119.6360 50
119.6555 41
119.6750 50
119.6944 51
119.7139 61
119.7334 47
119.7529 49
119.7723 59
119.7918 39
119.8113 50
119.8307 48
119.8502 50
119.8697 61
119.8891 48
119.9086 42
119.9281 51
119.9475 51
119.9670 40
119.9865 63
120.0060 42
120.0254 50
120.0449 44
120.0644 48
120.0838 49
120.1033 54
120.1228 48
120.1422 41
120.1617 45
120.1812 54
120.2006 43
120.2201 56
120.2396 50
120.2591 43
120.2785 51
120.2980 44
120.3175 69
120.3369 48
120.3564 41
120.3759 45
120.3953 54
120.4148 39
120.4343 53
120.4537 41
120.4732 46
120.4927 39
120.5121 59
120.5316 46
120.5511 63
120.5706 48
120.5900 45
120.6095 49
120.6290 51
120.6484 44
120.6679 47
120.6874 49
120.7068 41
120.7263 40
120.7458 48
120.7652 51
120.7847 45
120.8042 37
120.8237 44
120.8431 45
120.8626 45
120.8821 47
120.9015 48
120.9210 55
120.9405 34
120.9599 48
120.9794 54
120.9989 46
121.0184 37
121.0378 33
121.0573 50
121.0768 46
121.0962 45
121.1157 55
121.1352 33
121.1546 38
121.1741 46
121.1936 51
121.2130 52
121.2325 40
121.2520 40
121.2715 52
121.2909 48
121.3104 51
121.3299 50
121.3493 50
121.3688 40
121.3883 46
121.4077 50
121.4272 43
121.4467 43
121.4661 41
121.4856 48
121.5051 43
121.5245 38
121.5440 41
121.5635 39
121.5830 48
121.6024 36
121.6219 64
121.6414 51
121.6608 39
121.6803 39
121.6998 46
121.7192 44
121.7387 43
121.7582 46
121.7776 38
121.7971 40
121.8166 42
121.8361 39
121.8555 40
121.8750 56
121.8945 55
121.9139 50
121.9334 39
121.9529 42
121.9723 42
121.9918 41
122.0113 39
122.0307 44
122.0502 49
122.0697 44
122.0892 49
122.1086 44
122.1281 40
122.1476 56
122.1670 50
122.1865 55
122.2060 45
122.2254 47
122.2449 54
122.2644 48
122.2838 44
122.3033 32
122.3228 45
122.3423 40
122.3617 37
122.3812 51
122.4007 49
122.4201 63
122.4396 55
122.4591 38
122.4785 51
122.4980 54
122.5175 38
122.5369 31
122.5564 33
122.5759 42
122.5953 48
122.6148 44
122.6343 29
122.6538 39
122.6732 38
122.6927 41
122.7122 43
122.7316 49
122.7511 43
122.7706 49
122.7900 55
122.8095 54
122.8290 38
122.8485 50
122.8679 47
122.8874 49
122.9069 52
122.9263 46
122.9458 50
122.9653 42
122.9847 43
123.0042 42
123.0237 51
123.0431 44
123.0626 56
123.0821 36
123.1016 43
123.1210 48
123.1405 39
123.1600 47
123.1794 58
123.1989 49
123.2184 38
123.2378 45
123.2573 47
123.2768 56
123.2962 31
123.3157 31
123.3352 44
123.3546 46
123.3741 30
123.3936 48
123.4131 39
123.4325 40
123.4520 44
123.4715 57
123.4909 42
123.5104 46
123.5299 36
123.5493 31
123.5688 46
123.5883 37
123.6077 50
123.6272 44
123.6467 51
123.6662 60
123.6856 41
123.7051 43
123.7246 44
123.7440 37
123.7635 47
123.7830 46
123.8024 43
123.8219 50
123.8414 59
123.8608 36
123.8803 36
123.8998 36
123.9193 60
123.9387 40
123.9582 54
123.9777 42
123.9971 41
124.0166 46
124.0361 46
124.0555 45
124.0750 39
124.0945 43
124.1139 44
124.1334 45
124.1529 45
124.1724 47
124.1918 43
124.2113 40
124.2308 49
124.2502 38
124.2697 48
124.2892 48
124.3086 50
124.3281 60
124.3476 42
124.3670 44
124.3865 47
124.4060 42
124.4254 36
124.4449 33
124.4644 43
124.4839 48
124.5033 44
124.5228 41
124.5423 48
124.5617 52
124.5812 49
124.6007 38
124.6201 52
124.6396 34
124.6591 36
124.6785 43
124.6980 52
124.7175 53
124.7370 51
124.7564 42
124.7759 47
124.7954 40
124.8148 52
124.8343 42
124.8538 46
124.8732 49
124.8927 43
124.9122 45
124.9317 48
124.9511 55
124.9706 39
124.9901 46
125.0095 46
125.0290 48
125.0485 37
125.0679 36
125.0874 60
125.1069 34
125.1263 48
125.1458 32
125.1653 43
125.1847 42
125.2042 47
125.2237 54
125.2432 54
125.2626 28
125.2821 46
125.3016 45
125.3210 58
125.3405 46
125.3600 47
125.3794 46
125.3989 44
125.4184 57
125.4378 40
125.4573 45
125.4768 45
125.4963 37
125.5157 39
125.5352 44
125.5547 47
125.5741 28
125.5936 43
125.6131 41
125.6325 45
125.6520 44
125.6715 39
125.6909 47
125.7104 49
125.7299 44
125.7494 50
125.7688 39
125.7883 36
125.8078 43
125.8272 36
125.8467 43
125.8662 37
125.8856 40
125.9051 45
125.9246 38
125.9440 33
125.9635 40
125.9830 46
126.0025 50
126.0219 57
126.0414 43
126.0609 46
126.0803 53
126.0998 40
126.1193 44
126.1387 40
126.1582 38
126.1777 47
126.1971 45
126.2166 44
126.2361 42
126.2556 40
126.2750 44
126.2945 50
126.3140 42
126.3334 45
126.3529 45
126.3724 55
126.3918 45
126.4113 54
126.4308 49
126.4502 42
126.4697 52
126.4892 42
126.5086 44
126.5281 43
126.5476 38
126.5671 43
126.5865 43
126.6060 39
126.6255 35
126.6449 37
126.6644 60
126.6839 55
126.7033 35
126.7228 33
126.7423 39
126.7618 52
126.7812 54
126.8007 46
126.8202 58
126.8396 43
126.8591 62
126.8786 42
126.8980 53
126.9175 48
126.9370 44
126.9564 49
126.9759 42
126.9954 52
127.0149 51
127.0343 41
127.0538 51
127.0733 44
127.0927 44
127.1122 40
127.1317 44
127.1511 44
127.1706 43
127.1901 51
127.2095 47
127.2290 49
127.2485 49
127.2679 46
127.2874 51
127.3069 45
127.3264 37
127.3458 45
127.3653 40
127.3848 55
127.4042 52
127.4237 43
127.4432 48
127.4626 53
127.4821 37
127.5016 47
127.5210 44
127.5405 51
127.5600 49
127.5795 38
127.5989 43
127.6184 47
127.6379 45
127.6573 45
127.6768 26
127.6963 45
127.7157 38
127.7352 60
127.7547 49
127.7741 42
127.7936 42
127.8131 59
127.8326 38
127.8520 49
127.8715 41
127.8910 51
127.9104 49
127.9299 51
127.9494 48
127.9688 47
127.9883 57
128.0078 47
128.0272 49
128.0467 56
128.0662 46
128.0857 43
128.1051 52
128.1246 59
128.1441 53
128.1635 61
128.1830 51
128.2025 50
128.2219 51
128.2414 51
128.2609 42
128.2803 56
128.2998 66
128.3193 46
128.3388 34
128.3582 34
128.3777 49
128.3972 50
128.4166 43
128.4361 43
128.4556 47
128.4750 38
128.4945 45
128.5140 49
128.5334 44
128.5529 47
128.5724 44
128.5919 47
128.6113 44
128.6308 47
128.6503 43
128.6697 50
128.6892 43
128.7087 52
128.7281 46
128.7476 43
128.7671 45
128.7865 39
128.8060 55
128.8255 49
128.8450 39
128.8644 41
128.8839 53
128.9034 47
128.9228 36
128.9423 39
128.9618 48
128.9812 33
129.0007 42
129.0202 42
129.0396 47
129.0591 37
129.0786 32
129.0980 34
129.1175 45
129.1370 46
129.1565 45
129.1759 51
129.1954 38
129.2149 49
129.2343 43
129.2538 37
129.2733 53
129.2927 35
129.3122 53
129.3317 42
129.3511 30
129.3706 41
129.3901 38
129.4096 48
129.4290 37
129.4485 58
129.4680 30
129.4874 37
129.5069 41
129.5264 42
129.5458 40
129.5653 41
129.5848 37
129.6042 37
129.6237 42
129.6432 38
129.6627 38
129.6821 49
129.7016 43
129.7211 42
129.7405 54
129.7600 53
129.7795 54
129.7989 47
129.8184 40
129.8379 40
129.8573 36
129.8768 46
129.8963 42
129.9158 61
129.9352 33
129.9547 45
129.9742 37
129.9936 47
