# Supplementary material for: Enhancing the Quality of Diamond Film Growth Through the Synergistic Addition of Nitrogen and Carbon Dioxide
Source: Materials (Basel). 2026 Jan 4;19(1):183. doi: 10.3390/ma19010183 (PMC12787062; doi:10.3390/ma19010183)
Supplement: Supplementary file 1 [file materials-19-00183-s001.zip › XRD/25PPMN2+1O2.txt]

?
30.00009 161
30.01956 195
30.03903 203
30.05850 190
30.07797 205
30.09744 178
30.11691 158
30.13638 180
30.15585 179
30.17532 215
30.19479 191
30.21426 198
30.23372 184
30.25319 175
30.27266 179
30.29213 201
30.31160 158
30.33107 215
30.35054 200
30.37001 210
30.38948 171
30.40895 175
30.42842 206
30.44788 193
30.46736 198
30.48682 189
30.50629 193
30.52576 201
30.54523 197
30.56470 173
30.58417 181
30.60364 188
30.62311 166
30.64258 180
30.66205 170
30.68152 166
30.70098 182
30.72045 175
30.73992 207
30.75939 194
30.77886 169
30.79833 176
30.81780 192
30.83727 150
30.85674 166
30.87621 176
30.89567 159
30.91515 190
30.93461 161
30.95408 189
30.97355 169
30.99302 181
31.01249 179
31.03196 165
31.05143 172
31.07090 159
31.09037 156
31.10984 184
31.12931 173
31.14877 184
31.16824 163
31.18771 180
31.20718 167
31.22665 154
31.24612 166
31.26559 182
31.28506 180
31.30453 159
31.32400 181
31.34347 179
31.36294 177
31.38241 181
31.40187 170
31.42134 149
31.44081 183
31.46028 167
31.47975 182
31.49922 196
31.51869 152
31.53816 153
31.55763 178
31.57710 181
31.59656 188
31.61603 186
31.63550 167
31.65497 179
31.67444 165
31.69391 166
31.71338 167
31.73285 156
31.75232 156
31.77179 142
31.79126 150
31.81073 168
31.8302  160
31.84966 154
31.86913 154
31.88860 159
31.90807 168
31.92754 160
31.94701 129
31.96648 161
31.98595 141
32.00542 180
32.02489 145
32.04436 149
32.06383 161
32.08329 144
32.10276 149
32.12223 134
32.14170 150
32.16117 156
32.18064 150
32.20011 122
32.21958 168
32.23905 153
32.25852 158
32.27798 139
32.29745 157
32.31692 132
32.33639 129
32.35586 151
32.37533 167
32.39480 171
32.41427 163
32.43374 142
32.45321 133
32.47268 159
32.49214 160
32.51162 157
32.53109 116
32.55056 155
32.57002 157
32.58949 135
32.60896 137
32.62843 164
32.64790 167
32.66737 135
32.68684 135
32.70631 154
32.72578 138
32.74525 142
32.76472 145
32.78418 135
32.80365 122
32.82312 136
32.84259 152
32.86206 145
32.88153 163
32.90100 132
32.92047 123
32.93994 143
32.95941 142
32.97887 155
32.99834 154
33.01781 125
33.03728 134
33.05675 145
33.07622 145
33.09569 149
33.11516 146
33.13463 151
33.15410 153
33.17357 143
33.19303 140
33.21250 150
33.23197 133
33.25145 134
33.27091 120
33.29038 132
33.30985 150
33.32932 118
33.34879 148
33.36826 144
33.38773 146
33.4072  134
33.42667 134
33.44614 142
33.46561 128
33.48507 127
33.50454 138
33.52401 136
33.54348 139
33.56295 146
33.58242 122
33.60189 141
33.62136 120
33.64083 104
33.66030 128
33.67976 115
33.69923 123
33.71870 131
33.73817 116
33.75764 127
33.77711 120
33.79658 158
33.81605 130
33.83552 127
33.85499 146
33.87446 133
33.89392 117
33.91339 133
33.93286 125
33.95233 131
33.97180 118
33.99127 143
34.01074 123
34.03021 121
34.04968 119
34.06915 121
34.08862 120
34.10808 142
34.12756 143
34.14703 129
34.1665  168
34.18596 127
34.20543 143
34.22490 142
34.24437 146
34.26384 124
34.28331 125
34.30278 126
34.32225 124
34.34172 124
34.36119 112
34.38065 124
34.40012 139
34.41959 129
34.43906 117
34.45853 154
34.47800 135
34.49747 155
34.51694 127
34.53641 135
34.55588 139
34.57535 129
34.59481 120
34.61428 137
34.63375 114
34.65322 139
34.67269 132
34.69216 132
34.71163 120
34.73110 127
34.75057 139
34.77004 159
34.78951 115
34.80897 123
34.82844 115
34.84791 133
34.86739 150
34.88685 126
34.90632 120
34.92579 128
34.94526 126
34.96473 139
34.98420 131
35.00367 145
35.02314 128
35.04261 129
35.06208 121
35.08154 100
35.10101 123
35.12048 123
35.13995 116
35.15942 120
35.17889 117
35.19836 122
35.21783 134
35.23730 129
35.25677 120
35.27624 111
35.29570 137
35.31517 113
35.33464 109
35.35411 138
35.37358 140
35.39305 127
35.41252 114
35.43199 138
35.45146 135
35.47093 150
35.49040 112
35.50986 121
35.52933 130
35.54880 105
35.56827 121
35.58774 112
35.60721 130
35.62668 141
35.64615 140
35.66562 137
35.68509 144
35.70456 125
35.72403 131
35.7435  132
35.76297 105
35.78243 134
35.80190 130
35.82137 124
35.84084 125
35.86031 140
35.87978 141
35.89925 118
35.91872 114
35.93819 112
35.95766 129
35.97713 120
35.99659 123
36.01606 136
36.03553 114
36.05500 128
36.07447 118
36.09394 138
36.11341 133
36.13288 140
36.15235 129
36.17182 119
36.19129 143
36.21075 115
36.23022 106
36.24969 122
36.26916 123
36.28863 135
36.30810 122
36.32757 117
36.34704 124
36.36651 138
36.38598 127
36.40545 149
36.42491 124
36.44438 123
36.46386 123
36.48332 130
36.50279 125
36.52226 125
36.54173 106
36.56120 130
36.58067 124
36.60014 126
36.61961 129
36.63908 122
36.65855 131
36.67802 110
36.69748 105
36.71695 108
36.73642 129
36.75589 107
36.77536 146
36.79483 117
36.81430 125
36.83377 130
36.85324 121
36.87271 115
36.89218 133
36.91164 142
36.93111 98
36.95058 140
36.97005 112
36.98952 112
37.00899 123
37.02846 123
37.04793 139
37.06740 144
37.08687 115
37.10634 114
37.12580 119
37.14527 139
37.16474 109
37.18421 119
37.20368 140
37.22315 130
37.24262 128
37.26209 123
37.28156 137
37.30103 137
37.32050 107
37.33997 118
37.35944 135
37.37891 99
37.39837 133
37.41784 144
37.43731 141
37.45678 122
37.47625 132
37.49572 142
37.51519 103
37.53466 121
37.55413 132
37.57360 102
37.59307 120
37.61253 129
37.63200 133
37.65147 121
37.67094 127
37.69041 105
37.70988 125
37.72935 138
37.74882 153
37.76829 120
37.78776 114
37.80723 132
37.82669 134
37.84616 125
37.86563 122
37.88510 110
37.90457 127
37.92404 135
37.94351 128
37.96298 125
37.98245 135
38.00192 118
38.02139 142
38.04085 136
38.06032 140
38.0798  124
38.09926 151
38.11873 133
38.13820 150
38.15767 134
38.17714 178
38.19661 135
38.21608 171
38.23555 193
38.25502 199
38.27449 180
38.29396 204
38.31342 182
38.33289 313
38.35236 337
38.37183 400
38.39130 379
38.41077 372
38.43024 370
38.44971 388
38.46918 355
38.48865 316
38.50812 266
38.52758 220
38.54705 173
38.56652 159
38.58599 161
38.60546 179
38.62493 153
38.64440 128
38.66387 139
38.68334 120
38.70281 151
38.72228 111
38.74174 129
38.76121 135
38.78068 134
38.80015 152
38.81962 130
38.83909 162
38.85856 146
38.87803 127
38.89750 132
38.91697 142
38.93644 132
38.95591 126
38.97538 152
38.99485 138
39.01431 126
39.03378 127
39.05325 128
39.07272 145
39.09219 139
39.11166 139
39.13113 125
39.1506  133
39.17007 161
39.18954 160
39.20901 145
39.22847 133
39.24794 157
39.26741 138
39.28688 139
39.30635 121
39.32582 157
39.34529 127
39.36476 151
39.38423 150
39.40370 162
39.42317 161
39.44263 148
39.46210 178
39.48157 148
39.50104 159
39.52051 164
39.53998 158
39.55945 150
39.57892 145
39.59839 155
39.61786 135
39.63732 162
39.65679 158
39.67627 163
39.69574 171
39.71520 145
39.73467 158
39.75414 150
39.77361 169
39.79308 171
39.81255 136
39.83202 172
39.85149 167
39.87096 162
39.89043 177
39.90990 172
39.92936 155
39.94883 182
39.96830 163
39.98777 176
40.00724 174
40.02671 157
40.04618 149
40.06565 167
40.08512 156
40.10459 174
40.12406 194
40.14352 183
40.16299 161
40.18246 190
40.20193 170
40.22140 208
40.24087 191
40.26034 186
40.27981 192
40.29928 181
40.31875 169
40.33821 196
40.35768 190
40.37715 160
40.39662 192
40.41609 182
40.43556 200
40.45503 192
40.47450 199
40.49397 222
40.51344 195
40.53291 202
40.55238 214
40.57185 232
40.59132 241
40.61079 242
40.63025 281
40.64972 281
40.66919 298
40.68866 331
40.70813 356
40.72760 385
40.74707 447
40.76654 414
40.78601 483
40.80548 492
40.82495 583
40.84441 642
40.86388 724
40.88335 708
40.90282 749
40.92229 753
40.94176 691
40.96123 676
40.98070 640
41.00017 554
41.01964 438
41.03910 384
41.05857 367
41.07804 316
41.09751 282
41.11698 301
41.13645 316
41.15592 304
41.17539 310
41.19486 263
41.21433 284
41.23380 333
41.25326 334
41.27273 313
41.29221 284
41.31168 265
41.33114 292
41.35061 228
41.37008 219
41.38955 243
41.40902 239
41.42849 267
41.44796 241
41.46743 255
41.4869  272
41.50637 213
41.52584 228
41.54530 224
41.56477 217
41.58424 216
41.60371 229
41.62318 264
41.64265 248
41.66212 202
41.68159 279
41.70106 259
41.72053 256
41.73999 262
41.75946 274
41.77893 283
41.79840 260
41.81787 284
41.83734 284
41.85681 287
41.87628 305
41.89575 274
41.91522 285
41.93469 293
41.95415 261
41.97362 298
41.99309 309
42.01256 268
42.03203 290
42.05150 298
42.07097 300
42.09044 279
42.10991 331
42.12938 318
42.14885 296
42.16832 308
42.18779 341
42.20726 334
42.22673 371
42.24619 366
42.26566 377
42.28513 424
42.30460 429
42.32407 517
42.34354 583
42.36301 631
42.38248 739
42.40195 840
42.42142 940
42.44088 1117
42.46035 1253
42.47982 1508
42.49929 1892
42.51876 2687
42.53823 3812
42.55770 5043
42.57717 6249
42.59664 7810
42.61611 8992
42.63558 10234
42.65504 11668
42.67451 13777
42.69398 15482
42.71345 16940
42.73292 19109
42.75239 21380
42.77186 24283
42.79133 26663
42.81080 28239
42.83027 30180
42.84974 31368
42.86920 29755
42.88868 28026
42.90815 26051
42.92762 22951
42.94708 19508
42.96655 16551
42.98602 13518
43.00549 11095
43.02496 8898
43.04443 6862
43.06390 4672
43.08337 2935
43.10284 1996
43.12231 1275
43.14177 1008
43.16124 808
43.18071 693
43.20018 614
43.21965 553
43.23912 510
43.25859 530
43.27806 432
43.29753 420
43.31700 411
43.33647 346
43.35593 370
43.37540 363
43.39487 348
43.41434 319
43.43381 351
43.45328 318
43.47275 302
43.49222 291
43.51169 279
43.53116 301
43.55063 279
43.57009 279
43.58956 278
43.60903 261
43.62851 256
43.64797 242
43.66744 241
43.68691 249
43.70638 238
43.72585 261
43.74532 222
43.76479 202
43.78426 216
43.80373 246
43.8232  227
43.84266 223
43.86213 204
43.88160 214
43.90107 198
43.92054 197
43.94001 222
43.95948 228
43.97895 206
43.99842 221
44.01789 194
44.03736 207
44.05682 201
44.07629 184
44.09576 188
44.11523 213
44.13470 228
44.15417 186
44.17364 189
44.19311 198
44.21258 194
44.23205 201
44.25152 172
44.27098 181
44.29045 194
44.30992 167
44.32939 224
44.34886 166
44.36833 181
44.38780 189
44.40727 209
44.42674 172
44.44621 173
44.46568 182
44.48514 171
44.50462 179
44.52409 185
44.54355 173
44.56302 164
44.58249 139
44.60196 173
44.62143 161
44.64090 154
44.66037 152
44.67984 158
44.69931 163
44.71878 169
44.73825 154
44.75771 148
44.77718 147
44.79665 143
44.81612 153
44.83559 149
44.85506 165
44.87453 173
44.89400 161
44.91347 143
44.93294 133
44.95241 144
44.97187 165
44.99134 136
45.01081 172
45.03028 142
45.04975 150
45.06922 143
45.08869 156
45.10816 137
45.12763 150
45.14710 138
45.16657 133
45.18603 132
45.20550 144
45.22497 136
45.24444 134
45.26391 165
45.28338 141
45.30285 124
45.32232 125
45.34179 118
45.36126 141
45.38073 124
45.4002  115
45.41967 130
45.43914 149
45.45860 133
45.47807 129
45.49754 132
45.51701 119
45.53648 121
45.55595 147
45.57542 121
45.59489 125
45.61436 145
45.63383 107
45.65330 117
45.67276 129
45.69223 137
45.71170 136
45.73117 109
45.75064 117
45.77011 130
45.78958 123
45.80905 135
45.82852 105
45.84799 135
45.86746 128
45.88692 127
45.90639 126
45.92586 121
45.94533 100
45.96480 123
45.98427 107
46.00374 109
46.02321 133
46.04268 123
46.06215 131
46.08162 116
46.10108 124
46.12056 118
46.14003 131
46.15949 114
46.17896 145
46.19843 102
46.21790 124
46.23737 113
46.25684 114
46.27631 126
46.29578 114
46.31525 100
46.33472 111
46.35419 128
46.37365 125
46.39312 118
46.41259 139
46.43206 111
46.45153 106
46.47100 119
46.49047 110
46.50994 101
46.52941 115
46.54888 103
46.56835 122
46.58781 130
46.60728 109
46.62675 95
46.64622 123
46.66569 95
46.68516 110
46.70463 101
46.72410 126
46.74357 105
46.76304 114
46.78251 116
46.80197 115
46.82144 135
46.84091 107
46.86038 108
46.87985 97
46.89932 105
46.91879 115
46.93826 98
46.95773 104
46.97720 118
46.99667 115
47.01614 108
47.03561 127
47.05508 115
47.07454 125
47.09401 110
47.11348 105
47.13295 119
47.15242 114
47.17189 109
47.19136 99
47.21083 131
47.23030 110
47.24977 125
47.26924 116
47.28870 118
47.30817 81
47.32764 125
47.34711 115
47.36658 131
47.38605 120
47.40552 101
47.42499 108
47.44446 104
47.46393 98
47.48340 118
47.50286 107
47.52233 108
47.54180 110
47.56127 122
47.58074 129
47.60021 104
47.61968 124
47.63915 116
47.65862 106
47.67809 118
47.69755 109
47.71703 103
47.7365  112
47.75597 97
47.77543 97
47.79490 109
47.81437 112
47.83384 99
47.85331 112
47.87278 93
47.89225 95
47.91172 87
47.93119 105
47.95066 123
47.97013 120
47.98959 102
48.00906 107
48.02853 110
48.04800 102
48.06747 88
48.08694 112
48.10641 129
48.12588 87
48.14535 97
48.16482 110
48.18429 107
48.20375 116
48.22322 111
48.24269 100
48.26216 85
48.28163 106
48.30110 105
48.32057 100
48.34004 114
48.35951 91
48.37898 113
48.39844 95
48.41791 104
48.43738 128
48.45686 107
48.47632 103
48.49579 113
48.51526 106
48.53473 117
48.55420 112
48.57367 88
48.59314 96
48.61261 126
48.63208 90
48.65155 108
48.67102 92
48.69048 97
48.70995 112
48.72942 99
48.74889 102
48.76836 117
48.78783 108
48.80730 102
48.82677 92
48.84624 105
48.86571 116
48.88518 97
48.90464 112
48.92411 94
48.94358 117
48.96305 115
48.98252 106
49.00199 104
49.02146 92
49.04093 125
49.06040 97
49.07987 96
49.09933 103
49.11880 114
49.13827 100
49.15774 105
49.17721 97
49.19668 123
49.21615 87
49.23562 103
49.25509 100
49.27456 110
49.29403 92
49.31349 116
49.33297 126
49.35244 117
49.37191 100
49.39137 94
49.41084 106
49.43031 108
49.44978 109
49.46925 104
49.48872 96
49.50819 107
49.52766 116
49.54713 100
49.56660 112
49.58607 119
49.60553 95
49.62500 111
49.64447 85
49.66394 93
49.68341 99
49.70288 103
49.72235 122
49.74182 112
49.76129 97
49.78076 100
49.80022 100
49.81969 108
49.83916 112
49.85863 97
49.87810 93
49.89757 86
49.91704 116
49.93651 102
49.95598 102
49.97545 112
49.99492 115
50.01438 94
50.03385 113
50.05332 121
50.0728  110
50.09226 102
50.11173 134
50.13120 116
50.15067 108
50.17014 97
50.18961 113
50.20908 104
50.22855 108
50.24802 109
50.26749 115
50.28695 97
50.30642 112
50.32589 100
50.34536 116
50.36483 92
50.38430 89
50.40377 93
50.42324 105
50.44271 113
50.46218 100
50.48165 110
50.50111 96
50.52058 93
50.54005 108
50.55952 102
50.57899 108
50.59846 106
50.61793 98
50.63740 98
50.65687 92
50.67634 95
50.69581 123
50.71527 112
50.73474 120
50.75421 102
50.77368 104
50.79315 112
50.81262 107
50.83209 97
50.85156 111
50.87103 90
50.89050 122
50.90997 109
50.92944 111
50.94891 101
50.96838 115
50.98784 91
51.00731 112
51.02678 96
51.04625 110
51.06572 92
51.08519 103
51.10466 111
51.12413 107
51.1436  106
51.16307 85
51.18254 101
51.20200 89
51.22147 105
51.24094 92
51.26041 109
51.27988 98
51.29935 111
51.31882 95
51.33829 79
51.35776 93
51.37723 110
51.39670 99
51.41616 109
51.43563 98
51.45510 109
51.47457 92
51.49404 106
51.51351 101
51.53298 98
51.55245 100
51.57192 107
51.59139 108
51.61086 87
51.63032 104
51.64979 109
51.66927 99
51.68873 129
51.70820 97
51.72767 98
51.74714 102
51.76661 94
51.78608 115
51.80555 120
51.82502 84
51.84449 106
51.86396 114
51.88343 93
51.90289 102
51.92236 113
51.94183 110
51.96130 88
51.98077 99
52.00024 109
52.01971 105
52.03918 116
52.05865 107
52.07812 103
52.09759 117
52.11705 101
52.13652 107
52.15599 105
52.17546 116
52.19493 96
52.21440 108
52.23387 108
52.25334 111
52.27281 131
52.29228 104
52.31175 113
52.33121 107
52.35068 98
52.37015 104
52.38962 101
52.40909 116
52.42856 97
52.44803 105
52.46750 117
52.48697 105
52.50644 84
52.52591 108
52.54538 107
52.56485 106
52.58432 90
52.60378 119
52.62325 108
52.64272 95
52.66219 92
52.68166 119
52.70113 94
52.72060 107
52.74007 104
52.75954 85
52.77901 109
52.79848 111
52.81794 110
52.83741 111
52.85688 88
52.87635 94
52.89582 124
52.91529 84
52.93476 93
52.95423 105
52.97370 105
52.99317 94
53.01264 111
53.03210 100
53.05157 102
53.07104 111
53.09051 97
53.10998 107
53.12945 111
53.14892 120
53.16839 90
53.18786 96
53.20733 103
53.22680 100
53.24626 121
53.26573 99
53.28521 95
53.30467 95
53.32414 127
53.34361 113
53.36308 104
53.38255 110
53.40202 91
53.42149 107
53.44096 88
53.46043 89
53.4799  116
53.49937 103
53.51883 85
53.53830 85
53.55777 117
53.57724 103
53.59671 98
53.61618 104
53.63565 105
53.65512 117
53.67459 127
53.69406 103
53.71353 128
53.73299 100
53.75246 99
53.77193 126
53.79140 119
53.81087 89
53.83034 101
53.84981 102
53.86928 91
53.88875 98
53.90822 118
53.92769 85
53.94715 115
53.96662 106
53.98609 98
54.00556 115
54.02503 136
54.04450 98
54.06397 109
54.08344 127
54.10291 106
54.12238 98
54.14185 103
54.16132 111
54.18079 128
54.20026 110
54.21972 111
54.23919 109
54.25866 87
54.27813 127
54.29760 105
54.31707 89
54.33654 117
54.35601 109
54.37548 109
54.39495 114
54.41442 93
54.43388 100
54.45335 102
54.47282 96
54.49229 94
54.51176 120
54.53123 94
54.55070 118
54.57017 107
54.58964 100
54.60911 95
54.62858 114
54.64804 104
54.66751 100
54.68698 105
54.70645 104
54.72592 111
54.74539 97
54.76486 108
54.78433 99
54.80380 107
54.82327 105
54.84273 109
54.86220 108
54.88168 102
54.90115 102
54.92061 107
54.94008 107
54.95955 105
54.97902 99
54.99849 109
55.01796 104
55.03743 98
55.0569  120
55.07637 106
55.09584 96
55.11531 120
55.13477 121
55.15424 100
55.17371 101
55.19318 116
55.21265 104
55.23212 119
55.25159 101
55.27106 112
55.29053 98
55.31000 113
55.32947 113
55.34893 109
55.36840 107
55.38787 111
55.40734 103
55.42681 94
55.44628 80
55.46575 109
55.48522 114
55.50469 105
55.52416 111
55.54362 102
55.56309 96
55.58256 98
55.60203 99
55.62150 112
55.64097 94
55.66044 111
55.67991 103
55.69938 114
55.71885 110
55.73832 117
55.75779 130
55.77726 83
55.79673 116
55.8162  107
55.83566 110
55.85513 108
55.87460 99
55.89407 105
55.91354 91
55.93301 129
55.95248 105
55.97195 103
55.99142 109
56.01089 99
56.03036 115
56.04982 113
56.06929 86
56.08876 109
56.10823 101
56.12770 111
56.14717 114
56.16664 96
56.18611 97
56.20558 105
56.22505 92
56.24451 112
56.26398 104
56.28345 114
56.30292 122
56.32239 114
56.34186 125
56.36133 102
56.38080 121
56.40027 109
56.41974 108
56.43921 119
56.45867 116
56.47814 87
56.49762 98
56.51709 102
56.53655 110
56.55602 92
56.57549 92
56.59496 103
56.61443 119
56.63390 95
56.65337 99
56.67284 136
56.69231 96
56.71178 114
56.73125 123
56.75071 104
56.77018 111
56.78965 120
56.80912 83
56.82859 111
56.84806 98
56.86753 98
56.88700 117
56.90647 96
56.92594 104
56.94540 96
56.96487 97
56.98434 93
57.00381 108
57.02328 132
57.04275 106
57.06222 105
57.08169 94
57.10116 120
57.12063 101
57.14010 129
57.15956 112
57.17903 122
57.19850 106
57.21797 97
57.23744 106
57.25691 105
57.27638 107
57.29585 119
57.31532 117
57.33479 111
57.35426 103
57.37373 109
57.3932  105
57.41267 96
57.43214 118
57.45160 100
57.47107 111
57.49054 102
57.51001 103
57.52948 100
57.54895 89
57.56842 101
57.58789 96
57.60736 104
57.62683 96
57.64629 101
57.66576 90
57.68523 110
57.70470 135
57.72417 101
57.74364 109
57.76311 97
57.78258 110
57.80205 96
57.82152 109
57.84099 92
57.86045 98
57.87992 96
57.89939 93
57.91886 112
57.93833 102
57.95780 99
57.97727 103
57.99674 107
58.01621 106
58.03568 103
58.05515 112
58.07461 115
58.09409 105
58.11356 91
58.13303 98
58.15249 101
58.17196 113
58.19143 104
58.21090 96
58.23037 116
58.24984 105
58.26931 106
58.28878 113
58.30825 97
58.32772 110
58.34718 102
58.36665 99
58.38612 107
58.40559 96
58.42506 98
58.44453 95
58.46400 112
58.48347 100
58.50294 110
58.52241 129
58.54188 118
58.56134 104
58.58081 130
58.60028 89
58.61975 104
58.63922 90
58.65869 99
58.67816 97
58.69763 100
58.71710 115
58.73657 83
58.75604 119
58.77550 92
58.79497 114
58.81444 98
58.83392 111
58.85338 96
58.87285 101
58.89232 100
58.91179 114
58.93126 90
58.95073 90
58.97020 98
58.98967 137
59.00914 99
59.02861 84
59.04807 92
59.06754 123
59.08701 115
59.10648 117
59.12595 97
59.14542 118
59.16489 113
59.18436 115
59.20383 113
59.22330 114
59.24277 125
59.26223 119
59.28170 107
59.30117 101
59.32064 94
59.34011 103
59.35958 111
59.37905 100
59.39852 122
59.41799 138
59.43746 106
59.45693 114
59.47639 112
59.49586 110
59.51533 109
59.53480 106
59.55427 122
59.57374 103
59.59321 107
59.61268 102
59.63215 111
59.65162 125
59.67109 116
59.69055 103
59.71003 89
59.7295  118
59.74896 114
59.76843 105
59.78790 110
59.80737 126
59.82684 132
59.84631 123
59.86578 110
59.88525 110
59.90472 119
59.92419 100
59.94366 100
59.96312 112
59.98259 108
60.00206 116
60.02153 111
60.04100 97
60.06047 109
60.07994 119
60.09941 105
60.11888 117
60.13835 107
60.15782 141
60.17728 106
60.19675 122
60.21622 103
60.23569 107
60.25516 108
60.27463 110
60.29410 134
60.31357 106
60.33304 122
60.35251 105
60.37198 103
60.39144 123
60.41091 103
60.43038 114
60.44985 115
60.46932 120
60.48879 105
60.50826 104
60.52773 110
60.54720 126
60.56667 110
60.58614 124
60.60561 122
60.62508 111
60.64455 109
60.66401 116
60.68348 131
60.70295 113
60.72242 113
60.74189 117
60.76136 109
60.78083 95
60.80030 105
60.81977 82
60.83924 106
60.85871 105
60.87817 113
60.89764 107
60.91711 105
60.93658 104
60.95605 105
60.97552 97
60.99499 111
61.01446 104
61.03393 107
61.05340 107
61.07287 107
61.09233 92
61.11180 85
61.13127 120
61.15074 114
61.17021 108
61.18968 118
61.20915 103
61.22862 105
61.24809 103
61.26756 110
61.28703 117
61.30649 113
61.32597 119
61.34544 114
61.36490 120
61.38437 115
61.40384 122
61.42331 110
61.44278 108
61.46225 108
61.48172 115
61.50119 115
61.52066 110
61.54013 116
61.55960 117
61.57906 121
61.59853 108
61.61800 94
61.63747 123
61.65694 122
61.67641 112
61.69588 110
61.71535 106
61.73482 107
61.75429 119
61.77376 124
61.79322 102
61.81269 102
61.83216 127
61.85163 124
61.87110 106
61.89057 106
61.91004 133
61.92951 110
61.94898 110
61.96845 130
61.98792 114
62.00738 115
62.02685 120
62.04632 100
62.06579 124
62.08526 116
62.10473 111
62.12420 113
62.14367 113
62.16314 92
62.18261 115
62.20208 109
62.22155 96
62.24102 127
62.26049 107
62.27995 110
62.29942 97
62.31889 109
62.33836 110
62.35783 112
62.37730 99
62.39677 103
62.41624 112
62.43571 96
62.45518 91
62.47465 138
62.49411 113
62.51358 111
62.53305 113
62.55252 114
62.57199 118
62.59146 92
62.61093 90
62.63040 102
62.64987 114
62.66934 103
62.68881 107
62.70827 87
62.72774 108
62.74721 102
62.76668 132
62.78615 120
62.80562 113
62.82509 96
62.84456 113
62.86403 109
62.88350 112
62.90296 101
62.92244 112
62.94191 106
62.96138 103
62.98084 121
63.00031 122
63.01978 115
63.03925 130
63.05872 109
63.07819 124
63.09766 116
63.11713 113
63.1366  105
63.15607 109
63.17554 84
63.19500 104
63.21447 111
63.23394 120
63.25341 120
63.27288 123
63.29235 105
63.31182 126
63.33129 105
63.35076 107
63.37023 123
63.38970 88
63.40916 93
63.42863 130
63.44810 147
63.46757 110
63.48704 101
63.50651 94
63.52598 122
63.54545 108
63.56492 122
63.58439 116
63.60385 100
63.62332 107
63.64279 103
63.66227 104
63.68173 100
63.70120 100
63.72067 103
63.74014 111
63.75961 101
63.77908 101
63.79855 104
63.81802 105
63.83749 106
63.85696 92
63.87643 74
63.89589 100
63.91536 119
63.93483 111
63.95430 106
63.97377 111
63.99324 95
64.01271 133
64.03218 108
64.05165 121
64.07112 116
64.09059 109
64.11006 107
64.12952 123
64.14899 106
64.16846 112
64.18793 101
64.20740 93
64.22687 96
64.24634 115
64.26581 119
64.28527 116
64.30474 92
64.32421 89
64.34368 111
64.36315 92
64.38262 105
64.4021  87
64.42156 104
64.44103 94
64.46050 113
64.47997 106
64.49944 136
64.51891 111
64.53838 95
64.55784 117
64.57731 100
64.59678 108
64.61625 113
64.63572 109
64.65519 95
64.67466 98
64.69413 110
64.7136  111
64.73307 122
64.75254 109
64.77201 108
64.79148 111
64.81095 106
64.83041 106
64.84988 118
64.86935 89
64.88882 103
64.90829 100
64.92776 97
64.94723 107
64.96670 100
64.98616 94
65.00563 115
65.02510 110
65.04457 95
65.06404 99
65.08351 97
65.10298 88
65.12245 97
65.14192 123
65.16139 89
65.18086 110
65.20033 83
65.21980 131
65.23927 109
65.25873 109
65.27820 98
65.29767 93
65.31714 107
65.33661 99
65.35608 95
65.37555 113
65.39502 113
65.41449 98
65.43396 126
65.45343 91
65.4729  116
65.49237 106
65.51184 90
65.53130 123
65.55077 88
65.57024 96
65.58971 116
65.60918 97
65.62865 92
65.64812 104
65.66759 112
65.68705 94
65.70652 116
65.72599 113
65.74546 115
65.76493 99
65.78440 96
65.80387 103
65.82334 104
65.84281 99
65.86228 99
65.88175 131
65.90122 115
65.92069 127
65.94016 120
65.95962 110
65.97909 131
65.99856 125
66.01803 129
66.03750 142
66.05697 114
66.07644 114
66.09590 136
66.11537 116
66.13485 106
66.15432 106
66.17379 115
66.19326 115
66.21273 100
66.23219 115
66.25166 94
66.27113 102
66.29060 85
66.31007 100
66.32954 96
66.34901 114
66.36848 112
66.38794 98
66.40741 111
66.42688 99
66.44635 101
66.46582 97
66.48529 95
66.50476 107
66.52423 102
66.54370 126
66.56317 85
66.58264 114
66.60211 118
66.62158 113
66.64105 104
66.66051 86
66.67998 118
66.69945 110
66.71892 97
66.73839 112
66.75786 104
66.77733 84
66.79679 102
66.81626 96
66.83573 108
66.85520 111
66.87468 114
66.89415 112
66.91362 119
66.93308 91
66.95255 88
66.97202 114
66.99149 94
67.01096 107
67.03043 109
67.04990 100
67.06937 108
67.08883 99
67.10830 96
67.12777 118
67.14724 121
67.16671 95
67.18618 85
67.20565 96
67.22512 92
67.24459 107
67.26406 114
67.28353 98
67.30300 108
67.32247 114
67.34194 101
67.36140 104
67.38087 112
67.40034 99
67.41981 97
67.43928 97
67.45875 99
67.47822 104
67.49768 109
67.51715 107
67.53662 108
67.55609 99
67.57556 96
67.59503 110
67.61451 88
67.63397 117
67.65344 102
67.67291 112
67.69238 111
67.71185 105
67.73132 91
67.75079 75
67.77026 117
67.78972 115
67.80919 91
67.82866 78
67.84813 88
67.86760 95
67.88707 101
67.90654 98
67.92601 101
67.94548 112
67.96495 91
67.98442 99
68.00389 108
68.02336 83
68.04283 97
68.06229 103
68.08176 95
68.10123 95
68.12070 117
68.14017 86
68.15964 108
68.17911 107
68.19857 91
68.21804 101
68.23751 91
68.25698 106
68.27645 118
68.29592 95
68.31539 96
68.33486 119
68.35433 114
68.37380 94
68.39327 120
68.41274 106
68.43221 99
68.45168 82
68.47115 108
68.49061 96
68.51008 99
68.52955 105
68.54902 108
68.56849 100
68.58796 103
68.60743 92
68.6269  97
68.64637 95
68.66584 91
68.68531 85
68.70478 105
68.72425 102
68.74372 116
68.76318 112
68.78265 107
68.80212 95
68.82159 96
68.84106 78
68.86053 112
68.88000 121
68.89946 114
68.91893 97
68.93840 106
68.95787 96
68.97734 106
68.99681 98
69.01628 97
69.03575 115
69.05522 109
69.07469 90
69.09416 91
69.11363 92
69.13310 112
69.15257 99
69.17204 111
69.19150 86
69.21097 87
69.23044 138
69.24991 94
69.26938 123
69.28885 111
69.30832 91
69.32778 110
69.34726 86
69.36673 104
69.3862  93
69.40567 107
69.42514 74
69.44461 85
69.46407 102
69.48354 83
69.50301 95
69.52248 75
69.54195 96
69.56142 100
69.58089 106
69.60035 90
69.61982 87
69.63929 92
69.65876 98
69.67823 99
69.69770 96
69.71717 110
69.73664 79
69.75611 86
69.77558 98
69.79505 95
69.81452 114
69.83399 88
69.85346 113
69.87292 104
69.89239 88
69.91186 103
69.93133 88
69.95080 84
69.97027 105
69.98974 87
70.00921 96
70.02867 88
70.04814 94
70.06761 96
70.08709 103
70.10656 100
70.12603 100
70.1455  89
70.16496 104
70.18443 92
70.20390 109
70.22337 109
70.24284 116
70.26231 112
70.28178 104
70.30124 92
70.32071 99
70.34018 84
70.35965 101
70.37912 102
70.39859 94
70.41806 99
70.43753 110
70.45700 103
70.47647 101
70.49594 107
70.51541 92
70.53488 102
70.55435 128
70.57381 119
70.59328 126
70.61275 127
70.63222 124
70.65169 131
70.67116 107
70.69063 124
70.71010 123
70.72956 156
70.74903 125
70.76850 130
70.78797 138
70.80744 99
70.82692 97
70.84639 109
70.86585 98
70.88532 91
70.90479 120
70.92426 101
70.94373 77
70.96320 87
70.98267 106
71.00213 84
71.02160 102
71.04107 102
71.06054 106
71.08001 84
71.09948 97
71.11895 92
71.13842 103
71.15789 87
71.17736 101
71.19683 96
71.21630 98
71.23577 95
71.25524 115
71.27470 91
71.29417 102
71.31364 104
71.33311 103
71.35258 107
71.37205 125
71.39152 87
71.41099 109
71.43045 103
71.44992 95
71.46939 96
71.48886 120
71.50833 83
71.52780 99
71.54727 100
71.56674 105
71.58621 99
71.60568 83
71.62515 101
71.64462 116
71.66409 85
71.68356 97
71.70302 98
71.72249 126
71.74196 113
71.76143 81
71.78090 81
71.80037 94
71.81984 98
71.83931 110
71.85878 115
71.87825 86
71.89772 111
71.91719 97
71.93666 86
71.95613 109
71.97559 89
71.99506 115
72.01453 99
72.03400 101
72.05347 118
72.07294 98
72.09241 98
72.11188 102
72.13134 108
72.15081 96
72.17028 84
72.18975 85
72.20922 110
72.22869 113
72.24816 94
72.26763 84
72.28710 85
72.30657 85
72.32604 86
72.34551 94
72.36498 105
72.38445 92
72.40391 100
72.42338 87
72.44285 101
72.46232 113
72.48179 95
72.50126 93
72.52073 79
72.54019 84
72.55966 110
72.57914 90
72.59861 98
72.61808 95
72.63755 100
72.65702 95
72.67648 105
72.69595 80
72.71542 84
72.73489 89
72.75436 91
72.77383 93
72.79330 85
72.81277 84
72.83223 89
72.85170 89
72.87117 78
72.89064 99
72.91011 92
72.92958 78
72.94905 93
72.96852 89
72.98799 80
73.00746 72
73.02693 95
73.04640 88
73.06587 90
73.08534 108
73.10480 93
73.12427 86
73.14374 93
73.16321 103
73.18268 115
73.20215 105
73.22162 99
73.24108 102
73.26055 100
73.28002 97
73.2995  106
73.31897 102
73.33844 98
73.35791 88
73.37737 104
73.39684 85
73.41631 82
73.43578 102
73.45525 109
73.47472 97
73.49419 108
73.51366 86
73.53312 88
73.55259 81
73.57206 106
73.59153 107
73.61100 97
73.63047 110
73.64994 106
73.66941 90
73.68888 85
73.70835 110
73.72782 107
73.74729 111
73.76676 109
73.78623 112
73.80569 89
73.82516 104
73.84463 106
73.86410 115
73.88357 133
73.90304 158
73.92251 156
73.94197 158
73.96144 178
73.98091 180
74.00038 203
74.01985 212
74.03933 212
74.0588  202
74.07826 215
74.09773 259
74.11720 261
74.13667 321
74.15614 378
74.17561 487
74.19508 663
74.21455 842
74.23401 1013
74.25348 1026
74.27295 1153
74.29242 1389
74.31189 1705
74.33136 1871
74.35083 1989
74.3703  2193
74.38977 2143
74.40924 2041
74.42871 2026
74.44818 1967
74.46765 1611
74.48712 1249
74.50658 1074
74.52605 1083
74.54552 1062
74.56499 1116
74.58446 1073
74.60393 1127
74.62340 996
74.64286 970
74.66233 912
74.68180 742
74.70127 545
74.72074 404
74.74021 280
74.75968 193
74.77915 149
74.79862 143
74.81809 145
74.83756 135
74.85703 128
74.87650 121
74.89597 116
74.91544 122
74.93490 87
74.95437 107
74.97384 87
74.99331 108
75.01278 83
75.03225 116
75.05172 86
75.07119 99
75.09066 109
75.11013 106
75.12960 93
75.14907 96
75.16854 100
75.18801 110
75.20747 87
75.22694 95
75.24641 91
75.26588 102
75.28535 101
75.30482 95
75.32429 83
75.34375 90
75.36322 68
75.38269 92
75.40216 91
75.42163 70
75.44110 110
75.46057 103
75.48004 89
75.49951 87
75.51898 98
75.53845 105
75.55792 79
75.57739 92
75.59686 102
75.61633 98
75.63579 83
75.65526 89
75.67473 92
75.69420 89
75.71367 105
75.73314 94
75.75261 95
75.77207 91
75.79155 82
75.81102 77
75.83049 76
75.84996 92
75.86943 89
75.88890 105
75.90836 85
75.92783 95
75.94730 112
75.96677 82
75.98624 80
76.00571 91
76.02518 92
76.04464 72
76.06411 95
76.08358 86
76.10305 78
76.12252 98
76.14199 84
76.16146 91
76.18093 88
76.20040 88
76.21987 71
76.23934 104
76.25881 87
76.27828 94
76.29775 96
76.31722 92
76.33668 78
76.35615 94
76.37562 81
76.39509 89
76.41456 95
76.43403 82
76.45350 75
76.47296 82
76.49243 102
76.51190 77
76.53138 88
76.55085 82
76.57032 88
76.58979 63
76.60925 81
76.62872 77
76.64819 90
76.66766 70
76.68713 87
76.70660 87
76.72607 76
76.74553 81
76.76500 79
76.78447 87
76.80394 74
76.82341 73
76.84288 89
76.86235 79
76.88182 77
76.90129 78
76.92076 75
76.94023 84
76.95970 98
76.97917 65
76.99864 87
77.01811 87
77.03757 81
77.05704 71
77.07651 84
77.09598 93
77.11545 92
77.13492 72
77.15439 71
77.17385 77
77.19332 70
77.21279 83
77.23226 73
77.25174 81
77.27121 71
77.29068 69
77.31014 82
77.32961 68
77.34908 81
77.36855 80
77.38802 67
77.40749 84
77.42696 70
77.44642 67
77.46589 76
77.48536 77
77.50483 97
77.52430 74
77.54377 77
77.56324 74
77.58271 76
77.60218 68
77.62165 75
77.64112 64
77.66059 84
77.68006 76
77.69953 62
77.71900 67
77.73846 80
77.75793 62
77.77740 82
77.79687 85
77.81634 77
77.83581 76
77.85528 81
77.87474 74
77.89421 73
77.91368 79
77.93315 84
77.95262 79
77.97209 60
77.99157 85
78.01103 78
78.03050 86
78.04997 82
78.06944 89
78.08891 80
78.10838 82
78.12785 84
78.14731 82
78.16678 77
78.18625 74
78.20572 74
78.22519 75
78.24466 81
78.26413 77
78.2836  75
78.30307 76
78.32254 86
78.34201 83
78.36148 79
78.38095 70
78.40042 78
78.41989 96
78.43935 98
78.45882 85
78.47829 77
78.49776 78
78.51723 80
78.53670 72
78.55617 83
78.57563 79
78.59510 69
78.61457 71
78.63404 63
78.65351 93
78.67298 76
78.69245 69
78.71192 96
78.73139 82
78.75086 78
78.77033 77
78.78980 70
78.80927 85
78.82874 76
78.84820 70
78.86767 74
78.88714 57
78.90661 74
78.92608 78
78.94555 67
78.96502 67
78.98448 72
79.00396 89
79.02343 73
79.0429  75
79.06237 54
79.08184 75
79.10131 78
79.12078 69
79.14024 63
79.15971 63
79.17918 79
79.19865 68
79.21812 71
79.23759 71
79.25706 69
79.27652 75
79.29599 88
79.31546 73
79.33493 93
79.35440 77
79.37387 70
79.39334 87
79.41281 84
79.43228 74
79.45175 63
79.47122 81
79.49069 88
79.51016 69
79.52963 79
79.54909 79
79.56856 69
79.58803 84
79.60750 92
79.62697 74
79.64644 88
79.66591 75
79.68537 76
79.70484 87
79.72431 93
79.74379 90
79.76326 92
79.78273 100
79.8022  100
79.82167 89
79.84113 102
79.86060 87
79.88007 78
79.89954 88
79.91901 79
79.93848 102
79.95795 91
79.97741 83
79.99688 85
80.01635 96
80.03582 84
80.05529 79
80.07476 86
80.09423 71
80.11370 94
80.13317 83
80.15264 82
80.17211 86
80.19158 93
80.21105 92
80.23052 71
80.24998 89
80.26945 79
80.28892 76
80.30839 81
80.32786 73
80.34733 74
80.36680 73
80.38626 65
80.40573 71
80.42520 87
80.44467 74
80.46414 82
80.48362 70
80.50309 80
80.52256 76
80.54202 84
80.56149 70
80.58096 74
80.60043 81
80.61990 88
80.63937 87
80.65884 73
80.67830 67
80.69777 91
80.71724 82
80.73671 83
80.75618 71
80.77565 70
80.79512 69
80.81459 72
80.83406 56
80.85353 54
80.87300 91
80.89247 87
80.91194 70
80.93141 89
80.95087 65
80.97034 73
80.98981 69
81.00928 75
81.02875 68
81.04822 64
81.06769 63
81.08715 71
81.10662 74
81.12609 77
81.14556 52
81.16503 67
81.18450 86
81.20397 66
81.22345 76
81.24291 85
81.26238 62
81.28185 71
81.30132 72
81.32079 80
81.34026 79
81.35973 67
81.37919 63
81.39866 55
81.41813 62
81.43760 78
81.45707 75
81.47654 83
81.49601 81
81.51548 68
81.53495 66
81.55442 69
81.57389 85
81.59336 51
81.61283 88
81.63230 77
81.65176 67
81.67123 84
81.69070 71
81.71017 69
81.72964 82
81.74911 88
81.76858 78
81.78804 88
81.80751 67
81.82698 73
81.84645 82
81.86592 72
81.88539 76
81.90486 85
81.92433 71
81.94380 81
81.96327 74
81.98274 57
82.00221 67
82.02168 68
82.04115 65
82.06062 56
82.08008 66
82.09955 62
82.11902 74
82.13849 68
82.15796 95
82.17743 86
82.19690 53
82.21637 66
82.23584 71
82.25531 66
82.27478 68
82.29425 83
82.31372 74
82.33319 69
82.35265 62
82.37212 69
82.39159 56
82.41106 80
82.43053 72
82.45000 55
82.46947 79
82.48893 70
82.50840 86
82.52787 79
82.54734 70
82.56681 83
82.58628 68
82.60575 86
82.62522 67
82.64469 74
82.66416 65
82.68363 80
82.70310 69
82.72257 97
82.74204 82
82.76151 72
82.78097 83
82.80044 81
82.81991 80
82.83938 72
82.85885 64
82.87832 96
82.89779 91
82.91725 69
82.93672 71
82.9562  87
82.97567 72
82.99514 70
83.01461 56
83.03408 72
83.05354 87
83.07301 70
83.09248 77
83.11195 71
83.13142 80
83.15089 79
83.17036 61
83.18982 85
83.20929 72
83.22876 66
83.24823 63
83.26770 75
83.28717 68
83.30664 65
83.32611 82
83.34558 71
83.36505 70
83.38452 63
83.40399 83
83.42346 76
83.44293 58
83.46240 69
83.48186 78
83.50133 88
83.52080 66
83.54027 76
83.55974 63
83.57921 69
83.59868 62
83.61814 72
83.63761 78
83.65708 60
83.67655 69
83.69603 60
83.7155  74
83.73497 64
83.75443 67
83.77390 68
83.79337 67
83.81284 66
83.83231 73
83.85178 77
83.87125 69
83.89071 71
83.91018 68
83.92965 91
83.94912 83
83.96859 86
83.98806 69
84.00753 79
84.02700 84
84.04647 80
84.06594 74
84.08541 64
84.10488 64
84.12435 71
84.14382 77
84.16329 65
84.18275 55
84.20222 71
84.22169 68
84.24116 57
84.26063 71
84.28010 68
84.29957 64
84.31903 65
84.33850 63
84.35797 75
84.37744 59
84.39691 49
84.41638 71
84.43586 59
84.45532 75
84.47479 70
84.49426 75
84.51373 70
84.53320 60
84.55267 55
84.57214 72
84.59160 69
84.61107 69
84.63054 70
84.65001 65
84.66948 73
84.68895 72
84.70842 78
84.72789 52
84.74736 61
84.76683 67
84.78630 68
84.80577 68
84.82524 67
84.84471 48
84.86418 64
84.88364 71
84.90311 68
84.92258 71
84.94205 70
84.96152 64
84.98099 62
85.00046 65
85.01992 48
85.03939 61
85.05886 60
85.07833 78
85.09780 59
85.11727 61
85.13674 68
85.15621 75
85.17568 75
85.19515 67
85.21462 79
85.23409 80
85.25356 68
85.27303 63
85.29249 92
85.31196 69
85.33143 48
85.35090 64
85.37037 60
85.38984 79
85.40931 83
85.42878 68
85.44825 64
85.46772 71
85.48719 71
85.50666 72
85.52613 79
85.54560 77
85.56507 53
85.58453 61
85.60400 78
85.62347 90
85.64294 77
85.66241 72
85.68188 91
85.70135 86
85.72081 88
85.74028 79
85.75975 102
85.77922 95
85.79869 94
85.81816 105
85.83763 83
85.85710 89
85.87657 97
85.89604 92
85.91551 74
85.93498 87
85.95445 63
85.97392 67
85.99338 77
86.01285 63
86.03232 66
86.05179 68
86.07126 63
86.09073 65
86.11020 62
86.12967 72
86.14913 64
86.16861 73
86.18808 74
86.20755 69
86.22702 67
86.24649 67
86.26596 58
86.28542 57
86.30489 76
86.32436 66
86.34383 68
86.36330 58
86.38277 69
86.40224 52
86.42170 67
86.44117 71
86.46064 84
86.48011 70
86.49958 78
86.51905 82
86.53852 74
86.55799 71
86.57746 61
86.59693 58
86.61640 71
86.63587 87
86.65534 68
86.67481 57
86.69427 75
86.71374 55
86.73321 70
86.75268 78
86.77215 62
86.79162 58
86.81109 62
86.83056 81
86.85002 61
86.86949 70
86.88896 54
86.90844 62
86.92791 57
86.94738 61
86.96685 58
86.98631 51
87.00578 67
87.02525 49
87.04472 49
87.06419 62
87.08366 71
87.10313 78
87.12259 54
87.14206 62
87.16153 76
87.18100 50
87.20047 72
87.21994 68
87.23941 53
87.25888 62
87.27835 80
87.29782 46
87.31729 76
87.33676 64
87.35623 48
87.37570 64
87.39516 50
87.41463 55
87.43410 61
87.45357 59
87.47304 54
87.49251 76
87.51198 70
87.53145 49
87.55091 63
87.57038 74
87.58985 48
87.60932 48
87.62879 57
87.64827 68
87.66774 77
87.68720 86
87.70667 63
87.72614 65
87.74561 72
87.76508 63
87.78455 59
87.80402 73
87.82348 60
87.84295 52
87.86242 45
87.88189 64
87.90136 54
87.92083 57
87.94030 44
87.95977 69
87.97924 50
87.99871 55
88.01818 59
88.03765 68
88.05712 51
88.07659 57
88.09605 75
88.11552 59
88.13499 50
88.15446 61
88.17393 55
88.19340 48
88.21287 69
88.23234 63
88.25180 71
88.27127 68
88.29074 80
88.31021 66
88.32968 69
88.34915 62
88.36862 67
88.38809 74
88.40756 63
88.42703 58
88.44650 58
88.46597 58
88.48544 69
88.50491 55
88.52437 63
88.54384 45
88.56331 59
88.58278 72
88.60225 58
88.62172 75
88.64119 65
88.66066 58
88.68013 62
88.6996  61
88.71907 60
88.73854 61
88.75801 63
88.77748 57
88.79694 60
88.81641 67
88.83588 59
88.85535 70
88.87482 63
88.89429 60
88.91376 52
88.93323 82
88.95269 71
88.97216 65
88.99163 59
89.01110 59
89.03057 57
89.05004 54
89.06951 68
89.08898 51
89.10845 67
89.12792 48
89.14739 75
89.16686 68
89.18633 60
89.20580 66
89.22526 68
89.24473 65
89.26420 68
89.28367 63
89.30314 54
89.32261 64
89.34208 55
89.36154 53
89.38102 58
89.40049 77
89.41996 58
89.43943 51
89.4589  64
89.47837 60
89.49783 61
89.51730 64
89.53677 73
89.55624 56
89.57571 74
89.59518 60
89.61465 67
89.63412 75
89.65358 56
89.67305 59
89.69252 57
89.71199 68
89.73146 55
89.75093 70
89.77040 80
89.78987 82
89.80934 63
89.82881 86
89.84828 83
89.86775 75
89.88722 67
89.90669 68
89.92615 73
89.94562 73
89.96509 84
89.98456 82
90.00403 78
90.02350 73
90.04297 77
90.06243 94
90.08190 89
90.10137 94
90.12085 82
90.14032 98
90.15979 97
90.17926 101
90.19872 112
90.21819 124
90.23766 162
90.25713 147
90.27660 161
90.29607 162
90.31554 150
90.33500 190
90.35447 199
90.37394 221
90.39341 222
90.41288 263
90.43235 301
90.45182 325
90.47129 368
90.49076 502
90.51023 679
90.52970 799
90.54917 916
90.56864 1232
90.58811 1499
90.60758 1782
90.62704 2056
90.64651 2075
90.66598 2112
90.68545 2077
90.70492 1781
90.72439 1547
90.74386 1227
90.76332 883
90.78279 785
90.80226 658
90.82173 628
90.84120 603
90.86068 710
90.88015 837
90.89961 907
90.91908 1005
90.93855 1113
90.95802 1102
90.97749 1030
90.99696 957
91.01643 762
91.03589 586
91.05536 459
91.07483 335
91.09430 265
91.11377 193
91.13324 162
91.15271 137
91.17218 129
91.19165 98
91.21112 103
91.23059 110
91.25006 96
91.26953 78
91.28900 84
91.30847 85
91.32793 73
91.34740 93
91.36687 78
91.38634 81
91.40581 65
91.42528 66
91.44475 72
91.46421 69
91.48368 70
91.50315 57
91.52262 60
91.54209 72
91.56156 63
91.58103 82
91.60050 65
91.61997 63
91.63944 53
91.65891 69
91.67838 61
91.69785 73
91.71732 72
91.73678 60
91.75625 61
91.77572 64
91.79519 67
91.81466 53
91.83413 62
91.85360 68
91.87307 66
91.89254 70
91.91201 57
91.93148 54
91.95095 53
91.97042 76
91.98989 80
92.00936 60
92.02882 61
92.04829 61
92.06776 65
92.08723 65
92.10670 57
92.12617 60
92.14564 66
92.16510 56
92.18457 68
92.20404 62
92.22351 57
92.24298 55
92.26245 62
92.28192 56
92.30139 64
92.32086 58
92.34033 67
92.35980 60
92.37927 64
92.39874 57
92.41821 71
92.43767 58
92.45714 66
92.47661 56
92.49608 60
92.51555 44
92.53502 72
92.55449 49
92.57396 61
92.59343 62
92.6129  82
92.63237 74
92.65184 52
92.67131 51
92.69078 69
92.71025 66
92.72971 65
92.74918 64
92.76865 61
92.78812 74
92.80759 66
92.82706 51
92.84653 56
92.86599 75
92.88546 62
92.90493 56
92.92440 50
92.94387 49
92.96334 73
92.98281 59
93.00228 59
93.02175 64
93.04122 61
93.06069 43
93.08016 56
93.09963 65
93.11910 56
93.13856 57
93.15803 70
93.17750 58
93.19697 48
93.21644 66
93.23591 54
93.25538 64
93.27485 63
93.29431 68
93.31378 48
93.33326 66
93.35273 50
93.3722  47
93.39167 63
93.41114 50
93.43060 65
93.45007 50
93.46954 57
93.48901 60
93.50848 66
93.52795 59
93.54742 70
93.56688 71
93.58635 55
93.60582 63
93.62529 57
93.64476 78
93.66423 76
93.68370 62
93.70317 64
93.72264 61
93.74211 53
93.76158 61
93.78105 77
93.80052 63
93.81999 84
93.83945 77
93.85892 82
93.87839 77
93.89786 61
93.91733 71
93.93680 68
93.95627 72
93.97574 70
93.99520 63
94.01467 57
94.03414 79
94.05361 73
94.07309 65
94.09256 80
94.11203 76
94.13149 72
94.15096 69
94.17043 73
94.18990 68
94.20937 74
94.22884 53
94.24831 55
94.26777 59
94.28724 72
94.30671 71
94.32618 46
94.34565 63
94.36512 38
94.38459 60
94.40406 65
94.42353 67
94.44300 59
94.46247 54
94.48194 50
94.50141 53
94.52088 69
94.54034 61
94.55981 50
94.57928 64
94.59875 48
94.61822 56
94.63769 53
94.65716 48
94.67663 55
94.69609 69
94.71556 55
94.73503 59
94.75450 58
94.77397 51
94.79344 61
94.81292 60
94.83238 59
94.85185 49
94.87132 49
94.89079 56
94.91026 66
94.92973 46
94.94920 58
94.96866 66
94.98813 61
95.00760 57
95.02707 56
95.04654 60
95.06601 57
95.08548 50
95.10495 64
95.12442 63
95.14389 50
95.16336 68
95.18283 78
95.20230 59
95.22177 64
95.24123 62
95.26070 64
95.28017 69
95.29964 60
95.31911 54
95.33858 67
95.35805 63
95.37752 52
95.39698 62
95.41645 55
95.43592 65
95.45539 70
95.47486 64
95.49433 69
95.51380 55
95.53327 51
95.55274 66
95.57221 53
95.59168 68
95.61115 60
95.63062 53
95.65009 53
95.66955 60
95.68902 56
95.70849 68
95.72796 51
95.74743 57
95.76690 52
95.78637 59
95.80584 62
95.82531 63
95.84478 60
95.86425 51
95.88372 53
95.90319 47
95.92266 60
95.94212 60
95.96159 57
95.98106 50
96.00053 66
96.02000 71
96.03947 82
96.05894 44
96.07841 66
96.09787 59
96.11734 67
96.13681 54
96.15628 56
96.17575 57
96.19522 50
96.21469 53
96.23416 56
96.25363 61
96.27310 58
96.29257 52
96.31204 60
96.33151 58
96.35098 45
96.37044 53
96.38991 44
96.40938 59
96.42885 43
96.44832 59
96.46779 64
96.48726 62
96.50672 48
96.52619 54
96.54567 46
96.56514 36
96.58461 59
96.60408 36
96.62355 51
96.64301 60
96.66248 59
96.68195 43
96.70142 64
96.72089 51
96.74036 36
96.75983 48
96.77930 50
96.79876 49
96.81823 47
96.83770 50
96.85717 42
96.87664 48
96.89611 59
96.91558 52
96.93505 48
96.95452 45
96.97399 52
96.99346 56
97.01293 52
97.03240 46
97.05187 59
97.07133 51
97.09080 53
97.11027 59
97.12974 62
97.14921 46
97.16868 54
97.18815 43
97.20761 47
97.22708 62
97.24655 69
97.26602 50
97.2855  49
97.30497 49
97.32444 47
97.34390 57
97.36337 46
97.38284 42
97.40231 53
97.42178 69
97.44125 55
97.46072 48
97.48019 41
97.49965 50
97.51912 51
97.53859 49
97.55806 45
97.57753 46
97.59700 52
97.61647 54
97.63594 45
97.65541 54
97.67488 48
97.69435 56
97.71382 50
97.73329 52
97.75276 60
97.77222 44
97.79169 55
97.81116 53
97.83063 64
97.85010 61
97.86957 47
97.88904 44
97.90850 49
97.92797 56
97.94744 54
97.96691 64
97.98638 57
98.00585 58
98.02533 56
98.04479 43
98.06426 42
98.08373 54
98.10320 67
98.12267 52
98.14214 57
98.16161 59
98.18108 54
98.20054 54
98.22001 47
98.23948 54
98.25895 53
98.27842 58
98.29789 68
98.31736 55
98.33683 52
98.3563  62
98.37577 46
98.39524 63
98.41471 59
98.43418 51
98.45365 67
98.47311 56
98.49258 57
98.51205 49
98.53152 58
98.55099 48
98.57046 55
98.58993 58
98.60939 32
98.62886 55
98.64833 47
98.66780 50
98.68727 53
98.70674 67
98.72621 59
98.74568 58
98.76515 56
98.78462 42
98.80409 55
98.82356 50
98.84303 40
98.86250 57
98.88197 53
98.90143 50
98.92090 62
98.94037 65
98.95984 44
98.97931 58
98.99878 50
99.01825 57
99.03772 51
99.05719 41
99.07666 61
99.09613 54
99.11560 53
99.13507 53
99.15454 40
99.17400 54
99.19347 43
99.21294 53
99.23241 53
99.25188 67
99.27135 49
99.29082 40
99.31028 49
99.32975 53
99.34922 54
99.36869 50
99.38816 61
99.40763 40
99.42710 39
99.44657 39
99.46604 49
99.48551 41
99.50498 54
99.52445 48
99.54392 49
99.56339 51
99.58286 46
99.60232 55
99.62179 49
99.64126 55
99.66073 48
99.68020 54
99.69967 50
99.71914 48
99.73860 50
99.75808 68
99.77755 44
99.79702 46
99.81649 45
99.83596 54
99.85543 44
99.87489 50
99.89436 43
99.91383 45
99.93330 50
99.95277 51
99.97224 42
99.99171 46
100.0111 44
100.0306 42
100.0501 38
100.0695 54
100.0890 54
100.1085 54
100.1279 35
100.1474 53
100.1669 55
100.1864 43
100.2058 45
100.2253 41
100.2448 49
100.2642 48
100.2837 41
100.3032 38
100.3226 49
100.3421 48
100.3616 46
100.3810 66
100.4005 53
100.4200 47
100.4394 45
100.4589 46
100.4784 45
100.4979 45
100.5173 49
100.5368 45
100.5563 53
100.5757 49
100.5952 47
100.6147 54
100.6341 45
100.6536 48
100.6731 53
100.6926 52
100.7120 40
100.7315 48
100.7510 45
100.7704 54
100.7899 47
100.8094 44
100.8288 52
100.8483 48
100.8678 63
100.8872 46
100.9067 46
100.9262 39
100.9457 42
100.9651 46
100.9846 51
101.0041 62
101.0235 60
101.0430 56
101.0625 51
101.0819 52
101.1014 37
101.1209 55
101.1403 33
101.1598 47
101.1793 52
101.1987 45
101.2182 46
101.2377 46
101.2572 50
101.2766 53
101.2961 48
101.3156 40
101.3350 66
101.3545 57
101.3740 56
101.3934 47
101.4129 53
101.4324 54
101.4518 55
101.4713 31
101.4908 55
101.5103 51
101.5297 47
101.5492 40
101.5687 46
101.5881 53
101.6076 42
101.6271 45
101.6465 49
101.6660 40
101.6855 46
101.7049 43
101.7244 61
101.7439 34
101.7634 52
101.7828 50
101.8023 48
101.8218 47
101.8412 52
101.8607 43
101.8802 55
101.8996 51
101.9191 50
101.9386 58
101.9580 56
101.9775 58
101.9970 51
102.0165 47
102.0359 45
102.0554 56
102.0749 50
102.0943 51
102.1138 48
102.1333 44
102.1527 52
102.1722 57
102.1917 55
102.2111 62
102.2306 53
102.2501 48
102.2696 48
102.2890 53
102.3085 56
102.3280 54
102.3474 44
102.3669 46
102.3864 56
102.4058 50
102.4253 47
102.4448 54
102.4642 49
102.4837 54
102.5032 30
102.5227 37
102.5421 53
102.5616 57
102.5811 41
102.6005 51
102.6200 60
102.6395 44
102.6589 52
102.6784 62
102.6979 53
102.7173 50
102.7368 51
102.7563 47
102.7758 51
102.7952 45
102.8147 50
102.8342 44
102.8536 60
102.8731 40
102.8926 46
102.9120 57
102.9315 57
102.9510 51
102.9704 56
102.9899 47
103.0094 47
103.0289 52
103.0483 57
103.0678 54
103.0873 46
103.1067 39
103.1262 46
103.1457 40
103.1651 44
103.1846 41
103.2041 60
103.2235 54
103.2430 53
103.2625 56
103.2819 52
103.3014 47
103.3209 57
103.3404 51
103.3598 41
103.3793 45
103.3988 59
103.4182 57
103.4377 55
103.4572 50
103.4766 43
103.4961 44
103.5156 43
103.5350 46
103.5545 48
103.5740 60
103.5935 54
103.6129 47
103.6324 46
103.6519 39
103.6713 63
103.6908 41
103.7103 49
103.7297 36
103.7492 34
103.7687 37
103.7882 45
103.8076 44
103.8271 57
103.8466 43
103.8660 46
103.8855 54
103.9050 44
103.9244 49
103.9439 52
103.9634 49
103.9828 50
104.0023 40
104.0218 49
104.0412 55
104.0607 53
104.0802 52
104.0997 44
104.1191 50
104.1386 49
104.1581 54
104.1775 61
104.1970 57
104.2165 40
104.2359 51
104.2554 43
104.2749 44
104.2943 58
104.3138 46
104.3333 39
104.3527 43
104.3722 44
104.3917 44
104.4112 35
104.4306 43
104.4501 56
104.4696 47
104.4890 45
104.5085 62
104.5280 48
104.5474 50
104.5669 36
104.5864 42
104.6059 43
104.6253 34
104.6448 41
104.6643 50
104.6837 42
104.7032 48
104.7227 61
104.7421 44
104.7616 39
104.7811 41
104.8005 52
104.8200 50
104.8395 53
104.8590 44
104.8784 40
104.8979 54
104.9174 45
104.9368 59
104.9563 49
104.9758 45
104.9952 47
105.0147 52
105.0342 46
105.0536 50
105.0731 54
105.0926 62
105.1120 42
105.1315 51
105.1510 47
105.1705 43
105.1899 43
105.2094 48
105.2289 49
105.2483 62
105.2678 48
105.2873 45
105.3067 57
105.3262 38
105.3457 63
105.3651 52
105.3846 62
105.4041 41
105.4236 53
105.4430 46
105.4625 60
105.4820 48
105.5014 54
105.5209 44
105.5404 45
105.5598 43
105.5793 57
105.5988 57
105.6182 41
105.6377 61
105.6572 45
105.6767 53
105.6961 48
105.7156 57
105.7351 42
105.7545 49
105.7740 43
105.7935 50
105.8129 56
105.8324 51
105.8519 35
105.8713 48
105.8908 52
105.9103 46
105.9298 40
105.9492 57
105.9687 36
105.9882 43
106.0076 47
106.0271 35
106.0466 47
106.0660 41
106.0855 56
106.1050 56
106.1244 46
106.1439 57
106.1634 45
106.1828 39
106.2023 49
106.2218 39
106.2413 42
106.2607 40
106.2802 56
106.2997 56
106.3191 41
106.3386 48
106.3581 62
106.3775 47
106.3970 53
106.4165 43
106.4360 46
106.4554 41
106.4749 37
106.4944 39
106.5138 40
106.5333 51
106.5528 51
106.5722 48
106.5917 41
106.6112 58
106.6306 49
106.6501 42
106.6696 45
106.6891 32
106.7085 63
106.7280 57
106.7475 44
106.7669 49
106.7864 46
106.8059 46
106.8253 44
106.8448 54
106.8643 56
106.8837 35
106.9032 57
106.9227 47
106.9422 46
106.9616 38
106.9811 40
107.0006 38
107.0200 50
107.0395 38
107.0590 55
107.0784 49
107.0979 51
107.1174 51
107.1368 42
107.1563 57
107.1758 56
107.1952 56
107.2147 49
107.2342 41
107.2537 47
107.2731 50
107.2926 32
107.3121 43
107.3315 52
107.3510 45
107.3705 38
107.3899 35
107.4094 39
107.4289 36
107.4483 56
107.4678 43
107.4873 50
107.5068 50
107.5262 36
107.5457 51
107.5652 54
107.5846 49
107.6041 45
107.6236 54
107.6430 43
107.6625 36
107.6820 42
107.7015 35
107.7209 37
107.7404 32
107.7599 40
107.7793 45
107.7988 43
107.8183 54
107.8377 39
107.8572 48
107.8767 52
107.8961 55
107.9156 52
107.9351 44
107.9545 42
107.9740 46
107.9935 45
108.013  35
108.0324 42
108.0519 47
108.0714 49
108.0908 42
108.1103 46
108.1298 47
108.1492 49
108.1687 36
108.1882 45
108.2076 50
108.2271 38
108.2466 48
108.2661 40
108.2855 46
108.3050 41
108.3245 38
108.3439 48
108.3634 34
108.3829 44
108.4023 47
108.4218 50
108.4413 44
108.4607 42
108.4802 47
108.4997 41
108.5192 40
108.5386 55
108.5581 43
108.5776 46
108.5970 42
108.6165 53
108.6360 42
108.6554 51
108.6749 42
108.6944 35
108.7138 45
108.7333 52
108.7528 44
108.7723 37
108.7917 45
108.8112 61
108.8307 47
108.8501 51
108.8696 44
108.8891 53
108.9085 48
108.9280 39
108.9475 42
108.9669 44
108.9864 58
109.0059 55
109.0253 47
109.0448 40
109.0643 47
109.0838 37
109.1032 44
109.1227 55
109.1422 35
109.1616 46
109.1811 48
109.2006 37
109.2200 60
109.2395 42
109.2590 48
109.2784 39
109.2979 53
109.3174 39
109.3369 41
109.3563 40
109.3758 41
109.3953 47
109.4147 49
109.4342 47
109.4537 42
109.4731 60
109.4926 41
109.5121 47
109.5316 47
109.5510 54
109.5705 48
109.5900 42
109.6094 43
109.6289 48
109.6484 40
109.6678 48
109.6873 43
109.7068 63
109.7262 46
109.7457 50
109.7652 50
109.7846 36
109.8041 40
109.8236 31
109.8431 42
109.8625 47
109.8820 48
109.9015 46
109.9209 37
109.9404 42
109.9599 36
109.9793 51
109.9988 45
110.0183 49
110.0377 39
110.0572 49
110.0767 38
110.0961 41
110.1156 48
110.1351 42
110.1546 41
110.1740 45
110.1935 52
110.2130 44
110.2324 58
110.2519 35
110.2714 48
110.2908 43
110.3103 41
110.3298 43
110.3493 45
110.3687 45
110.3882 50
110.4077 54
110.4271 39
110.4466 38
110.4661 38
110.4855 43
110.5050 48
110.5245 44
110.5439 42
110.5634 44
110.5829 44
110.6024 41
110.6218 41
110.6413 62
110.6608 36
110.6802 40
110.6997 24
110.7192 38
110.7386 44
110.7581 38
110.7776 38
110.7970 39
110.8165 45
110.8360 46
110.8554 33
110.8749 53
110.8944 44
110.9139 42
110.9333 39
110.9528 35
110.9723 50
110.9917 52
111.0112 52
111.0307 46
111.0501 38
111.0696 47
111.0891 41
111.1085 47
111.1280 36
111.1475 41
111.1670 34
111.1864 65
111.2059 40
111.2254 47
111.2448 36
111.2643 38
111.2838 39
111.3032 35
111.3227 37
111.3422 36
111.3616 36
111.3811 55
111.4006 37
111.4201 38
111.4395 31
111.4590 51
111.4785 46
111.4979 45
111.5174 56
111.5369 42
111.5563 47
111.5758 48
111.5953 40
111.6147 50
111.6342 41
111.6537 32
111.6732 33
111.6926 56
111.7121 41
111.7316 40
111.7510 38
111.7705 50
111.7900 38
111.8094 39
111.8289 35
111.8484 44
111.8678 42
111.8873 39
111.9068 40
111.9263 50
111.9457 35
111.9652 34
111.9847 42
112.0041 29
112.0236 34
112.0431 45
112.0625 39
112.0820 45
112.1015 39
112.1209 46
112.1404 42
112.1599 52
112.1794 47
112.1988 38
112.2183 49
112.2378 36
112.2572 55
112.2767 30
112.2962 38
112.3156 36
112.3351 33
112.3546 44
112.3740 39
112.3935 36
112.4130 36
112.4325 45
112.4519 45
112.4714 47
112.4909 40
112.5103 42
112.5298 54
112.5493 43
112.5687 43
112.5882 43
112.6077 39
112.6271 33
112.6466 31
112.6661 39
112.6856 46
112.7050 40
112.7245 37
112.7440 40
112.7634 47
112.7829 35
112.8024 33
112.8218 45
112.8413 31
112.8608 44
112.8802 34
112.8997 47
112.9192 46
112.9386 43
112.9581 42
112.9776 36
112.9971 32
113.0165 42
113.0360 32
113.0555 40
113.0749 49
113.0944 36
113.1139 47
113.1333 43
113.1528 43
113.1723 27
113.1917 50
113.2112 45
113.2307 37
113.2502 44
113.2696 44
113.2891 36
113.3086 38
113.3280 43
113.3475 43
113.3670 45
113.3864 50
113.4059 50
113.4254 42
113.4449 39
113.4643 56
113.4838 47
113.5033 43
113.5227 32
113.5422 41
113.5617 38
113.5811 41
113.6006 42
113.6201 43
113.6395 40
113.6590 33
113.6785 48
113.6979 44
113.7174 36
113.7369 52
113.7564 40
113.7758 36
113.7953 52
113.8148 52
113.8342 34
113.8537 41
113.8732 43
113.8926 45
113.9121 37
113.9316 47
113.9510 26
113.9705 39
113.9900 29
114.0095 43
114.0289 30
114.0484 30
114.0679 45
114.0873 36
114.1068 40
114.1263 38
114.1457 36
114.1652 44
114.1847 32
114.2041 38
114.2236 53
114.2431 45
114.2626 40
114.2820 41
114.3015 37
114.3210 41
114.3404 47
114.3599 38
114.3794 37
114.3988 41
114.4183 31
114.4378 29
114.4572 40
114.4767 49
114.4962 30
114.5157 36
114.5351 37
114.5546 47
114.5741 43
114.5935 34
114.6130 40
114.6325 44
114.6519 31
114.6714 41
114.6909 37
114.7103 40
114.7298 47
114.7493 29
114.7687 44
114.7882 37
114.8077 34
114.8272 34
114.8466 49
114.8661 37
114.8856 41
114.9050 28
114.9245 35
114.9440 43
114.9634 55
114.9829 41
115.0024 32
115.0218 47
115.0413 40
115.0608 47
115.0803 36
115.0997 35
115.1192 34
115.1387 38
115.1581 39
115.1776 42
115.1971 34
115.2165 40
115.2360 29
115.2555 43
115.2750 41
115.2944 34
115.3139 38
115.3334 48
115.3528 49
115.3723 44
115.3918 47
115.4112 45
115.4307 33
115.4502 35
115.4696 41
115.4891 36
115.5086 38
115.5280 41
115.5475 44
115.5670 38
115.5865 34
115.6059 39
115.6254 42
115.6449 38
115.6643 37
115.6838 46
115.7033 37
115.7227 45
115.7422 42
115.7617 41
115.7811 34
115.8006 39
115.8201 47
115.8396 50
115.8590 38
115.8785 33
115.8980 44
115.9174 46
115.9369 45
115.9564 45
115.9758 52
115.9953 39
116.0148 46
116.0342 47
116.0537 38
116.0732 30
116.0927 41
116.1121 33
116.1316 36
116.1511 42
116.1705 46
116.1900 40
116.2095 48
116.2289 48
116.2484 42
116.2679 38
116.2873 30
116.3068 33
116.3263 43
116.3458 44
116.3652 44
116.3847 25
116.4042 36
116.4236 36
116.4431 36
116.4626 27
116.4820 45
116.5015 46
116.5210 39
116.5404 30
116.5599 55
116.5794 40
116.5989 47
116.6183 44
116.6378 44
116.6573 45
116.6767 38
116.6962 47
116.7157 44
116.7351 51
116.7546 44
116.7741 49
116.7935 45
116.8130 37
116.8325 37
116.8519 44
116.8714 57
116.8909 39
116.9104 50
116.9298 51
116.9493 45
116.9688 41
116.9882 42
117.0077 42
117.0272 40
117.0466 50
117.0661 37
117.0856 37
117.1050 35
117.1245 45
117.1440 42
117.1635 42
117.1829 43
117.2024 28
117.2219 59
117.2413 37
117.2608 44
117.2803 45
117.2997 46
117.3192 58
117.3387 47
117.3582 39
117.3776 47
117.3971 45
117.4166 38
117.4360 36
117.4555 39
117.4750 46
117.4944 44
117.5139 53
117.5334 44
117.5528 61
117.5723 39
117.5918 42
117.6112 42
117.6307 57
117.6502 42
117.6697 42
117.6891 45
117.7086 43
117.7281 40
117.7475 44
117.7670 48
117.7865 39
117.8059 44
117.8254 53
117.8449 39
117.8643 42
117.8838 40
117.9033 40
117.9228 54
117.9422 48
117.9617 40
117.9812 59
118.0006 41
118.0201 48
118.0396 34
118.0590 52
118.0785 49
118.0980 52
118.1174 47
118.1369 38
118.1564 64
118.1759 50
118.1953 50
118.2148 48
118.2343 43
118.2537 45
118.2732 39
118.2927 45
118.3121 48
118.3316 56
118.3511 55
118.3705 50
118.3900 45
118.4095 45
118.4290 61
118.4484 46
118.4679 57
118.4874 70
118.5068 63
118.5263 79
118.5458 55
118.5652 70
118.5847 62
118.6042 57
118.6236 69
118.6431 80
118.6626 60
118.6820 55
118.7015 76
118.7210 79
118.7405 72
118.7599 79
118.7794 118
118.7989 126
118.8183 118
118.8378 166
118.8573 193
118.8767 180
118.8962 169
118.9157 180
118.9351 182
118.9546 171
118.9741 174
118.9936 138
119.0130 125
119.0325 97
119.0520 97
119.0714 90
119.0909 57
119.1104 76
119.1298 64
119.1493 53
119.1688 62
119.1883 66
119.2077 75
119.2272 60
119.2467 63
119.2661 70
119.2856 80
119.3051 90
119.3245 95
119.3440 96
119.3635 109
119.3829 104
119.4024 83
119.4219 131
119.4413 108
119.4608 109
119.4803 89
119.4998 87
119.5192 93
119.5387 77
119.5582 53
119.5776 75
119.5971 62
119.6166 53
119.6360 47
119.6555 52
119.6750 47
119.6944 45
119.7139 38
119.7334 49
119.7529 59
119.7723 38
119.7918 35
119.8113 40
119.8307 34
119.8502 47
119.8697 44
119.8891 59
119.9086 45
119.9281 50
119.9475 41
119.9670 44
119.9865 45
120.0060 43
120.0254 43
120.0449 44
120.0644 32
120.0838 32
120.1033 51
120.1228 43
120.1422 49
120.1617 43
120.1812 50
120.2006 28
120.2201 47
120.2396 46
120.2591 49
120.2785 45
120.2980 38
120.3175 42
120.3369 45
120.3564 49
120.3759 51
120.3953 42
120.4148 44
120.4343 36
120.4537 42
120.4732 50
120.4927 35
120.5121 41
120.5316 30
120.5511 34
120.5706 41
120.5900 30
120.6095 48
120.6290 40
120.6484 49
120.6679 40
120.6874 42
120.7068 48
120.7263 56
120.7458 35
120.7652 29
120.7847 47
120.8042 36
120.8237 36
120.8431 40
120.8626 39
120.8821 37
120.9015 38
120.9210 42
120.9405 41
120.9599 37
120.9794 45
120.9989 56
121.0184 48
121.0378 43
121.0573 42
121.0768 37
121.0962 45
121.1157 37
121.1352 48
121.1546 39
121.1741 30
121.1936 50
121.2130 40
121.2325 31
121.2520 33
121.2715 35
121.2909 50
121.3104 41
121.3299 37
121.3493 48
121.3688 40
121.3883 43
121.4077 34
121.4272 47
121.4467 39
121.4661 37
121.4856 34
121.5051 39
121.5245 44
121.5440 39
121.5635 41
121.5830 28
121.6024 30
121.6219 35
121.6414 24
121.6608 41
121.6803 41
121.6998 44
121.7192 25
121.7387 40
121.7582 37
121.7776 38
121.7971 35
121.8166 34
121.8361 40
121.8555 40
121.8750 45
121.8945 44
121.9139 45
121.9334 45
121.9529 35
121.9723 37
121.9918 43
122.0113 36
122.0307 44
122.0502 37
122.0697 34
122.0892 36
122.1086 37
122.1281 33
122.1476 44
122.1670 36
122.1865 44
122.2060 37
122.2254 30
122.2449 47
122.2644 29
122.2838 39
122.3033 40
122.3228 31
122.3423 47
122.3617 32
122.3812 34
122.4007 42
122.4201 32
122.4396 39
122.4591 43
122.4785 40
122.4980 38
122.5175 38
122.5369 34
122.5564 36
122.5759 42
122.5953 40
122.6148 44
122.6343 40
122.6538 34
122.6732 40
122.6927 43
122.7122 35
122.7316 28
122.7511 37
122.7706 49
122.7900 31
122.8095 38
122.8290 28
122.8485 45
122.8679 45
122.8874 34
122.9069 39
122.9263 52
122.9458 43
122.9653 34
122.9847 45
123.0042 43
123.0237 38
123.0431 44
123.0626 41
123.0821 32
123.1016 41
123.1210 43
123.1405 31
123.1600 41
123.1794 48
123.1989 35
123.2184 39
123.2378 36
123.2573 28
123.2768 29
123.2962 42
123.3157 29
123.3352 37
123.3546 37
123.3741 32
123.3936 31
123.4131 41
123.4325 37
123.4520 45
123.4715 40
123.4909 49
123.5104 34
123.5299 53
123.5493 44
123.5688 29
123.5883 45
123.6077 47
123.6272 44
123.6467 37
123.6662 40
123.6856 32
123.7051 44
123.7246 35
123.7440 41
123.7635 35
123.7830 27
123.8024 38
123.8219 34
123.8414 42
123.8608 39
123.8803 35
123.8998 38
123.9193 36
123.9387 42
123.9582 44
123.9777 29
123.9971 24
124.0166 40
124.0361 40
124.0555 35
124.0750 41
124.0945 37
124.1139 33
124.1334 41
124.1529 40
124.1724 29
124.1918 35
124.2113 36
124.2308 38
124.2502 38
124.2697 39
124.2892 36
124.3086 38
124.3281 29
124.3476 32
124.3670 33
124.3865 35
124.4060 43
124.4254 43
124.4449 38
124.4644 29
124.4839 35
124.5033 44
124.5228 45
124.5423 26
124.5617 31
124.5812 36
124.6007 50
124.6201 36
124.6396 45
124.6591 33
124.6785 22
124.6980 40
124.7175 41
124.7370 31
124.7564 28
124.7759 36
124.7954 29
124.8148 27
124.8343 32
124.8538 36
124.8732 28
124.8927 35
124.9122 29
124.9317 31
124.9511 33
124.9706 56
124.9901 30
125.0095 34
125.0290 48
125.0485 36
125.0679 27
125.0874 36
125.1069 33
125.1263 36
125.1458 19
125.1653 43
125.1847 38
125.2042 39
125.2237 29
125.2432 29
125.2626 21
125.2821 31
125.3016 30
125.3210 33
125.3405 38
125.3600 34
125.3794 52
125.3989 22
125.4184 30
125.4378 37
125.4573 36
125.4768 53
125.4963 34
125.5157 30
125.5352 53
125.5547 38
125.5741 36
125.5936 44
125.6131 41
125.6325 35
125.6520 41
125.6715 37
125.6909 56
125.7104 32
125.7299 35
125.7494 28
125.7688 26
125.7883 26
125.8078 40
125.8272 30
125.8467 43
125.8662 37
125.8856 39
125.9051 24
125.9246 40
125.9440 39
125.9635 34
125.9830 41
126.0025 32
126.0219 32
126.0414 36
126.0609 43
126.0803 42
126.0998 37
126.1193 29
126.1387 26
126.1582 52
126.1777 38
126.1971 41
126.2166 28
126.2361 47
126.2556 45
126.2750 47
126.2945 39
126.3140 40
126.3334 32
126.3529 37
126.3724 26
126.3918 34
126.4113 33
126.4308 42
126.4502 38
126.4697 27
126.4892 53
126.5086 37
126.5281 33
126.5476 26
126.5671 52
126.5865 33
126.6060 28
126.6255 30
126.6449 31
126.6644 42
126.6839 44
126.7033 26
126.7228 34
126.7423 40
126.7618 33
126.7812 42
126.8007 29
126.8202 45
126.8396 43
126.8591 30
126.8786 34
126.8980 35
126.9175 32
126.9370 35
126.9564 24
126.9759 33
126.9954 27
127.0149 39
127.0343 46
127.0538 26
127.0733 36
127.0927 34
127.1122 46
127.1317 26
127.1511 27
127.1706 30
127.1901 46
127.2095 37
127.2290 33
127.2485 42
127.2679 37
127.2874 38
127.3069 33
127.3264 29
127.3458 46
127.3653 51
127.3848 26
127.4042 45
127.4237 39
127.4432 36
127.4626 50
127.4821 49
127.5016 44
127.5210 29
127.5405 31
127.5600 36
127.5795 38
127.5989 40
127.6184 40
127.6379 33
127.6573 37
127.6768 33
127.6963 50
127.7157 35
127.7352 42
127.7547 40
127.7741 33
127.7936 44
127.8131 34
127.8326 40
127.8520 41
127.8715 31
127.8910 33
127.9104 45
127.9299 30
127.9494 40
127.9688 40
127.9883 32
128.0078 30
128.0272 40
128.0467 36
128.0662 38
128.0857 39
128.1051 46
128.1246 36
128.1441 45
128.1635 37
128.1830 42
128.2025 55
128.2219 51
128.2414 48
128.2609 45
128.2803 47
128.2998 42
128.3193 43
128.3388 52
128.3582 58
128.3777 61
128.3972 61
128.4166 59
128.4361 47
128.4556 49
128.4750 57
128.4945 61
128.5140 51
128.5334 36
128.5529 32
128.5724 43
128.5919 50
128.6113 37
128.6308 36
128.6503 38
128.6697 32
128.6892 35
128.7087 40
128.7281 36
128.7476 43
128.7671 52
128.7865 39
128.8060 47
128.8255 38
128.8450 38
128.8644 44
128.8839 34
128.9034 40
128.9228 44
128.9423 48
128.9618 36
128.9812 38
129.0007 38
129.0202 34
129.0396 45
129.0591 44
129.0786 39
129.0980 39
129.1175 38
129.1370 35
129.1565 26
129.1759 40
129.1954 33
129.2149 40
129.2343 40
129.2538 44
129.2733 41
129.2927 44
129.3122 38
129.3317 33
129.3511 32
129.3706 40
129.3901 32
129.4096 33
129.4290 40
129.4485 44
129.4680 38
129.4874 33
129.5069 39
129.5264 40
129.5458 33
129.5653 37
129.5848 31
129.6042 34
129.6237 32
129.6432 43
129.6627 30
129.6821 34
129.7016 38
129.7211 38
129.7405 37
129.7600 36
129.7795 42
129.7989 32
129.8184 33
129.8379 31
129.8573 41
129.8768 38
129.8963 40
129.9158 38
129.9352 43
129.9547 40
129.9742 37
129.9936 42
