# Supplementary material for: Enhancing the Quality of Diamond Film Growth Through the Synergistic Addition of Nitrogen and Carbon Dioxide
Source: Materials (Basel). 2026 Jan 4;19(1):183. doi: 10.3390/ma19010183 (PMC12787062; doi:10.3390/ma19010183)
Supplement: Supplementary file 1 [file materials-19-00183-s001.zip › XRD/25PPMN2.txt]

?
30.00009 230
30.01956 241
30.03903 273
30.05850 269
30.07797 222
30.09744 221
30.11691 237
30.13638 224
30.15585 205
30.17532 248
30.19479 243
30.21426 232
30.23372 242
30.25319 253
30.27266 207
30.29213 223
30.31160 246
30.33107 242
30.35054 239
30.37001 218
30.38948 237
30.40895 234
30.42842 226
30.44788 206
30.46736 236
30.48682 210
30.50629 218
30.52576 244
30.54523 215
30.56470 236
30.58417 213
30.60364 225
30.62311 235
30.64258 256
30.66205 217
30.68152 248
30.70098 233
30.72045 223
30.73992 230
30.75939 197
30.77886 206
30.79833 215
30.81780 220
30.83727 224
30.85674 199
30.87621 247
30.89567 232
30.91515 226
30.93461 224
30.95408 214
30.97355 228
30.99302 203
31.01249 214
31.03196 240
31.05143 216
31.07090 202
31.09037 261
31.10984 221
31.12931 181
31.14877 195
31.16824 234
31.18771 241
31.20718 189
31.22665 232
31.24612 202
31.26559 213
31.28506 240
31.30453 182
31.32400 208
31.34347 221
31.36294 219
31.38241 203
31.40187 219
31.42134 197
31.44081 218
31.46028 201
31.47975 225
31.49922 216
31.51869 200
31.53816 214
31.55763 202
31.57710 176
31.59656 207
31.61603 191
31.63550 185
31.65497 203
31.67444 181
31.69391 204
31.71338 195
31.73285 186
31.75232 189
31.77179 199
31.79126 184
31.81073 192
31.8302  182
31.84966 200
31.86913 210
31.88860 179
31.90807 185
31.92754 177
31.94701 183
31.96648 170
31.98595 188
32.00542 186
32.02489 175
32.04436 186
32.06383 178
32.08329 161
32.10276 197
32.12223 189
32.14170 169
32.16117 190
32.18064 198
32.20011 170
32.21958 190
32.23905 151
32.25852 182
32.27798 168
32.29745 184
32.31692 170
32.33639 159
32.35586 184
32.37533 160
32.39480 176
32.41427 183
32.43374 164
32.45321 174
32.47268 187
32.49214 152
32.51162 167
32.53109 180
32.55056 158
32.57002 192
32.58949 182
32.60896 162
32.62843 172
32.64790 150
32.66737 158
32.68684 184
32.70631 170
32.72578 182
32.74525 161
32.76472 177
32.78418 157
32.80365 173
32.82312 177
32.84259 169
32.86206 155
32.88153 160
32.90100 160
32.92047 149
32.93994 163
32.95941 151
32.97887 171
32.99834 167
33.01781 155
33.03728 158
33.05675 208
33.07622 173
33.09569 176
33.11516 159
33.13463 192
33.15410 160
33.17357 151
33.19303 164
33.21250 189
33.23197 162
33.25145 158
33.27091 167
33.29038 169
33.30985 147
33.32932 169
33.34879 171
33.36826 174
33.38773 145
33.4072  151
33.42667 143
33.44614 138
33.46561 157
33.48507 172
33.50454 135
33.52401 155
33.54348 145
33.56295 150
33.58242 137
33.60189 147
33.62136 132
33.64083 161
33.66030 122
33.67976 149
33.69923 135
33.71870 152
33.73817 153
33.75764 149
33.77711 162
33.79658 145
33.81605 139
33.83552 152
33.85499 149
33.87446 147
33.89392 164
33.91339 134
33.93286 129
33.95233 156
33.97180 141
33.99127 155
34.01074 132
34.03021 166
34.04968 132
34.06915 150
34.08862 133
34.10808 145
34.12756 154
34.14703 147
34.1665  166
34.18596 150
34.20543 150
34.22490 157
34.24437 137
34.26384 140
34.28331 125
34.30278 151
34.32225 133
34.34172 144
34.36119 147
34.38065 127
34.40012 160
34.41959 149
34.43906 137
34.45853 137
34.47800 164
34.49747 124
34.51694 162
34.53641 131
34.55588 146
34.57535 155
34.59481 166
34.61428 162
34.63375 136
34.65322 142
34.67269 134
34.69216 150
34.71163 142
34.73110 143
34.75057 154
34.77004 149
34.78951 153
34.80897 118
34.82844 153
34.84791 135
34.86739 134
34.88685 125
34.90632 155
34.92579 152
34.94526 136
34.96473 134
34.98420 163
35.00367 124
35.02314 126
35.04261 156
35.06208 145
35.08154 137
35.10101 127
35.12048 138
35.13995 144
35.15942 132
35.17889 129
35.19836 158
35.21783 136
35.23730 138
35.25677 130
35.27624 150
35.29570 128
35.31517 140
35.33464 143
35.35411 146
35.37358 129
35.39305 135
35.41252 127
35.43199 133
35.45146 152
35.47093 158
35.49040 140
35.50986 133
35.52933 135
35.54880 138
35.56827 128
35.58774 139
35.60721 143
35.62668 160
35.64615 146
35.66562 163
35.68509 125
35.70456 138
35.72403 144
35.7435  138
35.76297 150
35.78243 130
35.80190 121
35.82137 135
35.84084 145
35.86031 128
35.87978 128
35.89925 150
35.91872 146
35.93819 148
35.95766 137
35.97713 133
35.99659 116
36.01606 122
36.03553 124
36.05500 134
36.07447 138
36.09394 125
36.11341 132
36.13288 123
36.15235 142
36.17182 161
36.19129 123
36.21075 146
36.23022 141
36.24969 130
36.26916 158
36.28863 111
36.30810 137
36.32757 145
36.34704 150
36.36651 135
36.38598 145
36.40545 133
36.42491 161
36.44438 142
36.46386 134
36.48332 128
36.50279 118
36.52226 128
36.54173 150
36.56120 125
36.58067 139
36.60014 135
36.61961 142
36.63908 138
36.65855 135
36.67802 122
36.69748 153
36.71695 152
36.73642 128
36.75589 123
36.77536 128
36.79483 137
36.81430 139
36.83377 131
36.85324 133
36.87271 127
36.89218 151
36.91164 122
36.93111 146
36.95058 124
36.97005 148
36.98952 137
37.00899 141
37.02846 130
37.04793 131
37.06740 122
37.08687 138
37.10634 139
37.12580 134
37.14527 170
37.16474 128
37.18421 124
37.20368 155
37.22315 134
37.24262 136
37.26209 117
37.28156 139
37.30103 114
37.32050 150
37.33997 134
37.35944 120
37.37891 126
37.39837 143
37.41784 142
37.43731 136
37.45678 123
37.47625 144
37.49572 133
37.51519 133
37.53466 164
37.55413 123
37.57360 131
37.59307 154
37.61253 124
37.63200 129
37.65147 145
37.67094 150
37.69041 141
37.70988 143
37.72935 164
37.74882 138
37.76829 142
37.78776 118
37.80723 138
37.82669 136
37.84616 145
37.86563 141
37.88510 177
37.90457 130
37.92404 146
37.94351 128
37.96298 122
37.98245 164
38.00192 148
38.02139 134
38.04085 149
38.06032 121
38.0798  133
38.09926 142
38.11873 147
38.13820 137
38.15767 157
38.17714 159
38.19661 169
38.21608 158
38.23555 177
38.25502 148
38.27449 183
38.29396 202
38.31342 203
38.33289 256
38.35236 252
38.37183 263
38.39130 267
38.41077 295
38.43024 263
38.44971 274
38.46918 274
38.48865 252
38.50812 208
38.52758 229
38.54705 199
38.56652 167
38.58599 202
38.60546 201
38.62493 186
38.64440 185
38.66387 165
38.68334 152
38.70281 159
38.72228 173
38.74174 137
38.76121 166
38.78068 133
38.80015 144
38.81962 130
38.83909 156
38.85856 147
38.87803 165
38.89750 129
38.91697 131
38.93644 140
38.95591 137
38.97538 128
38.99485 146
39.01431 146
39.03378 173
39.05325 154
39.07272 140
39.09219 145
39.11166 151
39.13113 148
39.1506  146
39.17007 138
39.18954 160
39.20901 140
39.22847 132
39.24794 136
39.26741 149
39.28688 164
39.30635 147
39.32582 147
39.34529 161
39.36476 150
39.38423 136
39.40370 151
39.42317 187
39.44263 171
39.46210 160
39.48157 156
39.50104 156
39.52051 148
39.53998 169
39.55945 143
39.57892 156
39.59839 159
39.61786 179
39.63732 158
39.65679 149
39.67627 146
39.69574 149
39.71520 177
39.73467 144
39.75414 142
39.77361 172
39.79308 160
39.81255 151
39.83202 169
39.85149 139
39.87096 150
39.89043 168
39.90990 161
39.92936 193
39.94883 165
39.96830 162
39.98777 174
40.00724 151
40.02671 177
40.04618 173
40.06565 182
40.08512 194
40.10459 173
40.12406 155
40.14352 185
40.16299 179
40.18246 191
40.20193 198
40.22140 167
40.24087 192
40.26034 196
40.27981 188
40.29928 192
40.31875 196
40.33821 205
40.35768 204
40.37715 207
40.39662 195
40.41609 215
40.43556 191
40.45503 231
40.47450 170
40.49397 222
40.51344 211
40.53291 217
40.55238 210
40.57185 222
40.59132 237
40.61079 227
40.63025 217
40.64972 203
40.66919 221
40.68866 221
40.70813 270
40.72760 304
40.74707 291
40.76654 326
40.78601 375
40.80548 357
40.82495 449
40.84441 461
40.86388 491
40.88335 550
40.90282 571
40.92229 597
40.94176 616
40.96123 601
40.98070 529
41.00017 562
41.01964 518
41.03910 478
41.05857 424
41.07804 415
41.09751 449
41.11698 370
41.13645 409
41.15592 344
41.17539 337
41.19486 364
41.21433 304
41.23380 325
41.25326 327
41.27273 306
41.29221 328
41.31168 314
41.33114 284
41.35061 302
41.37008 277
41.38955 297
41.40902 266
41.42849 240
41.44796 293
41.46743 262
41.4869  239
41.50637 277
41.52584 284
41.54530 234
41.56477 234
41.58424 295
41.60371 264
41.62318 252
41.64265 270
41.66212 253
41.68159 268
41.70106 290
41.72053 268
41.73999 294
41.75946 285
41.77893 282
41.79840 274
41.81787 282
41.83734 322
41.85681 282
41.87628 297
41.89575 272
41.91522 295
41.93469 266
41.95415 318
41.97362 331
41.99309 335
42.01256 336
42.03203 309
42.05150 366
42.07097 319
42.09044 369
42.10991 348
42.12938 332
42.14885 385
42.16832 399
42.18779 343
42.20726 393
42.22673 385
42.24619 367
42.26566 433
42.28513 366
42.30460 392
42.32407 421
42.34354 462
42.36301 431
42.38248 468
42.40195 445
42.42142 525
42.44088 575
42.46035 603
42.47982 650
42.49929 673
42.51876 852
42.53823 973
42.55770 1107
42.57717 1378
42.59664 1731
42.61611 2178
42.63558 2906
42.65504 3911
42.67451 5361
42.69398 7554
42.71345 9838
42.73292 11725
42.75239 13497
42.77186 15582
42.79133 17909
42.81080 20607
42.83027 22818
42.84974 23619
42.86920 23560
42.88868 23365
42.90815 23742
42.92762 24184
42.94708 23418
42.96655 21770
42.98602 19802
43.00549 18150
43.02496 17071
43.04443 15570
43.06390 13352
43.08337 11130
43.10284 9001
43.12231 7541
43.14177 5901
43.16124 4801
43.18071 3947
43.20018 2986
43.21965 2186
43.23912 1564
43.25859 1265
43.27806 901
43.29753 792
43.31700 667
43.33647 580
43.35593 570
43.37540 506
43.39487 455
43.41434 447
43.43381 417
43.45328 385
43.47275 429
43.49222 394
43.51169 401
43.53116 414
43.55063 362
43.57009 321
43.58956 290
43.60903 347
43.62851 322
43.64797 346
43.66744 299
43.68691 335
43.70638 288
43.72585 286
43.74532 273
43.76479 268
43.78426 287
43.80373 295
43.8232  271
43.84266 247
43.86213 262
43.88160 248
43.90107 244
43.92054 271
43.94001 229
43.95948 262
43.97895 233
43.99842 233
44.01789 258
44.03736 206
44.05682 223
44.07629 249
44.09576 214
44.11523 204
44.13470 218
44.15417 216
44.17364 225
44.19311 233
44.21258 233
44.23205 214
44.25152 201
44.27098 223
44.29045 217
44.30992 198
44.32939 219
44.34886 196
44.36833 209
44.38780 208
44.40727 194
44.42674 203
44.44621 185
44.46568 177
44.48514 203
44.50462 188
44.52409 193
44.54355 178
44.56302 198
44.58249 185
44.60196 197
44.62143 185
44.64090 188
44.66037 191
44.67984 197
44.69931 186
44.71878 159
44.73825 178
44.75771 181
44.77718 177
44.79665 165
44.81612 199
44.83559 160
44.85506 174
44.87453 155
44.89400 198
44.91347 176
44.93294 151
44.95241 169
44.97187 157
44.99134 185
45.01081 171
45.03028 168
45.04975 160
45.06922 157
45.08869 171
45.10816 172
45.12763 137
45.14710 139
45.16657 154
45.18603 153
45.20550 134
45.22497 154
45.24444 157
45.26391 156
45.28338 138
45.30285 153
45.32232 135
45.34179 159
45.36126 161
45.38073 133
45.4002  163
45.41967 157
45.43914 157
45.45860 169
45.47807 144
45.49754 114
45.51701 169
45.53648 142
45.55595 159
45.57542 141
45.59489 141
45.61436 137
45.63383 128
45.65330 168
45.67276 149
45.69223 145
45.71170 157
45.73117 120
45.75064 127
45.77011 148
45.78958 160
45.80905 134
45.82852 130
45.84799 121
45.86746 127
45.88692 153
45.90639 131
45.92586 128
45.94533 149
45.96480 133
45.98427 145
46.00374 143
46.02321 140
46.04268 153
46.06215 140
46.08162 133
46.10108 142
46.12056 139
46.14003 129
46.15949 172
46.17896 142
46.19843 121
46.21790 155
46.23737 129
46.25684 145
46.27631 132
46.29578 151
46.31525 171
46.33472 148
46.35419 165
46.37365 169
46.39312 164
46.41259 172
46.43206 165
46.45153 187
46.47100 209
46.49047 174
46.50994 194
46.52941 195
46.54888 190
46.56835 184
46.58781 167
46.60728 185
46.62675 170
46.64622 168
46.66569 156
46.68516 178
46.70463 131
46.72410 150
46.74357 161
46.76304 137
46.78251 119
46.80197 149
46.82144 144
46.84091 139
46.86038 112
46.87985 136
46.89932 164
46.91879 108
46.93826 128
46.95773 141
46.97720 133
46.99667 121
47.01614 133
47.03561 127
47.05508 129
47.07454 122
47.09401 134
47.11348 141
47.13295 121
47.15242 132
47.17189 130
47.19136 118
47.21083 132
47.23030 105
47.24977 148
47.26924 134
47.28870 145
47.30817 142
47.32764 144
47.34711 152
47.36658 146
47.38605 162
47.40552 159
47.42499 176
47.44446 184
47.46393 186
47.48340 192
47.50286 160
47.52233 207
47.54180 165
47.56127 173
47.58074 204
47.60021 167
47.61968 164
47.63915 183
47.65862 170
47.67809 171
47.69755 147
47.71703 147
47.7365  136
47.75597 129
47.77543 145
47.79490 129
47.81437 128
47.83384 138
47.85331 117
47.87278 114
47.89225 143
47.91172 136
47.93119 111
47.95066 120
47.97013 132
47.98959 94
48.00906 136
48.02853 107
48.04800 135
48.06747 114
48.08694 125
48.10641 99
48.12588 128
48.14535 149
48.16482 139
48.18429 112
48.20375 119
48.22322 122
48.24269 119
48.26216 110
48.28163 129
48.30110 134
48.32057 109
48.34004 112
48.35951 124
48.37898 105
48.39844 132
48.41791 137
48.43738 142
48.45686 108
48.47632 125
48.49579 113
48.51526 131
48.53473 115
48.55420 125
48.57367 133
48.59314 124
48.61261 143
48.63208 118
48.65155 107
48.67102 110
48.69048 112
48.70995 117
48.72942 118
48.74889 98
48.76836 116
48.78783 118
48.80730 112
48.82677 109
48.84624 112
48.86571 125
48.88518 97
48.90464 120
48.92411 123
48.94358 131
48.96305 86
48.98252 124
49.00199 117
49.02146 107
49.04093 131
49.06040 112
49.07987 118
49.09933 117
49.11880 125
49.13827 129
49.15774 121
49.17721 115
49.19668 116
49.21615 125
49.23562 117
49.25509 104
49.27456 110
49.29403 125
49.31349 134
49.33297 117
49.35244 116
49.37191 113
49.39137 129
49.41084 110
49.43031 122
49.44978 122
49.46925 115
49.48872 124
49.50819 109
49.52766 126
49.54713 114
49.56660 127
49.58607 111
49.60553 123
49.62500 112
49.64447 119
49.66394 126
49.68341 123
49.70288 135
49.72235 108
49.74182 115
49.76129 137
49.78076 129
49.80022 101
49.81969 126
49.83916 100
49.85863 107
49.87810 144
49.89757 124
49.91704 110
49.93651 114
49.95598 121
49.97545 122
49.99492 122
50.01438 119
50.03385 116
50.05332 103
50.0728  134
50.09226 124
50.11173 140
50.13120 130
50.15067 130
50.17014 140
50.18961 135
50.20908 111
50.22855 125
50.24802 117
50.26749 123
50.28695 130
50.30642 115
50.32589 103
50.34536 123
50.36483 114
50.38430 124
50.40377 119
50.42324 118
50.44271 97
50.46218 105
50.48165 108
50.50111 111
50.52058 98
50.54005 112
50.55952 119
50.57899 109
50.59846 103
50.61793 116
50.63740 119
50.65687 125
50.67634 119
50.69581 108
50.71527 123
50.73474 118
50.75421 124
50.77368 117
50.79315 98
50.81262 119
50.83209 109
50.85156 127
50.87103 111
50.89050 134
50.90997 102
50.92944 106
50.94891 110
50.96838 107
50.98784 108
51.00731 129
51.02678 105
51.04625 113
51.06572 128
51.08519 114
51.10466 125
51.12413 128
51.1436  125
51.16307 117
51.18254 110
51.20200 111
51.22147 119
51.24094 127
51.26041 86
51.27988 130
51.29935 101
51.31882 117
51.33829 104
51.35776 117
51.37723 112
51.39670 137
51.41616 134
51.43563 112
51.45510 108
51.47457 126
51.49404 108
51.51351 115
51.53298 101
51.55245 120
51.57192 118
51.59139 109
51.61086 108
51.63032 125
51.64979 126
51.66927 128
51.68873 118
51.70820 116
51.72767 109
51.74714 101
51.76661 99
51.78608 118
51.80555 105
51.82502 111
51.84449 101
51.86396 101
51.88343 111
51.90289 121
51.92236 116
51.94183 104
51.96130 125
51.98077 124
52.00024 93
52.01971 119
52.03918 100
52.05865 113
52.07812 114
52.09759 110
52.11705 109
52.13652 96
52.15599 123
52.17546 124
52.19493 108
52.21440 111
52.23387 119
52.25334 113
52.27281 112
52.29228 110
52.31175 95
52.33121 127
52.35068 119
52.37015 132
52.38962 104
52.40909 117
52.42856 95
52.44803 99
52.46750 119
52.48697 113
52.50644 111
52.52591 138
52.54538 122
52.56485 107
52.58432 112
52.60378 117
52.62325 107
52.64272 99
52.66219 101
52.68166 118
52.70113 117
52.72060 112
52.74007 113
52.75954 132
52.77901 125
52.79848 115
52.81794 129
52.83741 106
52.85688 120
52.87635 113
52.89582 117
52.91529 131
52.93476 121
52.95423 115
52.97370 112
52.99317 116
53.01264 92
53.03210 94
53.05157 107
53.07104 125
53.09051 131
53.10998 116
53.12945 117
53.14892 89
53.16839 107
53.18786 103
53.20733 123
53.22680 107
53.24626 108
53.26573 100
53.28521 109
53.30467 127
53.32414 89
53.34361 100
53.36308 95
53.38255 117
53.40202 127
53.42149 117
53.44096 87
53.46043 121
53.4799  115
53.49937 110
53.51883 106
53.53830 113
53.55777 99
53.57724 116
53.59671 126
53.61618 127
53.63565 122
53.65512 109
53.67459 96
53.69406 118
53.71353 124
53.73299 111
53.75246 116
53.77193 122
53.79140 101
53.81087 116
53.83034 110
53.84981 120
53.86928 124
53.88875 122
53.90822 134
53.92769 104
53.94715 106
53.96662 116
53.98609 118
54.00556 95
54.02503 120
54.04450 114
54.06397 109
54.08344 112
54.10291 118
54.12238 87
54.14185 123
54.16132 105
54.18079 111
54.20026 95
54.21972 112
54.23919 102
54.25866 129
54.27813 113
54.29760 119
54.31707 116
54.33654 128
54.35601 116
54.37548 118
54.39495 113
54.41442 114
54.43388 106
54.45335 116
54.47282 91
54.49229 120
54.51176 116
54.53123 122
54.55070 124
54.57017 104
54.58964 122
54.60911 91
54.62858 111
54.64804 113
54.66751 115
54.68698 106
54.70645 119
54.72592 112
54.74539 110
54.76486 106
54.78433 123
54.80380 116
54.82327 107
54.84273 122
54.86220 104
54.88168 112
54.90115 105
54.92061 106
54.94008 105
54.95955 135
54.97902 113
54.99849 108
55.01796 110
55.03743 94
55.0569  102
55.07637 115
55.09584 104
55.11531 94
55.13477 135
55.15424 112
55.17371 117
55.19318 87
55.21265 116
55.23212 107
55.25159 129
55.27106 92
55.29053 121
55.31000 113
55.32947 108
55.34893 106
55.36840 112
55.38787 109
55.40734 98
55.42681 121
55.44628 114
55.46575 105
55.48522 116
55.50469 121
55.52416 135
55.54362 128
55.56309 130
55.58256 126
55.60203 144
55.62150 142
55.64097 127
55.66044 127
55.67991 131
55.69938 136
55.71885 136
55.73832 130
55.75779 121
55.77726 127
55.79673 133
55.8162  103
55.83566 116
55.85513 131
55.87460 115
55.89407 111
55.91354 109
55.93301 146
55.95248 106
55.97195 107
55.99142 123
56.01089 115
56.03036 107
56.04982 105
56.06929 115
56.08876 119
56.10823 123
56.12770 112
56.14717 118
56.16664 111
56.18611 121
56.20558 113
56.22505 114
56.24451 120
56.26398 108
56.28345 155
56.30292 124
56.32239 116
56.34186 149
56.36133 138
56.38080 158
56.40027 153
56.41974 145
56.43921 164
56.45867 157
56.47814 171
56.49762 160
56.51709 148
56.53655 141
56.55602 136
56.57549 180
56.59496 136
56.61443 135
56.63390 129
56.65337 137
56.67284 115
56.69231 117
56.71178 139
56.73125 118
56.75071 139
56.77018 115
56.78965 110
56.80912 105
56.82859 113
56.84806 114
56.86753 115
56.88700 115
56.90647 121
56.92594 109
56.94540 93
56.96487 108
56.98434 104
57.00381 92
57.02328 106
57.04275 128
57.06222 115
57.08169 115
57.10116 124
57.12063 138
57.14010 106
57.15956 102
57.17903 128
57.19850 116
57.21797 134
57.23744 97
57.25691 115
57.27638 97
57.29585 112
57.31532 101
57.33479 116
57.35426 117
57.37373 108
57.3932  96
57.41267 90
57.43214 111
57.45160 112
57.47107 94
57.49054 98
57.51001 116
57.52948 102
57.54895 89
57.56842 116
57.58789 99
57.60736 104
57.62683 108
57.64629 99
57.66576 118
57.68523 125
57.70470 110
57.72417 125
57.74364 99
57.76311 82
57.78258 106
57.80205 103
57.82152 88
57.84099 119
57.86045 118
57.87992 91
57.89939 111
57.91886 98
57.93833 108
57.95780 102
57.97727 100
57.99674 106
58.01621 103
58.03568 118
58.05515 101
58.07461 114
58.09409 110
58.11356 116
58.13303 124
58.15249 130
58.17196 101
58.19143 104
58.21090 138
58.23037 116
58.24984 96
58.26931 113
58.28878 109
58.30825 102
58.32772 129
58.34718 90
58.36665 102
58.38612 116
58.40559 114
58.42506 102
58.44453 110
58.46400 101
58.48347 99
58.50294 116
58.52241 121
58.54188 128
58.56134 120
58.58081 106
58.60028 98
58.61975 105
58.63922 104
58.65869 96
58.67816 108
58.69763 94
58.71710 119
58.73657 97
58.75604 102
58.77550 114
58.79497 104
58.81444 111
58.83392 84
58.85338 117
58.87285 92
58.89232 105
58.91179 96
58.93126 94
58.95073 106
58.97020 102
58.98967 85
59.00914 96
59.02861 88
59.04807 111
59.06754 101
59.08701 99
59.10648 131
59.12595 100
59.14542 92
59.16489 121
59.18436 105
59.20383 116
59.22330 100
59.24277 94
59.26223 107
59.28170 100
59.30117 111
59.32064 105
59.34011 100
59.35958 122
59.37905 110
59.39852 107
59.41799 130
59.43746 113
59.45693 121
59.47639 100
59.49586 129
59.51533 96
59.53480 116
59.55427 113
59.57374 107
59.59321 112
59.61268 120
59.63215 137
59.65162 142
59.67109 157
59.69055 143
59.71003 127
59.7295  142
59.74896 132
59.76843 139
59.78790 128
59.80737 141
59.82684 140
59.84631 153
59.86578 140
59.88525 134
59.90472 115
59.92419 142
59.94366 144
59.96312 131
59.98259 130
60.00206 110
60.02153 140
60.04100 118
60.06047 142
60.07994 121
60.09941 130
60.11888 135
60.13835 139
60.15782 149
60.17728 120
60.19675 129
60.21622 126
60.23569 132
60.25516 132
60.27463 117
60.29410 123
60.31357 112
60.33304 144
60.35251 134
60.37198 111
60.39144 132
60.41091 128
60.43038 101
60.44985 125
60.46932 123
60.48879 115
60.50826 142
60.52773 136
60.54720 127
60.56667 118
60.58614 132
60.60561 118
60.62508 143
60.64455 115
60.66401 104
60.68348 128
60.70295 118
60.72242 113
60.74189 126
60.76136 105
60.78083 111
60.80030 117
60.81977 106
60.83924 95
60.85871 92
60.87817 114
60.89764 104
60.91711 117
60.93658 99
60.95605 98
60.97552 110
60.99499 95
61.01446 100
61.03393 98
61.05340 104
61.07287 87
61.09233 107
61.11180 107
61.13127 106
61.15074 112
61.17021 110
61.18968 102
61.20915 110
61.22862 115
61.24809 101
61.26756 88
61.28703 106
61.30649 93
61.32597 91
61.34544 124
61.36490 118
61.38437 89
61.40384 108
61.42331 104
61.44278 112
61.46225 102
61.48172 113
61.50119 101
61.52066 112
61.54013 115
61.55960 114
61.57906 100
61.59853 95
61.61800 108
61.63747 105
61.65694 93
61.67641 91
61.69588 117
61.71535 107
61.73482 102
61.75429 115
61.77376 121
61.79322 108
61.81269 95
61.83216 113
61.85163 89
61.87110 98
61.89057 100
61.91004 114
61.92951 101
61.94898 100
61.96845 101
61.98792 98
62.00738 97
62.02685 128
62.04632 116
62.06579 99
62.08526 106
62.10473 121
62.12420 119
62.14367 126
62.16314 129
62.18261 121
62.20208 94
62.22155 109
62.24102 124
62.26049 105
62.27995 121
62.29942 108
62.31889 116
62.33836 114
62.35783 115
62.37730 121
62.39677 89
62.41624 117
62.43571 103
62.45518 98
62.47465 105
62.49411 89
62.51358 116
62.53305 93
62.55252 100
62.57199 106
62.59146 122
62.61093 111
62.63040 96
62.64987 107
62.66934 100
62.68881 109
62.70827 105
62.72774 91
62.74721 93
62.76668 121
62.78615 96
62.80562 101
62.82509 110
62.84456 83
62.86403 86
62.88350 87
62.90296 97
62.92244 93
62.94191 94
62.96138 111
62.98084 122
63.00031 94
63.01978 91
63.03925 89
63.05872 120
63.07819 111
63.09766 104
63.11713 85
63.1366  104
63.15607 106
63.17554 99
63.19500 112
63.21447 120
63.23394 115
63.25341 100
63.27288 103
63.29235 99
63.31182 94
63.33129 101
63.35076 97
63.37023 114
63.38970 95
63.40916 92
63.42863 91
63.44810 111
63.46757 91
63.48704 107
63.50651 90
63.52598 111
63.54545 104
63.56492 128
63.58439 114
63.60385 132
63.62332 131
63.64279 112
63.66227 143
63.68173 145
63.70120 142
63.72067 129
63.74014 132
63.75961 152
63.77908 149
63.79855 157
63.81802 151
63.83749 139
63.85696 142
63.87643 134
63.89589 132
63.91536 129
63.93483 121
63.95430 134
63.97377 128
63.99324 119
64.01271 116
64.03218 109
64.05165 114
64.07112 120
64.09059 131
64.11006 121
64.12952 104
64.14899 99
64.16846 107
64.18793 130
64.20740 109
64.22687 123
64.24634 99
64.26581 106
64.28527 113
64.30474 105
64.32421 102
64.34368 84
64.36315 114
64.38262 113
64.4021  118
64.42156 109
64.44103 77
64.46050 111
64.47997 124
64.49944 114
64.51891 98
64.53838 93
64.55784 110
64.57731 122
64.59678 137
64.61625 118
64.63572 110
64.65519 112
64.67466 128
64.69413 120
64.7136  117
64.73307 143
64.75254 149
64.77201 132
64.79148 146
64.81095 131
64.83041 137
64.84988 121
64.86935 115
64.88882 131
64.90829 125
64.92776 117
64.94723 129
64.96670 111
64.98616 128
65.00563 112
65.02510 128
65.04457 110
65.06404 111
65.08351 103
65.10298 131
65.12245 76
65.14192 103
65.16139 111
65.18086 99
65.20033 94
65.21980 121
65.23927 108
65.25873 118
65.27820 112
65.29767 101
65.31714 91
65.33661 91
65.35608 95
65.37555 103
65.39502 90
65.41449 106
65.43396 105
65.45343 108
65.4729  94
65.49237 114
65.51184 74
65.53130 119
65.55077 105
65.57024 102
65.58971 74
65.60918 108
65.62865 96
65.64812 110
65.66759 107
65.68705 96
65.70652 94
65.72599 95
65.74546 88
65.76493 94
65.78440 101
65.80387 90
65.82334 129
65.84281 90
65.86228 91
65.88175 106
65.90122 118
65.92069 100
65.94016 108
65.95962 103
65.97909 111
65.99856 109
66.01803 103
66.03750 106
66.05697 128
66.07644 133
66.09590 127
66.11537 113
66.13485 115
66.15432 104
66.17379 122
66.19326 123
66.21273 106
66.23219 103
66.25166 109
66.27113 110
66.29060 102
66.31007 115
66.32954 114
66.34901 101
66.36848 92
66.38794 118
66.40741 101
66.42688 94
66.44635 106
66.46582 109
66.48529 101
66.50476 103
66.52423 105
66.54370 131
66.56317 124
66.58264 116
66.60211 95
66.62158 101
66.64105 110
66.66051 104
66.67998 121
66.69945 103
66.71892 109
66.73839 106
66.75786 119
66.77733 85
66.79679 106
66.81626 77
66.83573 111
66.85520 97
66.87468 112
66.89415 94
66.91362 101
66.93308 101
66.95255 97
66.97202 103
66.99149 88
67.01096 109
67.03043 96
67.04990 96
67.06937 99
67.08883 106
67.10830 113
67.12777 85
67.14724 121
67.16671 90
67.18618 98
67.20565 94
67.22512 101
67.24459 103
67.26406 118
67.28353 92
67.30300 126
67.32247 82
67.34194 85
67.36140 102
67.38087 104
67.40034 91
67.41981 113
67.43928 112
67.45875 100
67.47822 114
67.49768 127
67.51715 116
67.53662 106
67.55609 93
67.57556 108
67.59503 120
67.61451 98
67.63397 85
67.65344 108
67.67291 110
67.69238 104
67.71185 92
67.73132 97
67.75079 98
67.77026 107
67.78972 106
67.80919 86
67.82866 106
67.84813 107
67.86760 111
67.88707 103
67.90654 79
67.92601 109
67.94548 72
67.96495 102
67.98442 87
68.00389 99
68.02336 119
68.04283 104
68.06229 96
68.08176 108
68.10123 93
68.12070 98
68.14017 113
68.15964 112
68.17911 115
68.19857 110
68.21804 113
68.23751 99
68.25698 121
68.27645 79
68.29592 116
68.31539 101
68.33486 100
68.35433 101
68.37380 123
68.39327 111
68.41274 118
68.43221 106
68.45168 96
68.47115 105
68.49061 107
68.51008 118
68.52955 123
68.54902 92
68.56849 94
68.58796 107
68.60743 107
68.6269  118
68.64637 105
68.66584 102
68.68531 112
68.70478 122
68.72425 101
68.74372 95
68.76318 100
68.78265 96
68.80212 98
68.82159 90
68.84106 104
68.86053 92
68.88000 95
68.89946 90
68.91893 108
68.93840 84
68.95787 115
68.97734 105
68.99681 103
69.01628 81
69.03575 91
69.05522 106
69.07469 83
69.09416 99
69.11363 103
69.13310 97
69.15257 99
69.17204 108
69.19150 99
69.21097 124
69.23044 113
69.24991 107
69.26938 104
69.28885 108
69.30832 121
69.32778 113
69.34726 99
69.36673 113
69.3862  126
69.40567 95
69.42514 109
69.44461 104
69.46407 113
69.48354 106
69.50301 100
69.52248 119
69.54195 107
69.56142 100
69.58089 107
69.60035 123
69.61982 122
69.63929 99
69.65876 120
69.67823 95
69.69770 88
69.71717 115
69.73664 110
69.75611 100
69.77558 121
69.79505 93
69.81452 98
69.83399 113
69.85346 116
69.87292 97
69.89239 84
69.91186 81
69.93133 122
69.95080 85
69.97027 117
69.98974 106
70.00921 116
70.02867 92
70.04814 88
70.06761 90
70.08709 88
70.10656 88
70.12603 92
70.1455  103
70.16496 107
70.18443 96
70.20390 87
70.22337 120
70.24284 87
70.26231 112
70.28178 95
70.30124 94
70.32071 93
70.34018 100
70.35965 101
70.37912 100
70.39859 97
70.41806 95
70.43753 112
70.45700 95
70.47647 91
70.49594 106
70.51541 89
70.53488 112
70.55435 107
70.57381 92
70.59328 118
70.61275 121
70.63222 139
70.65169 120
70.67116 134
70.69063 123
70.71010 120
70.72956 157
70.74903 180
70.76850 164
70.78797 164
70.80744 156
70.82692 133
70.84639 131
70.86585 171
70.88532 148
70.90479 147
70.92426 137
70.94373 106
70.96320 96
70.98267 114
71.00213 107
71.02160 104
71.04107 110
71.06054 93
71.08001 118
71.09948 94
71.11895 96
71.13842 100
71.15789 109
71.17736 103
71.19683 96
71.21630 106
71.23577 97
71.25524 89
71.27470 119
71.29417 114
71.31364 101
71.33311 119
71.35258 106
71.37205 127
71.39152 118
71.41099 119
71.43045 137
71.44992 123
71.46939 97
71.48886 130
71.50833 105
71.52780 116
71.54727 114
71.56674 100
71.58621 108
71.60568 102
71.62515 106
71.64462 99
71.66409 87
71.68356 99
71.70302 112
71.72249 101
71.74196 97
71.76143 114
71.78090 99
71.80037 96
71.81984 116
71.83931 105
71.85878 82
71.87825 83
71.89772 139
71.91719 100
71.93666 118
71.95613 106
71.97559 122
71.99506 122
72.01453 106
72.03400 106
72.05347 109
72.07294 135
72.09241 121
72.11188 107
72.13134 139
72.15081 118
72.17028 111
72.18975 127
72.20922 112
72.22869 117
72.24816 106
72.26763 116
72.28710 120
72.30657 105
72.32604 108
72.34551 129
72.36498 107
72.38445 116
72.40391 113
72.42338 95
72.44285 129
72.46232 117
72.48179 115
72.50126 115
72.52073 105
72.54019 101
72.55966 82
72.57914 112
72.59861 102
72.61808 103
72.63755 92
72.65702 103
72.67648 110
72.69595 106
72.71542 113
72.73489 111
72.75436 115
72.77383 124
72.79330 113
72.81277 121
72.83223 107
72.85170 114
72.87117 109
72.89064 110
72.91011 129
72.92958 117
72.94905 107
72.96852 97
72.98799 106
73.00746 100
73.02693 82
73.04640 95
73.06587 86
73.08534 117
73.10480 118
73.12427 112
73.14374 118
73.16321 116
73.18268 96
73.20215 127
73.22162 118
73.24108 124
73.26055 86
73.28002 127
73.2995  99
73.31897 101
73.33844 93
73.35791 115
73.37737 97
73.39684 118
73.41631 109
73.43578 97
73.45525 105
73.47472 118
73.49419 107
73.51366 111
73.53312 124
73.55259 127
73.57206 128
73.59153 113
73.61100 132
73.63047 113
73.64994 104
73.66941 108
73.68888 118
73.70835 141
73.72782 134
73.74729 118
73.76676 115
73.78623 131
73.80569 118
73.82516 114
73.84463 135
73.86410 134
73.88357 144
73.90304 144
73.92251 159
73.94197 147
73.96144 169
73.98091 162
74.00038 165
74.01985 174
74.03933 194
74.0588  198
74.07826 228
74.09773 215
74.11720 270
74.13667 270
74.15614 282
74.17561 331
74.19508 309
74.21455 425
74.23401 491
74.25348 548
74.27295 644
74.29242 759
74.31189 925
74.33136 1112
74.35083 1462
74.3703  1885
74.38977 2327
74.40924 2992
74.42871 3552
74.44818 3873
74.46765 3712
74.48712 3659
74.50658 3351
74.52605 3220
74.54552 2777
74.56499 2552
74.58446 2290
74.60393 2056
74.62340 2089
74.64286 2201
74.66233 2184
74.68180 2196
74.70127 1996
74.72074 1889
74.74021 1648
74.75968 1378
74.77915 1196
74.79862 989
74.81809 796
74.83756 589
74.85703 469
74.87650 372
74.89597 332
74.91544 256
74.93490 233
74.95437 219
74.97384 206
74.99331 194
75.01278 198
75.03225 165
75.05172 173
75.07119 150
75.09066 154
75.11013 166
75.12960 137
75.14907 160
75.16854 143
75.18801 120
75.20747 135
75.22694 126
75.24641 127
75.26588 128
75.28535 142
75.30482 142
75.32429 112
75.34375 131
75.36322 138
75.38269 120
75.40216 120
75.42163 128
75.44110 140
75.46057 116
75.48004 109
75.49951 121
75.51898 123
75.53845 104
75.55792 125
75.57739 122
75.59686 111
75.61633 114
75.63579 121
75.65526 96
75.67473 121
75.69420 119
75.71367 107
75.73314 125
75.75261 111
75.77207 109
75.79155 95
75.81102 120
75.83049 107
75.84996 95
75.86943 114
75.88890 99
75.90836 114
75.92783 118
75.94730 110
75.96677 103
75.98624 120
76.00571 110
76.02518 111
76.04464 93
76.06411 98
76.08358 116
76.10305 74
76.12252 110
76.14199 100
76.16146 102
76.18093 110
76.20040 100
76.21987 99
76.23934 119
76.25881 114
76.27828 117
76.29775 109
76.31722 114
76.33668 106
76.35615 121
76.37562 111
76.39509 119
76.41456 119
76.43403 106
76.45350 113
76.47296 111
76.49243 146
76.51190 124
76.53138 122
76.55085 110
76.57032 126
76.58979 116
76.60925 119
76.62872 118
76.64819 116
76.66766 110
76.68713 86
76.70660 117
76.72607 103
76.74553 93
76.76500 93
76.78447 107
76.80394 104
76.82341 83
76.84288 91
76.86235 105
76.88182 81
76.90129 98
76.92076 95
76.94023 98
76.95970 100
76.97917 97
76.99864 114
77.01811 100
77.03757 87
77.05704 103
77.07651 85
77.09598 84
77.11545 95
77.13492 106
77.15439 109
77.17385 89
77.19332 86
77.21279 97
77.23226 99
77.25174 105
77.27121 88
77.29068 77
77.31014 84
77.32961 83
77.34908 92
77.36855 76
77.38802 89
77.40749 85
77.42696 97
77.44642 94
77.46589 97
77.48536 96
77.50483 101
77.52430 102
77.54377 90
77.56324 86
77.58271 93
77.60218 78
77.62165 87
77.64112 70
77.66059 83
77.68006 80
77.69953 79
77.71900 83
77.73846 92
77.75793 104
77.77740 81
77.79687 87
77.81634 76
77.83581 62
77.85528 88
77.87474 90
77.89421 95
77.91368 72
77.93315 90
77.95262 96
77.97209 98
77.99157 93
78.01103 98
78.03050 80
78.04997 88
78.06944 94
78.08891 90
78.10838 73
78.12785 84
78.14731 87
78.16678 77
78.18625 81
78.20572 94
78.22519 87
78.24466 78
78.26413 101
78.2836  88
78.30307 87
78.32254 82
78.34201 82
78.36148 73
78.38095 94
78.40042 89
78.41989 91
78.43935 88
78.45882 80
78.47829 98
78.49776 86
78.51723 83
78.53670 67
78.55617 84
78.57563 86
78.59510 91
78.61457 82
78.63404 89
78.65351 87
78.67298 91
78.69245 94
78.71192 87
78.73139 90
78.75086 97
78.77033 68
78.78980 89
78.80927 69
78.82874 71
78.84820 77
78.86767 101
78.88714 97
78.90661 62
78.92608 82
78.94555 89
78.96502 87
78.98448 97
79.00396 69
79.02343 89
79.0429  84
79.06237 70
79.08184 86
79.10131 93
79.12078 95
79.14024 87
79.15971 87
79.17918 79
79.19865 81
79.21812 85
79.23759 74
79.25706 73
79.27652 81
79.29599 81
79.31546 74
79.33493 73
79.35440 76
79.37387 71
79.39334 93
79.41281 101
79.43228 92
79.45175 72
79.47122 90
79.49069 69
79.51016 82
79.52963 76
79.54909 81
79.56856 60
79.58803 89
79.60750 98
79.62697 88
79.64644 94
79.66591 102
79.68537 75
79.70484 107
79.72431 104
79.74379 112
79.76326 92
79.78273 83
79.8022  103
79.82167 87
79.84113 110
79.86060 108
79.88007 90
79.89954 91
79.91901 80
79.93848 103
79.95795 118
79.97741 95
79.99688 82
80.01635 93
80.03582 106
80.05529 74
80.07476 89
80.09423 83
80.11370 94
80.13317 101
80.15264 77
80.17211 91
80.19158 90
80.21105 85
80.23052 81
80.24998 91
80.26945 82
80.28892 85
80.30839 91
80.32786 83
80.34733 89
80.36680 83
80.38626 76
80.40573 88
80.42520 99
80.44467 96
80.46414 64
80.48362 104
80.50309 85
80.52256 72
80.54202 78
80.56149 82
80.58096 86
80.60043 106
80.61990 93
80.63937 86
80.65884 118
80.67830 86
80.69777 101
80.71724 93
80.73671 111
80.75618 83
80.77565 85
80.79512 75
80.81459 104
80.83406 104
80.85353 114
80.87300 110
80.89247 102
80.91194 84
80.93141 90
80.95087 89
80.97034 103
80.98981 96
81.00928 83
81.02875 83
81.04822 92
81.06769 98
81.08715 94
81.10662 82
81.12609 90
81.14556 88
81.16503 78
81.18450 87
81.20397 88
81.22345 79
81.24291 80
81.26238 80
81.28185 82
81.30132 80
81.32079 81
81.34026 74
81.35973 83
81.37919 83
81.39866 102
81.41813 78
81.43760 84
81.45707 104
81.47654 86
81.49601 79
81.51548 66
81.53495 71
81.55442 80
81.57389 68
81.59336 71
81.61283 91
81.63230 65
81.65176 85
81.67123 88
81.69070 78
81.71017 83
81.72964 87
81.74911 78
81.76858 68
81.78804 82
81.80751 81
81.82698 87
81.84645 86
81.86592 89
81.88539 65
81.90486 81
81.92433 82
81.94380 79
81.96327 76
81.98274 105
82.00221 80
82.02168 73
82.04115 82
82.06062 79
82.08008 74
82.09955 87
82.11902 72
82.13849 80
82.15796 76
82.17743 68
82.19690 63
82.21637 69
82.23584 73
82.25531 85
82.27478 87
82.29425 82
82.31372 72
82.33319 80
82.35265 76
82.37212 81
82.39159 75
82.41106 92
82.43053 85
82.45000 71
82.46947 70
82.48893 71
82.50840 70
82.52787 74
82.54734 85
82.56681 93
82.58628 69
82.60575 74
82.62522 74
82.64469 78
82.66416 92
82.68363 79
82.70310 79
82.72257 80
82.74204 91
82.76151 81
82.78097 93
82.80044 88
82.81991 95
82.83938 88
82.85885 92
82.87832 103
82.89779 74
82.91725 93
82.93672 107
82.9562  94
82.97567 126
82.99514 99
83.01461 98
83.03408 99
83.05354 89
83.07301 89
83.09248 93
83.11195 108
83.13142 107
83.15089 83
83.17036 102
83.18982 114
83.20929 92
83.22876 98
83.24823 86
83.26770 101
83.28717 95
83.30664 101
83.32611 103
83.34558 84
83.36505 87
83.38452 82
83.40399 109
83.42346 95
83.44293 75
83.46240 73
83.48186 93
83.50133 79
83.52080 90
83.54027 88
83.55974 110
83.57921 73
83.59868 84
83.61814 55
83.63761 69
83.65708 94
83.67655 64
83.69603 68
83.7155  76
83.73497 68
83.75443 70
83.77390 86
83.79337 79
83.81284 79
83.83231 81
83.85178 67
83.87125 92
83.89071 78
83.91018 70
83.92965 96
83.94912 94
83.96859 83
83.98806 83
84.00753 97
84.02700 79
84.04647 96
84.06594 82
84.08541 72
84.10488 86
84.12435 82
84.14382 66
84.16329 99
84.18275 83
84.20222 85
84.22169 103
84.24116 83
84.26063 97
84.28010 85
84.29957 94
84.31903 87
84.33850 77
84.35797 95
84.37744 100
84.39691 76
84.41638 70
84.43586 78
84.45532 99
84.47479 75
84.49426 76
84.51373 80
84.53320 75
84.55267 85
84.57214 86
84.59160 68
84.61107 77
84.63054 86
84.65001 75
84.66948 69
84.68895 71
84.70842 79
84.72789 93
84.74736 70
84.76683 73
84.78630 83
84.80577 71
84.82524 64
84.84471 80
84.86418 72
84.88364 79
84.90311 62
84.92258 69
84.94205 74
84.96152 66
84.98099 74
85.00046 79
85.01992 76
85.03939 64
85.05886 70
85.07833 77
85.09780 83
85.11727 85
85.13674 91
85.15621 72
85.17568 60
85.19515 76
85.21462 72
85.23409 70
85.25356 65
85.27303 86
85.29249 66
85.31196 64
85.33143 76
85.35090 77
85.37037 65
85.38984 83
85.40931 72
85.42878 73
85.44825 82
85.46772 89
85.48719 72
85.50666 51
85.52613 87
85.54560 84
85.56507 75
85.58453 77
85.60400 85
85.62347 91
85.64294 74
85.66241 87
85.68188 97
85.70135 91
85.72081 80
85.74028 98
85.75975 93
85.77922 130
85.79869 109
85.81816 112
85.83763 125
85.85710 141
85.87657 121
85.89604 145
85.91551 135
85.93498 120
85.95445 126
85.97392 154
85.99338 132
86.01285 130
86.03232 143
86.05179 137
86.07126 124
86.09073 121
86.11020 107
86.12967 82
86.14913 97
86.16861 95
86.18808 80
86.20755 86
86.22702 86
86.24649 100
86.26596 74
86.28542 84
86.30489 86
86.32436 52
86.34383 104
86.36330 102
86.38277 81
86.40224 81
86.42170 81
86.44117 102
86.46064 88
86.48011 83
86.49958 81
86.51905 87
86.53852 73
86.55799 73
86.57746 83
86.59693 88
86.61640 75
86.63587 81
86.65534 73
86.67481 74
86.69427 80
86.71374 66
86.73321 83
86.75268 82
86.77215 85
86.79162 79
86.81109 74
86.83056 95
86.85002 80
86.86949 74
86.88896 88
86.90844 85
86.92791 80
86.94738 79
86.96685 92
86.98631 88
87.00578 66
87.02525 66
87.04472 87
87.06419 67
87.08366 73
87.10313 86
87.12259 67
87.14206 82
87.16153 74
87.18100 95
87.20047 96
87.21994 75
87.23941 75
87.25888 72
87.27835 82
87.29782 77
87.31729 83
87.33676 68
87.35623 74
87.37570 72
87.39516 80
87.41463 84
87.43410 62
87.45357 76
87.47304 76
87.49251 87
87.51198 80
87.53145 81
87.55091 83
87.57038 71
87.58985 62
87.60932 73
87.62879 63
87.64827 88
87.66774 76
87.68720 65
87.70667 63
87.72614 78
87.74561 72
87.76508 64
87.78455 72
87.80402 97
87.82348 82
87.84295 72
87.86242 71
87.88189 78
87.90136 77
87.92083 75
87.94030 77
87.95977 90
87.97924 91
87.99871 80
88.01818 76
88.03765 78
88.05712 67
88.07659 75
88.09605 80
88.11552 76
88.13499 81
88.15446 85
88.17393 80
88.19340 73
88.21287 86
88.23234 80
88.25180 90
88.27127 73
88.29074 70
88.31021 75
88.32968 76
88.34915 70
88.36862 66
88.38809 62
88.40756 80
88.42703 79
88.44650 85
88.46597 101
88.48544 75
88.50491 79
88.52437 79
88.54384 73
88.56331 80
88.58278 74
88.60225 80
88.62172 67
88.64119 77
88.66066 86
88.68013 80
88.6996  68
88.71907 72
88.73854 86
88.75801 77
88.77748 86
88.79694 68
88.81641 83
88.83588 68
88.85535 79
88.87482 83
88.89429 89
88.91376 72
88.93323 74
88.95269 86
88.97216 70
88.99163 87
89.01110 79
89.03057 90
89.05004 77
89.06951 88
89.08898 74
89.10845 74
89.12792 72
89.14739 82
89.16686 75
89.18633 74
89.20580 86
89.22526 80
89.24473 91
89.26420 82
89.28367 86
89.30314 85
89.32261 87
89.34208 92
89.36154 96
89.38102 93
89.40049 94
89.41996 76
89.43943 78
89.4589  83
89.47837 93
89.49783 91
89.51730 88
89.53677 79
89.55624 90
89.57571 91
89.59518 92
89.61465 86
89.63412 89
89.65358 94
89.67305 83
89.69252 87
89.71199 90
89.73146 77
89.75093 83
89.77040 99
89.78987 96
89.80934 87
89.82881 81
89.84828 92
89.86775 111
89.88722 86
89.90669 85
89.92615 96
89.94562 95
89.96509 112
89.98456 90
90.00403 99
90.02350 118
90.04297 109
90.06243 94
90.08190 128
90.10137 126
90.12085 123
90.14032 129
90.15979 143
90.17926 118
90.19872 162
90.21819 192
90.23766 175
90.25713 205
90.27660 163
90.29607 204
90.31554 196
90.33500 227
90.35447 242
90.37394 240
90.39341 273
90.41288 350
90.43235 345
90.45182 421
90.47129 455
90.49076 550
90.51023 658
90.52970 742
90.54917 831
90.56864 875
90.58811 1230
90.60758 1448
90.62704 1749
90.64651 2018
90.66598 2503
90.68545 2740
90.70492 3198
90.72439 3610
90.74386 3782
90.76332 4001
90.78279 3994
90.80226 4067
90.82173 3989
90.84120 3648
90.86068 3347
90.88015 3136
90.89961 2750
90.91908 2606
90.93855 2298
90.95802 2236
90.97749 2040
90.99696 2141
91.01643 2095
91.03589 2190
91.05536 2159
91.07483 2149
91.09430 2160
91.11377 2014
91.13324 1857
91.15271 1694
91.17218 1429
91.19165 1243
91.21112 1046
91.23059 831
91.25006 747
91.26953 583
91.28900 440
91.30847 363
91.32793 287
91.34740 228
91.36687 256
91.38634 206
91.40581 183
91.42528 175
91.44475 146
91.46421 171
91.48368 144
91.50315 124
91.52262 135
91.54209 109
91.56156 124
91.58103 124
91.60050 105
91.61997 115
91.63944 120
91.65891 112
91.67838 98
91.69785 125
91.71732 89
91.73678 91
91.75625 98
91.77572 101
91.79519 78
91.81466 71
91.83413 89
91.85360 107
91.87307 107
91.89254 84
91.91201 103
91.93148 85
91.95095 94
91.97042 87
91.98989 84
92.00936 93
92.02882 87
92.04829 82
92.06776 90
92.08723 80
92.10670 79
92.12617 84
92.14564 78
92.16510 91
92.18457 82
92.20404 84
92.22351 100
92.24298 75
92.26245 83
92.28192 80
92.30139 73
92.32086 84
92.34033 100
92.35980 81
92.37927 93
92.39874 83
92.41821 97
92.43767 77
92.45714 76
92.47661 71
92.49608 86
92.51555 68
92.53502 97
92.55449 78
92.57396 78
92.59343 78
92.6129  103
92.63237 72
92.65184 85
92.67131 85
92.69078 85
92.71025 100
92.72971 76
92.74918 87
92.76865 91
92.78812 77
92.80759 74
92.82706 70
92.84653 92
92.86599 72
92.88546 78
92.90493 80
92.92440 69
92.94387 65
92.96334 64
92.98281 99
93.00228 80
93.02175 73
93.04122 79
93.06069 85
93.08016 68
93.09963 72
93.11910 67
93.13856 65
93.15803 77
93.17750 76
93.19697 70
93.21644 81
93.23591 68
93.25538 76
93.27485 70
93.29431 86
93.31378 60
93.33326 66
93.35273 66
93.3722  88
93.39167 79
93.41114 65
93.43060 71
93.45007 59
93.46954 58
93.48901 65
93.50848 61
93.52795 66
93.54742 73
93.56688 83
93.58635 64
93.60582 61
93.62529 75
93.64476 65
93.66423 62
93.68370 71
93.70317 77
93.72264 63
93.74211 76
93.76158 57
93.78105 57
93.80052 84
93.81999 70
93.83945 76
93.85892 81
93.87839 71
93.89786 83
93.91733 86
93.93680 83
93.95627 84
93.97574 99
93.99520 99
94.01467 81
94.03414 90
94.05361 99
94.07309 71
94.09256 114
94.11203 89
94.13149 77
94.15096 90
94.17043 73
94.18990 91
94.20937 79
94.22884 94
94.24831 104
94.26777 106
94.28724 94
94.30671 109
94.32618 113
94.34565 118
94.36512 113
94.38459 101
94.40406 118
94.42353 108
94.44300 96
94.46247 80
94.48194 93
94.50141 110
94.52088 79
94.54034 97
94.55981 90
94.57928 114
94.59875 92
94.61822 111
94.63769 74
94.65716 80
94.67663 68
94.69609 74
94.71556 79
94.73503 76
94.75450 73
94.77397 66
94.79344 74
94.81292 69
94.83238 94
94.85185 73
94.87132 62
94.89079 87
94.91026 81
94.92973 70
94.94920 76
94.96866 73
94.98813 70
95.00760 71
95.02707 75
95.04654 77
95.06601 79
95.08548 78
95.10495 70
95.12442 68
95.14389 66
95.16336 75
95.18283 63
95.20230 80
95.22177 68
95.24123 64
95.26070 70
95.28017 67
95.29964 70
95.31911 78
95.33858 68
95.35805 73
95.37752 64
95.39698 62
95.41645 74
95.43592 81
95.45539 90
95.47486 84
95.49433 84
95.51380 90
95.53327 79
95.55274 78
95.57221 75
95.59168 80
95.61115 92
95.63062 81
95.65009 91
95.66955 74
95.68902 66
95.70849 67
95.72796 80
95.74743 70
95.76690 61
95.78637 74
95.80584 70
95.82531 84
95.84478 73
95.86425 75
95.88372 71
95.90319 71
95.92266 72
95.94212 71
95.96159 74
95.98106 59
96.00053 72
96.02000 61
96.03947 59
96.05894 77
96.07841 75
96.09787 78
96.11734 69
96.13681 69
96.15628 78
96.17575 74
96.19522 63
96.21469 65
96.23416 55
96.25363 62
96.27310 60
96.29257 79
96.31204 72
96.33151 55
96.35098 71
96.37044 66
96.38991 63
96.40938 62
96.42885 55
96.44832 78
96.46779 73
96.48726 85
96.50672 71
96.52619 59
96.54567 51
96.56514 68
96.58461 57
96.60408 60
96.62355 60
96.64301 52
96.66248 69
96.68195 58
96.70142 61
96.72089 76
96.74036 53
96.75983 62
96.77930 66
96.79876 70
96.81823 69
96.83770 60
96.85717 60
96.87664 49
96.89611 71
96.91558 71
96.93505 72
96.95452 68
96.97399 72
96.99346 78
97.01293 63
97.03240 58
97.05187 65
97.07133 49
97.09080 67
97.11027 68
97.12974 62
97.14921 57
97.16868 57
97.18815 54
97.20761 57
97.22708 67
97.24655 62
97.26602 63
97.2855  68
97.30497 61
97.32444 72
97.34390 57
97.36337 68
97.38284 58
97.40231 49
97.42178 54
97.44125 56
97.46072 69
97.48019 79
97.49965 65
97.51912 81
97.53859 61
97.55806 68
97.57753 77
97.59700 73
97.61647 71
97.63594 72
97.65541 56
97.67488 66
97.69435 50
97.71382 67
97.73329 59
97.75276 66
97.77222 61
97.79169 54
97.81116 64
97.83063 60
97.85010 72
97.86957 70
97.88904 59
97.90850 41
97.92797 58
97.94744 42
97.96691 75
97.98638 64
98.00585 48
98.02533 57
98.04479 67
98.06426 61
98.08373 65
98.10320 54
98.12267 54
98.14214 53
98.16161 62
98.18108 54
98.20054 52
98.22001 72
98.23948 63
98.25895 56
98.27842 56
98.29789 52
98.31736 67
98.33683 56
98.3563  67
98.37577 63
98.39524 64
98.41471 64
98.43418 80
98.45365 58
98.47311 85
98.49258 71
98.51205 75
98.53152 75
98.55099 79
98.57046 74
98.58993 83
98.60939 87
98.62886 87
98.64833 73
98.66780 81
98.68727 82
98.70674 94
98.72621 83
98.74568 67
98.76515 69
98.78462 72
98.80409 61
98.82356 67
98.84303 72
98.86250 76
98.88197 80
98.90143 64
98.92090 72
98.94037 72
98.95984 71
98.97931 73
98.99878 72
99.01825 56
99.03772 66
99.05719 81
99.07666 70
99.09613 55
99.11560 60
99.13507 62
99.15454 68
99.17400 62
99.19347 64
99.21294 65
99.23241 67
99.25188 69
99.27135 63
99.29082 81
99.31028 67
99.32975 58
99.34922 63
99.36869 54
99.38816 63
99.40763 60
99.42710 75
99.44657 58
99.46604 57
99.48551 63
99.50498 55
99.52445 57
99.54392 58
99.56339 56
99.58286 61
99.60232 55
99.62179 45
99.64126 49
99.66073 53
99.68020 46
99.69967 53
99.71914 58
99.73860 59
99.75808 60
99.77755 51
99.79702 58
99.81649 52
99.83596 40
99.85543 47
99.87489 65
99.89436 56
99.91383 65
99.93330 66
99.95277 67
99.97224 60
99.99171 49
100.0111 45
100.0306 55
100.0501 55
100.0695 55
100.0890 69
100.1085 57
100.1279 51
100.1474 52
100.1669 60
100.1864 48
100.2058 62
100.2253 72
100.2448 68
100.2642 61
100.2837 55
100.3032 51
100.3226 61
100.3421 46
100.3616 56
100.3810 61
100.4005 72
100.4200 53
100.4394 67
100.4589 57
100.4784 56
100.4979 77
100.5173 58
100.5368 54
100.5563 58
100.5757 53
100.5952 55
100.6147 60
100.6341 68
100.6536 69
100.6731 49
100.6926 56
100.7120 68
100.7315 44
100.7510 58
100.7704 64
100.7899 62
100.8094 66
100.8288 61
100.8483 46
100.8678 61
100.8872 57
100.9067 44
100.9262 59
100.9457 60
100.9651 59
100.9846 61
101.0041 49
101.0235 45
101.0430 53
101.0625 45
101.0819 67
101.1014 59
101.1209 59
101.1403 45
101.1598 64
101.1793 55
101.1987 65
101.2182 57
101.2377 39
101.2572 59
101.2766 51
101.2961 55
101.3156 46
101.3350 50
101.3545 53
101.3740 54
101.3934 54
101.4129 50
101.4324 61
101.4518 58
101.4713 57
101.4908 64
101.5103 52
101.5297 53
101.5492 56
101.5687 47
101.5881 45
101.6076 49
101.6271 59
101.6465 63
101.6660 54
101.6855 38
101.7049 56
101.7244 61
101.7439 57
101.7634 66
101.7828 59
101.8023 58
101.8218 46
101.8412 57
101.8607 61
101.8802 53
101.8996 64
101.9191 59
101.9386 62
101.9580 56
101.9775 59
101.9970 46
102.0165 54
102.0359 63
102.0554 64
102.0749 55
102.0943 61
102.1138 55
102.1333 46
102.1527 72
102.1722 57
102.1917 50
102.2111 59
102.2306 62
102.2501 47
102.2696 51
102.2890 72
102.3085 53
102.3280 55
102.3474 50
102.3669 58
102.3864 59
102.4058 55
102.4253 57
102.4448 51
102.4642 64
102.4837 65
102.5032 58
102.5227 71
102.5421 57
102.5616 62
102.5811 70
102.6005 59
102.6200 64
102.6395 64
102.6589 60
102.6784 54
102.6979 52
102.7173 65
102.7368 47
102.7563 58
102.7758 55
102.7952 44
102.8147 59
102.8342 47
102.8536 52
102.8731 52
102.8926 54
102.9120 69
102.9315 59
102.9510 59
102.9704 51
102.9899 67
103.0094 48
103.0289 57
103.0483 59
103.0678 55
103.0873 70
103.1067 55
103.1262 71
103.1457 66
103.1651 57
103.1846 70
103.2041 60
103.2235 63
103.2430 45
103.2625 72
103.2819 60
103.3014 57
103.3209 65
103.3404 60
103.3598 65
103.3793 56
103.3988 63
103.4182 61
103.4377 55
103.4572 60
103.4766 67
103.4961 62
103.5156 71
103.5350 73
103.5545 67
103.5740 63
103.5935 54
103.6129 70
103.6324 61
103.6519 71
103.6713 48
103.6908 75
103.7103 56
103.7297 50
103.7492 56
103.7687 68
103.7882 53
103.8076 56
103.8271 59
103.8466 54
103.8660 57
103.8855 58
103.9050 66
103.9244 62
103.9439 69
103.9634 66
103.9828 58
104.0023 44
104.0218 57
104.0412 68
104.0607 67
104.0802 56
104.0997 56
104.1191 60
104.1386 49
104.1581 57
104.1775 58
104.1970 50
104.2165 61
104.2359 68
104.2554 56
104.2749 46
104.2943 49
104.3138 61
104.3333 49
104.3527 41
104.3722 39
104.3917 56
104.4112 63
104.4306 66
104.4501 60
104.4696 67
104.4890 45
104.5085 62
104.5280 49
104.5474 58
104.5669 54
104.5864 35
104.6059 53
104.6253 61
104.6448 66
104.6643 54
104.6837 52
104.7032 45
104.7227 49
104.7421 59
104.7616 51
104.7811 61
104.8005 54
104.8200 64
104.8395 56
104.8590 53
104.8784 67
104.8979 62
104.9174 45
104.9368 37
104.9563 59
104.9758 56
104.9952 51
105.0147 49
105.0342 46
105.0536 54
105.0731 65
105.0926 55
105.1120 58
105.1315 70
105.1510 54
105.1705 71
105.1899 57
105.2094 61
105.2289 57
105.2483 57
105.2678 66
105.2873 63
105.3067 68
105.3262 53
105.3457 61
105.3651 68
105.3846 54
105.4041 59
105.4236 61
105.4430 80
105.4625 56
105.4820 61
105.5014 64
105.5209 60
105.5404 72
105.5598 63
105.5793 69
105.5988 58
105.6182 57
105.6377 64
105.6572 76
105.6767 59
105.6961 51
105.7156 61
105.7351 54
105.7545 58
105.7740 58
105.7935 56
105.8129 53
105.8324 81
105.8519 69
105.8713 48
105.8908 57
105.9103 54
105.9298 57
105.9492 62
105.9687 55
105.9882 51
106.0076 51
106.0271 55
106.0466 58
106.0660 59
106.0855 66
106.1050 60
106.1244 70
106.1439 69
106.1634 52
106.1828 67
106.2023 44
106.2218 39
106.2413 63
106.2607 45
106.2802 52
106.2997 56
106.3191 35
106.3386 70
106.3581 49
106.3775 45
106.3970 52
106.4165 55
106.4360 52
106.4554 49
106.4749 56
106.4944 55
106.5138 55
106.5333 59
106.5528 60
106.5722 56
106.5917 57
106.6112 64
106.6306 48
106.6501 43
106.6696 64
106.6891 56
106.7085 57
106.7280 64
106.7475 53
106.7669 59
106.7864 68
106.8059 52
106.8253 61
106.8448 56
106.8643 55
106.8837 48
106.9032 60
106.9227 55
106.9422 46
106.9616 53
106.9811 56
107.0006 56
107.0200 43
107.0395 53
107.0590 54
107.0784 65
107.0979 59
107.1174 48
107.1368 57
107.1563 56
107.1758 59
107.1952 51
107.2147 47
107.2342 45
107.2537 58
107.2731 43
107.2926 57
107.3121 63
107.3315 70
107.3510 57
107.3705 53
107.3899 56
107.4094 60
107.4289 51
107.4483 58
107.4678 52
107.4873 62
107.5068 67
107.5262 49
107.5457 61
107.5652 58
107.5846 46
107.6041 43
107.6236 46
107.6430 60
107.6625 59
107.6820 51
107.7015 51
107.7209 50
107.7404 43
107.7599 40
107.7793 55
107.7988 52
107.8183 58
107.8377 44
107.8572 46
107.8767 63
107.8961 48
107.9156 47
107.9351 62
107.9545 58
107.9740 54
107.9935 41
108.013  34
108.0324 55
108.0519 50
108.0714 37
108.0908 52
108.1103 47
108.1298 58
108.1492 70
108.1687 52
108.1882 54
108.2076 50
108.2271 45
108.2466 47
108.2661 58
108.2855 55
108.3050 35
108.3245 58
108.3439 50
108.3634 64
108.3829 55
108.4023 55
108.4218 46
108.4413 52
108.4607 60
108.4802 64
108.4997 56
108.5192 58
108.5386 46
108.5581 53
108.5776 51
108.5970 47
108.6165 48
108.6360 59
108.6554 41
108.6749 47
108.6944 48
108.7138 46
108.7333 42
108.7528 41
108.7723 60
108.7917 58
108.8112 57
108.8307 53
108.8501 60
108.8696 58
108.8891 61
108.9085 58
108.9280 49
108.9475 56
108.9669 70
108.9864 67
109.0059 59
109.0253 50
109.0448 54
109.0643 56
109.0838 65
109.1032 53
109.1227 59
109.1422 50
109.1616 66
109.1811 61
109.2006 66
109.2200 59
109.2395 73
109.2590 67
109.2784 61
109.2979 55
109.3174 55
109.3369 54
109.3563 63
109.3758 41
109.3953 53
109.4147 50
109.4342 51
109.4537 47
109.4731 55
109.4926 71
109.5121 53
109.5316 68
109.5510 57
109.5705 69
109.5900 57
109.6094 41
109.6289 72
109.6484 59
109.6678 68
109.6873 58
109.7068 53
109.7262 57
109.7457 52
109.7652 56
109.7846 58
109.8041 47
109.8236 42
109.8431 58
109.8625 62
109.8820 65
109.9015 61
109.9209 63
109.9404 49
109.9599 56
109.9793 69
109.9988 51
110.0183 61
110.0377 65
110.0572 56
110.0767 58
110.0961 50
110.1156 68
110.1351 60
110.1546 51
110.1740 57
110.1935 57
110.2130 57
110.2324 52
110.2519 50
110.2714 60
110.2908 46
110.3103 61
110.3298 42
110.3493 55
110.3687 58
110.3882 47
110.4077 61
110.4271 53
110.4466 55
110.4661 61
110.4855 57
110.5050 41
110.5245 49
110.5439 59
110.5634 43
110.5829 47
110.6024 48
110.6218 60
110.6413 58
110.6608 40
110.6802 57
110.6997 38
110.7192 60
110.7386 46
110.7581 55
110.7776 71
110.7970 43
110.8165 51
110.8360 65
110.8554 55
110.8749 61
110.8944 50
110.9139 65
110.9333 47
110.9528 58
110.9723 56
110.9917 56
111.0112 49
111.0307 61
111.0501 51
111.0696 48
111.0891 53
111.1085 40
111.1280 43
111.1475 52
111.1670 43
111.1864 43
111.2059 57
111.2254 58
111.2448 59
111.2643 59
111.2838 55
111.3032 56
111.3227 48
111.3422 71
111.3616 43
111.3811 51
111.4006 56
111.4201 58
111.4395 52
111.4590 37
111.4785 47
111.4979 50
111.5174 45
111.5369 40
111.5563 63
111.5758 41
111.5953 37
111.6147 45
111.6342 59
111.6537 48
111.6732 60
111.6926 50
111.7121 52
111.7316 44
111.7510 41
111.7705 53
111.7900 55
111.8094 40
111.8289 45
111.8484 53
111.8678 51
111.8873 43
111.9068 48
111.9263 53
111.9457 50
111.9652 38
111.9847 46
112.0041 45
112.0236 51
112.0431 49
112.0625 46
112.0820 54
112.1015 55
112.1209 39
112.1404 43
112.1599 43
112.1794 48
112.1988 53
112.2183 47
112.2378 50
112.2572 37
112.2767 51
112.2962 73
112.3156 48
112.3351 59
112.3546 49
112.3740 44
112.3935 45
112.4130 37
112.4325 36
112.4519 49
112.4714 42
112.4909 48
112.5103 58
112.5298 66
112.5493 48
112.5687 50
112.5882 47
112.6077 52
112.6271 63
112.6466 50
112.6661 40
112.6856 47
112.7050 46
112.7245 45
112.7440 46
112.7634 41
112.7829 46
112.8024 47
112.8218 52
112.8413 45
112.8608 41
112.8802 59
112.8997 39
112.9192 38
112.9386 53
112.9581 47
112.9776 45
112.9971 35
113.0165 50
113.0360 51
113.0555 43
113.0749 53
113.0944 43
113.1139 47
113.1333 41
113.1528 45
113.1723 56
113.1917 50
113.2112 48
113.2307 49
113.2502 50
113.2696 49
113.2891 40
113.3086 48
113.3280 53
113.3475 54
113.3670 43
113.3864 46
113.4059 54
113.4254 52
113.4449 41
113.4643 63
113.4838 42
113.5033 42
113.5227 43
113.5422 52
113.5617 47
113.5811 37
113.6006 37
113.6201 48
113.6395 59
113.6590 62
113.6785 49
113.6979 50
113.7174 52
113.7369 51
113.7564 39
113.7758 53
113.7953 48
113.8148 55
113.8342 41
113.8537 51
113.8732 55
113.8926 41
113.9121 52
113.9316 60
113.9510 40
113.9705 51
113.9900 45
114.0095 51
114.0289 44
114.0484 39
114.0679 43
114.0873 51
114.1068 46
114.1263 51
114.1457 41
114.1652 48
114.1847 49
114.2041 39
114.2236 59
114.2431 51
114.2626 45
114.2820 50
114.3015 39
114.3210 53
114.3404 54
114.3599 52
114.3794 49
114.3988 57
114.4183 57
114.4378 47
114.4572 50
114.4767 49
114.4962 46
114.5157 54
114.5351 51
114.5546 48
114.5741 56
114.5935 43
114.6130 49
114.6325 49
114.6519 44
114.6714 48
114.6909 60
114.7103 47
114.7298 47
114.7493 50
114.7687 51
114.7882 49
114.8077 54
114.8272 51
114.8466 52
114.8661 46
114.8856 46
114.9050 48
114.9245 46
114.9440 53
114.9634 48
114.9829 28
115.0024 46
115.0218 48
115.0413 52
115.0608 50
115.0803 42
115.0997 48
115.1192 64
115.1387 42
115.1581 56
115.1776 53
115.1971 47
115.2165 54
115.2360 45
115.2555 49
115.2750 36
115.2944 53
115.3139 41
115.3334 44
115.3528 53
115.3723 54
115.3918 47
115.4112 73
115.4307 46
115.4502 50
115.4696 40
115.4891 49
115.5086 48
115.5280 53
115.5475 55
115.5670 37
115.5865 50
115.6059 58
115.6254 51
115.6449 44
115.6643 56
115.6838 46
115.7033 54
115.7227 44
115.7422 50
115.7617 43
115.7811 58
115.8006 41
115.8201 48
115.8396 55
115.8590 59
115.8785 39
115.8980 68
115.9174 53
115.9369 61
115.9564 46
115.9758 47
115.9953 54
116.0148 54
116.0342 55
116.0537 55
116.0732 52
116.0927 52
116.1121 58
116.1316 59
116.1511 52
116.1705 64
116.1900 48
116.2095 52
116.2289 50
116.2484 39
116.2679 55
116.2873 44
116.3068 53
116.3263 59
116.3458 53
116.3652 58
116.3847 46
116.4042 46
116.4236 44
116.4431 41
116.4626 62
116.4820 48
116.5015 49
116.5210 53
116.5404 53
116.5599 45
116.5794 48
116.5989 50
116.6183 58
116.6378 49
116.6573 58
116.6767 43
116.6962 49
116.7157 34
116.7351 49
116.7546 46
116.7741 43
116.7935 42
116.8130 46
116.8325 45
116.8519 50
116.8714 60
116.8909 35
116.9104 36
116.9298 48
116.9493 48
116.9688 49
116.9882 52
117.0077 45
117.0272 53
117.0466 52
117.0661 39
117.0856 60
117.1050 39
117.1245 60
117.1440 50
117.1635 51
117.1829 44
117.2024 63
117.2219 59
117.2413 49
117.2608 65
117.2803 59
117.2997 44
117.3192 45
117.3387 62
117.3582 54
117.3776 52
117.3971 49
117.4166 41
117.4360 57
117.4555 48
117.4750 51
117.4944 67
117.5139 48
117.5334 74
117.5528 46
117.5723 54
117.5918 53
117.6112 59
117.6307 43
117.6502 65
117.6697 51
117.6891 50
117.7086 38
117.7281 45
117.7475 48
117.7670 50
117.7865 59
117.8059 67
117.8254 64
117.8449 53
117.8643 55
117.8838 59
117.9033 48
117.9228 43
117.9422 48
117.9617 62
117.9812 52
118.0006 64
118.0201 37
118.0396 52
118.0590 66
118.0785 68
118.0980 62
118.1174 72
118.1369 59
118.1564 57
118.1759 61
118.1953 50
118.2148 55
118.2343 53
118.2537 67
118.2732 47
118.2927 55
118.3121 63
118.3316 74
118.3511 76
118.3705 60
118.3900 52
118.4095 57
118.4290 58
118.4484 60
118.4679 61
118.4874 56
118.5068 54
118.5263 62
118.5458 69
118.5652 74
118.5847 95
118.6042 74
118.6236 79
118.6431 84
118.6626 82
118.6820 93
118.7015 99
118.7210 68
118.7405 108
118.7599 113
118.7794 96
118.7989 125
118.8183 145
118.8378 165
118.8573 174
118.8767 191
118.8962 171
118.9157 215
118.9351 176
118.9546 177
118.9741 194
118.9936 199
119.0130 210
119.0325 212
119.0520 201
119.0714 182
119.0909 183
119.1104 176
119.1298 161
119.1493 138
119.1688 146
119.1883 135
119.2077 129
119.2272 128
119.2467 136
119.2661 112
119.2856 136
119.3051 97
119.3245 119
119.3440 103
119.3635 131
119.3829 126
119.4024 120
119.4219 137
119.4413 137
119.4608 134
119.4803 137
119.4998 137
119.5192 134
119.5387 136
119.5582 125
119.5776 126
119.5971 118
119.6166 100
119.6360 93
119.6555 84
119.6750 91
119.6944 74
119.7139 76
119.7334 84
119.7529 70
119.7723 57
119.7918 61
119.8113 55
119.8307 64
119.8502 75
119.8697 56
119.8891 55
119.9086 53
119.9281 59
119.9475 60
119.9670 59
119.9865 54
120.0060 46
120.0254 62
120.0449 50
120.0644 53
120.0838 57
120.1033 62
120.1228 47
120.1422 48
120.1617 39
120.1812 44
120.2006 48
120.2201 51
120.2396 44
120.2591 62
120.2785 54
120.2980 45
120.3175 47
120.3369 47
120.3564 50
120.3759 46
120.3953 75
120.4148 60
120.4343 54
120.4537 54
120.4732 46
120.4927 45
120.5121 41
120.5316 55
120.5511 57
120.5706 47
120.5900 58
120.6095 54
120.6290 37
120.6484 44
120.6679 46
120.6874 46
120.7068 50
120.7263 40
120.7458 55
120.7652 48
120.7847 55
120.8042 57
120.8237 48
120.8431 45
120.8626 46
120.8821 51
120.9015 49
120.9210 49
120.9405 54
120.9599 56
120.9794 52
120.9989 51
121.0184 44
121.0378 47
121.0573 45
121.0768 48
121.0962 52
121.1157 46
121.1352 54
121.1546 50
121.1741 50
121.1936 48
121.2130 39
121.2325 44
121.2520 45
121.2715 54
121.2909 37
121.3104 57
121.3299 33
121.3493 42
121.3688 46
121.3883 44
121.4077 48
121.4272 57
121.4467 49
121.4661 38
121.4856 57
121.5051 57
121.5245 37
121.5440 53
121.5635 45
121.5830 41
121.6024 47
121.6219 41
121.6414 44
121.6608 50
121.6803 44
121.6998 48
121.7192 55
121.7387 48
121.7582 46
121.7776 41
121.7971 44
121.8166 40
121.8361 29
121.8555 44
121.8750 48
121.8945 50
121.9139 47
121.9334 48
121.9529 52
121.9723 47
121.9918 41
122.0113 52
122.0307 39
122.0502 44
122.0697 40
122.0892 46
122.1086 44
122.1281 55
122.1476 47
122.1670 37
122.1865 50
122.2060 53
122.2254 50
122.2449 50
122.2644 50
122.2838 46
122.3033 39
122.3228 47
122.3423 42
122.3617 44
122.3812 62
122.4007 36
122.4201 50
122.4396 51
122.4591 48
122.4785 41
122.4980 45
122.5175 32
122.5369 39
122.5564 54
122.5759 32
122.5953 41
122.6148 38
122.6343 50
122.6538 56
122.6732 43
122.6927 53
122.7122 52
122.7316 51
122.7511 49
122.7706 44
122.7900 48
122.8095 48
122.8290 46
122.8485 44
122.8679 33
122.8874 38
122.9069 44
122.9263 53
122.9458 47
122.9653 49
122.9847 43
123.0042 51
123.0237 47
123.0431 36
123.0626 35
123.0821 54
123.1016 51
123.1210 58
123.1405 40
123.1600 45
123.1794 52
123.1989 48
123.2184 38
123.2378 54
123.2573 43
123.2768 35
123.2962 48
123.3157 41
123.3352 49
123.3546 31
123.3741 39
123.3936 31
123.4131 47
123.4325 34
123.4520 51
123.4715 41
123.4909 53
123.5104 38
123.5299 54
123.5493 41
123.5688 40
123.5883 39
123.6077 44
123.6272 57
123.6467 52
123.6662 60
123.6856 50
123.7051 45
123.7246 49
123.7440 30
123.7635 33
123.7830 32
123.8024 48
123.8219 53
123.8414 35
123.8608 47
123.8803 40
123.8998 46
123.9193 45
123.9387 36
123.9582 42
123.9777 46
123.9971 46
124.0166 48
124.0361 47
124.0555 40
124.0750 42
124.0945 39
124.1139 41
124.1334 45
124.1529 42
124.1724 42
124.1918 39
124.2113 39
124.2308 42
124.2502 43
124.2697 34
124.2892 46
124.3086 48
124.3281 40
124.3476 42
124.3670 36
124.3865 43
124.4060 43
124.4254 50
124.4449 31
124.4644 30
124.4839 51
124.5033 47
124.5228 46
124.5423 41
124.5617 46
124.5812 48
124.6007 47
124.6201 42
124.6396 48
124.6591 50
124.6785 54
124.6980 33
124.7175 42
124.7370 43
124.7564 38
124.7759 33
124.7954 36
124.8148 37
124.8343 45
124.8538 54
124.8732 52
124.8927 38
124.9122 51
124.9317 46
124.9511 39
124.9706 45
124.9901 45
125.0095 33
125.0290 44
125.0485 32
125.0679 50
125.0874 45
125.1069 43
125.1263 55
125.1458 57
125.1653 45
125.1847 34
125.2042 44
125.2237 52
125.2432 37
125.2626 39
125.2821 42
125.3016 44
125.3210 51
125.3405 39
125.3600 39
125.3794 46
125.3989 36
125.4184 55
125.4378 44
125.4573 47
125.4768 43
125.4963 42
125.5157 38
125.5352 42
125.5547 33
125.5741 47
125.5936 46
125.6131 41
125.6325 40
125.6520 56
125.6715 45
125.6909 54
125.7104 40
125.7299 44
125.7494 45
125.7688 32
125.7883 46
125.8078 42
125.8272 44
125.8467 47
125.8662 51
125.8856 41
125.9051 41
125.9246 42
125.9440 39
125.9635 44
125.9830 47
126.0025 38
126.0219 39
126.0414 39
126.0609 46
126.0803 50
126.0998 47
126.1193 30
126.1387 46
126.1582 45
126.1777 45
126.1971 45
126.2166 43
126.2361 40
126.2556 52
126.2750 39
126.2945 39
126.3140 44
126.3334 42
126.3529 40
126.3724 59
126.3918 51
126.4113 46
126.4308 45
126.4502 41
126.4697 46
126.4892 41
126.5086 31
126.5281 46
126.5476 38
126.5671 44
126.5865 55
126.6060 27
126.6255 36
126.6449 41
126.6644 55
126.6839 38
126.7033 34
126.7228 36
126.7423 47
126.7618 32
126.7812 38
126.8007 47
126.8202 44
126.8396 36
126.8591 48
126.8786 48
126.8980 42
126.9175 38
126.9370 44
126.9564 46
126.9759 50
126.9954 49
127.0149 49
127.0343 36
127.0538 43
127.0733 40
127.0927 50
127.1122 43
127.1317 58
127.1511 44
127.1706 48
127.1901 49
127.2095 55
127.2290 48
127.2485 52
127.2679 43
127.2874 42
127.3069 41
127.3264 49
127.3458 47
127.3653 40
127.3848 42
127.4042 39
127.4237 50
127.4432 32
127.4626 40
127.4821 38
127.5016 41
127.5210 45
127.5405 47
127.5600 50
127.5795 44
127.5989 42
127.6184 56
127.6379 40
127.6573 53
127.6768 62
127.6963 49
127.7157 40
127.7352 43
127.7547 45
127.7741 49
127.7936 47
127.8131 44
127.8326 40
127.8520 45
127.8715 45
127.8910 43
127.9104 37
127.9299 46
127.9494 51
127.9688 45
127.9883 48
128.0078 47
128.0272 56
128.0467 38
128.0662 40
128.0857 47
128.1051 53
128.1246 41
128.1441 50
128.1635 49
128.1830 42
128.2025 40
128.2219 41
128.2414 44
128.2609 45
128.2803 44
128.2998 52
128.3193 65
128.3388 44
128.3582 52
128.3777 43
128.3972 39
128.4166 62
128.4361 54
128.4556 59
128.4750 46
128.4945 42
128.5140 52
128.5334 60
128.5529 50
128.5724 53
128.5919 52
128.6113 52
128.6308 40
128.6503 30
128.6697 47
128.6892 48
128.7087 45
128.7281 49
128.7476 63
128.7671 43
128.7865 35
128.8060 34
128.8255 37
128.8450 48
128.8644 54
128.8839 37
128.9034 45
128.9228 41
128.9423 38
128.9618 44
128.9812 31
129.0007 45
129.0202 62
129.0396 38
129.0591 47
129.0786 41
129.0980 43
129.1175 39
129.1370 35
129.1565 49
129.1759 50
129.1954 41
129.2149 45
129.2343 28
129.2538 47
129.2733 44
129.2927 46
129.3122 51
129.3317 41
129.3511 53
129.3706 47
129.3901 33
129.4096 40
129.4290 46
129.4485 38
129.4680 28
129.4874 51
129.5069 31
129.5264 38
129.5458 41
129.5653 45
129.5848 45
129.6042 53
129.6237 37
129.6432 32
129.6627 40
129.6821 42
129.7016 33
129.7211 43
129.7405 42
129.7600 37
129.7795 49
129.7989 43
129.8184 42
129.8379 48
129.8573 40
129.8768 49
129.8963 36
129.9158 39
129.9352 44
129.9547 33
129.9742 46
129.9936 54
