# Supplementary material for: Enhancing the Quality of Diamond Film Growth Through the Synergistic Addition of Nitrogen and Carbon Dioxide
Source: Materials (Basel). 2026 Jan 4;19(1):183. doi: 10.3390/ma19010183 (PMC12787062; doi:10.3390/ma19010183)
Supplement: Supplementary file 1 [file materials-19-00183-s001.zip › XRD/40PPMN2+1O2.txt]

?
30.00009 190
30.01956 204
30.03903 190
30.05850 193
30.07797 200
30.09744 171
30.11691 191
30.13638 209
30.15585 197
30.17532 183
30.19479 205
30.21426 204
30.23372 198
30.25319 181
30.27266 212
30.29213 183
30.31160 186
30.33107 174
30.35054 185
30.37001 173
30.38948 208
30.40895 208
30.42842 203
30.44788 180
30.46736 217
30.48682 220
30.50629 197
30.52576 185
30.54523 196
30.56470 201
30.58417 190
30.60364 174
30.62311 186
30.64258 179
30.66205 174
30.68152 182
30.70098 227
30.72045 201
30.73992 198
30.75939 183
30.77886 179
30.79833 195
30.81780 178
30.83727 184
30.85674 191
30.87621 189
30.89567 183
30.91515 168
30.93461 182
30.95408 179
30.97355 176
30.99302 175
31.01249 189
31.03196 196
31.05143 177
31.07090 167
31.09037 160
31.10984 163
31.12931 157
31.14877 192
31.16824 171
31.18771 172
31.20718 183
31.22665 186
31.24612 184
31.26559 194
31.28506 169
31.30453 189
31.32400 172
31.34347 186
31.36294 174
31.38241 202
31.40187 175
31.42134 175
31.44081 178
31.46028 166
31.47975 180
31.49922 179
31.51869 159
31.53816 175
31.55763 160
31.57710 174
31.59656 163
31.61603 173
31.63550 173
31.65497 179
31.67444 158
31.69391 167
31.71338 171
31.73285 128
31.75232 158
31.77179 166
31.79126 180
31.81073 159
31.8302  147
31.84966 158
31.86913 166
31.88860 162
31.90807 167
31.92754 150
31.94701 165
31.96648 158
31.98595 156
32.00542 156
32.02489 165
32.04436 144
32.06383 145
32.08329 164
32.10276 162
32.12223 171
32.14170 130
32.16117 166
32.18064 155
32.20011 156
32.21958 173
32.23905 148
32.25852 142
32.27798 159
32.29745 155
32.31692 144
32.33639 152
32.35586 167
32.37533 137
32.39480 141
32.41427 148
32.43374 143
32.45321 171
32.47268 148
32.49214 148
32.51162 151
32.53109 125
32.55056 133
32.57002 182
32.58949 156
32.60896 134
32.62843 137
32.64790 155
32.66737 145
32.68684 153
32.70631 156
32.72578 144
32.74525 131
32.76472 145
32.78418 153
32.80365 146
32.82312 159
32.84259 137
32.86206 136
32.88153 157
32.90100 150
32.92047 157
32.93994 137
32.95941 130
32.97887 128
32.99834 142
33.01781 150
33.03728 133
33.05675 140
33.07622 145
33.09569 152
33.11516 140
33.13463 144
33.15410 164
33.17357 158
33.19303 151
33.21250 124
33.23197 131
33.25145 145
33.27091 158
33.29038 139
33.30985 148
33.32932 114
33.34879 135
33.36826 118
33.38773 148
33.4072  131
33.42667 155
33.44614 129
33.46561 143
33.48507 146
33.50454 146
33.52401 126
33.54348 147
33.56295 155
33.58242 138
33.60189 143
33.62136 155
33.64083 155
33.66030 148
33.67976 145
33.69923 138
33.71870 145
33.73817 121
33.75764 137
33.77711 119
33.79658 137
33.81605 135
33.83552 132
33.85499 126
33.87446 145
33.89392 128
33.91339 136
33.93286 145
33.95233 134
33.97180 118
33.99127 140
34.01074 128
34.03021 118
34.04968 126
34.06915 133
34.08862 148
34.10808 128
34.12756 135
34.14703 136
34.1665  116
34.18596 124
34.20543 142
34.22490 146
34.24437 141
34.26384 124
34.28331 131
34.30278 150
34.32225 152
34.34172 132
34.36119 126
34.38065 128
34.40012 138
34.41959 108
34.43906 129
34.45853 134
34.47800 145
34.49747 135
34.51694 131
34.53641 133
34.55588 149
34.57535 119
34.59481 136
34.61428 123
34.63375 136
34.65322 115
34.67269 123
34.69216 141
34.71163 136
34.73110 152
34.75057 117
34.77004 127
34.78951 148
34.80897 143
34.82844 118
34.84791 129
34.86739 127
34.88685 139
34.90632 128
34.92579 125
34.94526 139
34.96473 139
34.98420 117
35.00367 132
35.02314 127
35.04261 119
35.06208 151
35.08154 121
35.10101 138
35.12048 131
35.13995 120
35.15942 140
35.17889 137
35.19836 123
35.21783 139
35.23730 122
35.25677 117
35.27624 135
35.29570 117
35.31517 130
35.33464 126
35.35411 131
35.37358 139
35.39305 130
35.41252 122
35.43199 121
35.45146 127
35.47093 142
35.49040 135
35.50986 138
35.52933 123
35.54880 121
35.56827 123
35.58774 120
35.60721 145
35.62668 140
35.64615 138
35.66562 128
35.68509 121
35.70456 122
35.72403 142
35.7435  133
35.76297 126
35.78243 112
35.80190 131
35.82137 135
35.84084 122
35.86031 144
35.87978 129
35.89925 150
35.91872 98
35.93819 134
35.95766 145
35.97713 118
35.99659 139
36.01606 139
36.03553 126
36.05500 133
36.07447 145
36.09394 148
36.11341 131
36.13288 120
36.15235 136
36.17182 106
36.19129 149
36.21075 125
36.23022 135
36.24969 151
36.26916 128
36.28863 123
36.30810 126
36.32757 161
36.34704 124
36.36651 123
36.38598 122
36.40545 123
36.42491 126
36.44438 131
36.46386 132
36.48332 122
36.50279 129
36.52226 118
36.54173 114
36.56120 143
36.58067 115
36.60014 117
36.61961 127
36.63908 116
36.65855 141
36.67802 133
36.69748 140
36.71695 128
36.73642 126
36.75589 124
36.77536 137
36.79483 146
36.81430 137
36.83377 140
36.85324 127
36.87271 130
36.89218 133
36.91164 140
36.93111 117
36.95058 130
36.97005 127
36.98952 112
37.00899 131
37.02846 128
37.04793 128
37.06740 112
37.08687 141
37.10634 128
37.12580 124
37.14527 149
37.16474 126
37.18421 116
37.20368 123
37.22315 138
37.24262 116
37.26209 155
37.28156 135
37.30103 152
37.32050 121
37.33997 116
37.35944 131
37.37891 133
37.39837 155
37.41784 134
37.43731 135
37.45678 139
37.47625 134
37.49572 118
37.51519 127
37.53466 125
37.55413 122
37.57360 138
37.59307 116
37.61253 122
37.63200 126
37.65147 117
37.67094 129
37.69041 147
37.70988 134
37.72935 128
37.74882 124
37.76829 126
37.78776 125
37.80723 133
37.82669 145
37.84616 157
37.86563 119
37.88510 136
37.90457 137
37.92404 132
37.94351 142
37.96298 128
37.98245 135
38.00192 139
38.02139 138
38.04085 125
38.06032 129
38.0798  138
38.09926 147
38.11873 144
38.13820 181
38.15767 174
38.17714 180
38.19661 198
38.21608 282
38.23555 349
38.25502 436
38.27449 505
38.29396 654
38.31342 645
38.33289 597
38.35236 472
38.37183 312
38.39130 209
38.41077 213
38.43024 169
38.44971 150
38.46918 147
38.48865 159
38.50812 147
38.52758 177
38.54705 162
38.56652 152
38.58599 141
38.60546 144
38.62493 141
38.64440 175
38.66387 153
38.68334 133
38.70281 137
38.72228 156
38.74174 147
38.76121 153
38.78068 151
38.80015 158
38.81962 146
38.83909 158
38.85856 145
38.87803 142
38.89750 139
38.91697 163
38.93644 163
38.95591 148
38.97538 149
38.99485 161
39.01431 136
39.03378 159
39.05325 159
39.07272 169
39.09219 184
39.11166 144
39.13113 140
39.1506  156
39.17007 154
39.18954 159
39.20901 173
39.22847 153
39.24794 149
39.26741 160
39.28688 164
39.30635 144
39.32582 141
39.34529 162
39.36476 153
39.38423 152
39.40370 154
39.42317 159
39.44263 184
39.46210 170
39.48157 171
39.50104 140
39.52051 164
39.53998 164
39.55945 136
39.57892 177
39.59839 158
39.61786 182
39.63732 147
39.65679 169
39.67627 173
39.69574 148
39.71520 153
39.73467 190
39.75414 157
39.77361 176
39.79308 158
39.81255 176
39.83202 186
39.85149 167
39.87096 190
39.89043 171
39.90990 179
39.92936 170
39.94883 189
39.96830 200
39.98777 187
40.00724 156
40.02671 193
40.04618 164
40.06565 193
40.08512 167
40.10459 199
40.12406 173
40.14352 194
40.16299 236
40.18246 212
40.20193 213
40.22140 189
40.24087 196
40.26034 197
40.27981 220
40.29928 194
40.31875 217
40.33821 221
40.35768 207
40.37715 216
40.39662 225
40.41609 256
40.43556 261
40.45503 216
40.47450 225
40.49397 237
40.51344 275
40.53291 252
40.55238 295
40.57185 275
40.59132 305
40.61079 336
40.63025 339
40.64972 443
40.66919 502
40.68866 567
40.70813 658
40.72760 814
40.74707 1042
40.76654 1220
40.78601 1335
40.80548 1377
40.82495 1335
40.84441 1038
40.86388 795
40.88335 615
40.90282 466
40.92229 396
40.94176 371
40.96123 361
40.98070 318
41.00017 338
41.01964 304
41.03910 342
41.05857 380
41.07804 412
41.09751 414
41.11698 434
41.13645 398
41.15592 440
41.17539 394
41.19486 327
41.21433 326
41.23380 296
41.25326 300
41.27273 277
41.29221 308
41.31168 282
41.33114 276
41.35061 300
41.37008 298
41.38955 276
41.40902 272
41.42849 278
41.44796 299
41.46743 265
41.4869  276
41.50637 299
41.52584 308
41.54530 276
41.56477 278
41.58424 306
41.60371 301
41.62318 293
41.64265 325
41.66212 326
41.68159 332
41.70106 342
41.72053 310
41.73999 309
41.75946 292
41.77893 335
41.79840 351
41.81787 368
41.83734 355
41.85681 319
41.87628 339
41.89575 362
41.91522 321
41.93469 375
41.95415 370
41.97362 340
41.99309 335
42.01256 357
42.03203 407
42.05150 420
42.07097 424
42.09044 330
42.10991 426
42.12938 410
42.14885 403
42.16832 471
42.18779 439
42.20726 449
42.22673 489
42.24619 506
42.26566 554
42.28513 635
42.30460 695
42.32407 789
42.34354 931
42.36301 1088
42.38248 1421
42.40195 1685
42.42142 1933
42.44088 2218
42.46035 2336
42.47982 2667
42.49929 3020
42.51876 3392
42.53823 3810
42.55770 4587
42.57717 5666
42.59664 7531
42.61611 10877
42.63558 16410
42.65504 25247
42.67451 37537
42.69398 49883
42.71345 59547
42.73292 61793
42.75239 56689
42.77186 45482
42.79133 36225
42.81080 33169
42.83027 33094
42.84974 32323
42.86920 27409
42.88868 18696
42.90815 10659
42.92762 5417
42.94708 3128
42.96655 2288
42.98602 1839
43.00549 1389
43.02496 1162
43.04443 1046
43.06390 930
43.08337 842
43.10284 727
43.12231 693
43.14177 664
43.16124 601
43.18071 534
43.20018 519
43.21965 519
43.23912 476
43.25859 474
43.27806 464
43.29753 430
43.31700 461
43.33647 431
43.35593 410
43.37540 414
43.39487 400
43.41434 379
43.43381 354
43.45328 355
43.47275 347
43.49222 341
43.51169 316
43.53116 342
43.55063 328
43.57009 334
43.58956 305
43.60903 315
43.62851 289
43.64797 285
43.66744 277
43.68691 293
43.70638 282
43.72585 290
43.74532 290
43.76479 285
43.78426 272
43.80373 257
43.8232  255
43.84266 274
43.86213 254
43.88160 271
43.90107 242
43.92054 271
43.94001 254
43.95948 259
43.97895 247
43.99842 251
44.01789 217
44.03736 215
44.05682 244
44.07629 191
44.09576 240
44.11523 198
44.13470 219
44.15417 226
44.17364 194
44.19311 205
44.21258 179
44.23205 216
44.25152 188
44.27098 214
44.29045 211
44.30992 214
44.32939 212
44.34886 230
44.36833 199
44.38780 220
44.40727 218
44.42674 180
44.44621 178
44.46568 168
44.48514 189
44.50462 195
44.52409 165
44.54355 178
44.56302 177
44.58249 169
44.60196 190
44.62143 170
44.64090 174
44.66037 175
44.67984 194
44.69931 195
44.71878 185
44.73825 172
44.75771 191
44.77718 173
44.79665 163
44.81612 169
44.83559 197
44.85506 167
44.87453 182
44.89400 155
44.91347 183
44.93294 154
44.95241 168
44.97187 161
44.99134 161
45.01081 151
45.03028 142
45.04975 147
45.06922 162
45.08869 164
45.10816 154
45.12763 134
45.14710 149
45.16657 165
45.18603 151
45.20550 131
45.22497 144
45.24444 134
45.26391 138
45.28338 131
45.30285 138
45.32232 145
45.34179 139
45.36126 137
45.38073 120
45.4002  133
45.41967 133
45.43914 123
45.45860 141
45.47807 150
45.49754 129
45.51701 135
45.53648 138
45.55595 127
45.57542 136
45.59489 144
45.61436 135
45.63383 129
45.65330 112
45.67276 127
45.69223 149
45.71170 136
45.73117 126
45.75064 145
45.77011 139
45.78958 107
45.80905 131
45.82852 141
45.84799 126
45.86746 140
45.88692 145
45.90639 120
45.92586 118
45.94533 136
45.96480 143
45.98427 125
46.00374 126
46.02321 136
46.04268 129
46.06215 122
46.08162 119
46.10108 102
46.12056 140
46.14003 130
46.15949 162
46.17896 127
46.19843 124
46.21790 121
46.23737 132
46.25684 119
46.27631 138
46.29578 142
46.31525 126
46.33472 134
46.35419 133
46.37365 148
46.39312 130
46.41259 133
46.43206 130
46.45153 109
46.47100 107
46.49047 117
46.50994 121
46.52941 121
46.54888 124
46.56835 128
46.58781 133
46.60728 105
46.62675 122
46.64622 104
46.66569 101
46.68516 122
46.70463 112
46.72410 123
46.74357 138
46.76304 115
46.78251 131
46.80197 92
46.82144 115
46.84091 124
46.86038 117
46.87985 127
46.89932 116
46.91879 114
46.93826 114
46.95773 115
46.97720 116
46.99667 112
47.01614 119
47.03561 112
47.05508 126
47.07454 111
47.09401 118
47.11348 118
47.13295 117
47.15242 133
47.17189 138
47.19136 116
47.21083 98
47.23030 128
47.24977 103
47.26924 122
47.28870 109
47.30817 137
47.32764 127
47.34711 115
47.36658 108
47.38605 112
47.40552 105
47.42499 118
47.44446 121
47.46393 109
47.48340 117
47.50286 99
47.52233 114
47.54180 112
47.56127 112
47.58074 106
47.60021 106
47.61968 133
47.63915 98
47.65862 125
47.67809 102
47.69755 111
47.71703 110
47.7365  111
47.75597 88
47.77543 104
47.79490 96
47.81437 112
47.83384 98
47.85331 94
47.87278 122
47.89225 115
47.91172 103
47.93119 97
47.95066 103
47.97013 101
47.98959 116
48.00906 125
48.02853 112
48.04800 101
48.06747 96
48.08694 117
48.10641 99
48.12588 114
48.14535 96
48.16482 107
48.18429 113
48.20375 98
48.22322 97
48.24269 110
48.26216 114
48.28163 104
48.30110 97
48.32057 121
48.34004 101
48.35951 102
48.37898 107
48.39844 111
48.41791 96
48.43738 87
48.45686 107
48.47632 106
48.49579 92
48.51526 101
48.53473 98
48.55420 99
48.57367 110
48.59314 114
48.61261 102
48.63208 99
48.65155 81
48.67102 137
48.69048 98
48.70995 103
48.72942 108
48.74889 116
48.76836 112
48.78783 104
48.80730 102
48.82677 90
48.84624 110
48.86571 93
48.88518 102
48.90464 111
48.92411 102
48.94358 96
48.96305 94
48.98252 114
49.00199 111
49.02146 106
49.04093 110
49.06040 109
49.07987 114
49.09933 107
49.11880 104
49.13827 107
49.15774 104
49.17721 108
49.19668 109
49.21615 109
49.23562 115
49.25509 100
49.27456 110
49.29403 106
49.31349 93
49.33297 99
49.35244 103
49.37191 96
49.39137 93
49.41084 114
49.43031 113
49.44978 123
49.46925 86
49.48872 115
49.50819 105
49.52766 103
49.54713 103
49.56660 104
49.58607 86
49.60553 112
49.62500 99
49.64447 87
49.66394 115
49.68341 96
49.70288 112
49.72235 97
49.74182 95
49.76129 115
49.78076 116
49.80022 99
49.81969 102
49.83916 113
49.85863 105
49.87810 98
49.89757 95
49.91704 114
49.93651 96
49.95598 115
49.97545 107
49.99492 113
50.01438 116
50.03385 115
50.05332 112
50.0728  85
50.09226 120
50.11173 82
50.13120 128
50.15067 105
50.17014 96
50.18961 112
50.20908 108
50.22855 91
50.24802 104
50.26749 127
50.28695 80
50.30642 112
50.32589 105
50.34536 87
50.36483 89
50.38430 82
50.40377 116
50.42324 110
50.44271 105
50.46218 88
50.48165 99
50.50111 101
50.52058 98
50.54005 94
50.55952 99
50.57899 109
50.59846 95
50.61793 93
50.63740 100
50.65687 113
50.67634 106
50.69581 109
50.71527 111
50.73474 102
50.75421 109
50.77368 111
50.79315 95
50.81262 95
50.83209 119
50.85156 91
50.87103 109
50.89050 105
50.90997 95
50.92944 109
50.94891 107
50.96838 107
50.98784 113
51.00731 100
51.02678 94
51.04625 108
51.06572 101
51.08519 101
51.10466 97
51.12413 98
51.1436  97
51.16307 115
51.18254 100
51.20200 107
51.22147 115
51.24094 100
51.26041 98
51.27988 93
51.29935 105
51.31882 125
51.33829 102
51.35776 92
51.37723 102
51.39670 101
51.41616 108
51.43563 78
51.45510 99
51.47457 99
51.49404 106
51.51351 106
51.53298 102
51.55245 113
51.57192 87
51.59139 88
51.61086 117
51.63032 90
51.64979 109
51.66927 107
51.68873 89
51.70820 80
51.72767 105
51.74714 90
51.76661 106
51.78608 112
51.80555 104
51.82502 102
51.84449 108
51.86396 98
51.88343 99
51.90289 96
51.92236 115
51.94183 82
51.96130 103
51.98077 104
52.00024 95
52.01971 116
52.03918 106
52.05865 107
52.07812 88
52.09759 93
52.11705 72
52.13652 118
52.15599 114
52.17546 96
52.19493 101
52.21440 113
52.23387 90
52.25334 103
52.27281 98
52.29228 122
52.31175 97
52.33121 93
52.35068 108
52.37015 78
52.38962 115
52.40909 102
52.42856 91
52.44803 85
52.46750 101
52.48697 102
52.50644 99
52.52591 98
52.54538 97
52.56485 95
52.58432 106
52.60378 104
52.62325 89
52.64272 92
52.66219 93
52.68166 117
52.70113 86
52.72060 111
52.74007 114
52.75954 100
52.77901 93
52.79848 78
52.81794 97
52.83741 116
52.85688 89
52.87635 98
52.89582 121
52.91529 117
52.93476 84
52.95423 111
52.97370 108
52.99317 90
53.01264 101
53.03210 98
53.05157 104
53.07104 108
53.09051 94
53.10998 78
53.12945 96
53.14892 120
53.16839 95
53.18786 97
53.20733 100
53.22680 103
53.24626 102
53.26573 107
53.28521 92
53.30467 91
53.32414 96
53.34361 105
53.36308 100
53.38255 112
53.40202 94
53.42149 87
53.44096 83
53.46043 99
53.4799  98
53.49937 101
53.51883 88
53.53830 102
53.55777 99
53.57724 92
53.59671 84
53.61618 97
53.63565 82
53.65512 114
53.67459 111
53.69406 94
53.71353 119
53.73299 95
53.75246 95
53.77193 83
53.79140 122
53.81087 90
53.83034 108
53.84981 110
53.86928 93
53.88875 107
53.90822 96
53.92769 109
53.94715 106
53.96662 98
53.98609 92
54.00556 109
54.02503 85
54.04450 92
54.06397 111
54.08344 100
54.10291 88
54.12238 113
54.14185 93
54.16132 101
54.18079 110
54.20026 109
54.21972 77
54.23919 102
54.25866 85
54.27813 96
54.29760 90
54.31707 98
54.33654 83
54.35601 94
54.37548 98
54.39495 109
54.41442 95
54.43388 93
54.45335 106
54.47282 95
54.49229 89
54.51176 106
54.53123 79
54.55070 113
54.57017 91
54.58964 84
54.60911 85
54.62858 111
54.64804 95
54.66751 90
54.68698 94
54.70645 89
54.72592 89
54.74539 97
54.76486 93
54.78433 92
54.80380 102
54.82327 98
54.84273 103
54.86220 98
54.88168 89
54.90115 99
54.92061 96
54.94008 105
54.95955 110
54.97902 118
54.99849 94
55.01796 108
55.03743 107
55.0569  97
55.07637 100
55.09584 97
55.11531 87
55.13477 90
55.15424 87
55.17371 89
55.19318 104
55.21265 97
55.23212 87
55.25159 120
55.27106 88
55.29053 117
55.31000 105
55.32947 101
55.34893 113
55.36840 93
55.38787 85
55.40734 110
55.42681 96
55.44628 105
55.46575 98
55.48522 125
55.50469 106
55.52416 103
55.54362 101
55.56309 92
55.58256 102
55.60203 105
55.62150 112
55.64097 87
55.66044 113
55.67991 96
55.69938 111
55.71885 107
55.73832 95
55.75779 94
55.77726 98
55.79673 95
55.8162  107
55.83566 117
55.85513 79
55.87460 92
55.89407 79
55.91354 96
55.93301 106
55.95248 96
55.97195 118
55.99142 75
56.01089 93
56.03036 94
56.04982 90
56.06929 119
56.08876 97
56.10823 103
56.12770 105
56.14717 106
56.16664 114
56.18611 112
56.20558 120
56.22505 129
56.24451 113
56.26398 92
56.28345 89
56.30292 113
56.32239 97
56.34186 89
56.36133 101
56.38080 100
56.40027 92
56.41974 102
56.43921 102
56.45867 95
56.47814 103
56.49762 95
56.51709 108
56.53655 104
56.55602 97
56.57549 89
56.59496 99
56.61443 113
56.63390 93
56.65337 110
56.67284 88
56.69231 102
56.71178 111
56.73125 103
56.75071 87
56.77018 99
56.78965 91
56.80912 85
56.82859 101
56.84806 106
56.86753 102
56.88700 98
56.90647 101
56.92594 104
56.94540 97
56.96487 100
56.98434 88
57.00381 99
57.02328 94
57.04275 77
57.06222 105
57.08169 98
57.10116 99
57.12063 92
57.14010 94
57.15956 106
57.17903 97
57.19850 81
57.21797 98
57.23744 76
57.25691 87
57.27638 99
57.29585 102
57.31532 83
57.33479 80
57.35426 110
57.37373 98
57.3932  87
57.41267 71
57.43214 109
57.45160 101
57.47107 104
57.49054 87
57.51001 89
57.52948 104
57.54895 97
57.56842 98
57.58789 110
57.60736 96
57.62683 96
57.64629 93
57.66576 96
57.68523 100
57.70470 81
57.72417 92
57.74364 86
57.76311 88
57.78258 86
57.80205 115
57.82152 92
57.84099 89
57.86045 89
57.87992 93
57.89939 93
57.91886 98
57.93833 105
57.95780 98
57.97727 108
57.99674 87
58.01621 95
58.03568 88
58.05515 85
58.07461 93
58.09409 86
58.11356 88
58.13303 80
58.15249 87
58.17196 103
58.19143 87
58.21090 100
58.23037 90
58.24984 93
58.26931 86
58.28878 105
58.30825 106
58.32772 94
58.34718 79
58.36665 94
58.38612 91
58.40559 82
58.42506 83
58.44453 87
58.46400 94
58.48347 89
58.50294 87
58.52241 92
58.54188 90
58.56134 85
58.58081 110
58.60028 97
58.61975 92
58.63922 114
58.65869 86
58.67816 92
58.69763 89
58.71710 72
58.73657 106
58.75604 107
58.77550 98
58.79497 116
58.81444 103
58.83392 95
58.85338 99
58.87285 110
58.89232 84
58.91179 114
58.93126 98
58.95073 104
58.97020 99
58.98967 101
59.00914 91
59.02861 95
59.04807 101
59.06754 90
59.08701 100
59.10648 82
59.12595 88
59.14542 99
59.16489 103
59.18436 95
59.20383 90
59.22330 98
59.24277 75
59.26223 110
59.28170 97
59.30117 72
59.32064 81
59.34011 105
59.35958 92
59.37905 93
59.39852 95
59.41799 91
59.43746 92
59.45693 122
59.47639 118
59.49586 116
59.51533 112
59.53480 78
59.55427 104
59.57374 99
59.59321 109
59.61268 105
59.63215 111
59.65162 109
59.67109 125
59.69055 112
59.71003 100
59.7295  110
59.74896 109
59.76843 105
59.78790 104
59.80737 102
59.82684 90
59.84631 93
59.86578 119
59.88525 118
59.90472 97
59.92419 107
59.94366 113
59.96312 93
59.98259 93
60.00206 96
60.02153 95
60.04100 101
60.06047 99
60.07994 91
60.09941 104
60.11888 102
60.13835 96
60.15782 122
60.17728 99
60.19675 105
60.21622 102
60.23569 125
60.25516 97
60.27463 103
60.29410 90
60.31357 101
60.33304 85
60.35251 103
60.37198 97
60.39144 108
60.41091 96
60.43038 95
60.44985 91
60.46932 83
60.48879 75
60.50826 94
60.52773 92
60.54720 97
60.56667 87
60.58614 102
60.60561 89
60.62508 100
60.64455 92
60.66401 94
60.68348 86
60.70295 79
60.72242 91
60.74189 91
60.76136 82
60.78083 81
60.80030 84
60.81977 75
60.83924 91
60.85871 76
60.87817 118
60.89764 79
60.91711 95
60.93658 67
60.95605 80
60.97552 91
60.99499 98
61.01446 96
61.03393 100
61.05340 87
61.07287 76
61.09233 86
61.11180 83
61.13127 98
61.15074 94
61.17021 82
61.18968 86
61.20915 88
61.22862 82
61.24809 90
61.26756 78
61.28703 91
61.30649 93
61.32597 79
61.34544 88
61.36490 94
61.38437 84
61.40384 86
61.42331 96
61.44278 90
61.46225 86
61.48172 82
61.50119 91
61.52066 74
61.54013 100
61.55960 104
61.57906 96
61.59853 113
61.61800 104
61.63747 85
61.65694 102
61.67641 87
61.69588 80
61.71535 87
61.73482 98
61.75429 100
61.77376 101
61.79322 80
61.81269 100
61.83216 79
61.85163 102
61.87110 91
61.89057 100
61.91004 100
61.92951 87
61.94898 85
61.96845 103
61.98792 98
62.00738 84
62.02685 92
62.04632 74
62.06579 107
62.08526 88
62.10473 104
62.12420 93
62.14367 94
62.16314 94
62.18261 111
62.20208 84
62.22155 89
62.24102 74
62.26049 88
62.27995 109
62.29942 110
62.31889 87
62.33836 101
62.35783 83
62.37730 94
62.39677 74
62.41624 75
62.43571 96
62.45518 105
62.47465 94
62.49411 95
62.51358 76
62.53305 93
62.55252 82
62.57199 82
62.59146 83
62.61093 78
62.63040 92
62.64987 95
62.66934 97
62.68881 81
62.70827 101
62.72774 78
62.74721 78
62.76668 96
62.78615 94
62.80562 108
62.82509 83
62.84456 86
62.86403 88
62.88350 79
62.90296 102
62.92244 96
62.94191 68
62.96138 92
62.98084 87
63.00031 98
63.01978 102
63.03925 104
63.05872 66
63.07819 56
63.09766 97
63.11713 102
63.1366  88
63.15607 94
63.17554 84
63.19500 76
63.21447 101
63.23394 81
63.25341 81
63.27288 89
63.29235 92
63.31182 118
63.33129 101
63.35076 104
63.37023 108
63.38970 107
63.40916 103
63.42863 94
63.44810 109
63.46757 85
63.48704 125
63.50651 118
63.52598 107
63.54545 103
63.56492 112
63.58439 102
63.60385 99
63.62332 131
63.64279 108
63.66227 81
63.68173 101
63.70120 106
63.72067 101
63.74014 86
63.75961 106
63.77908 97
63.79855 98
63.81802 111
63.83749 100
63.85696 87
63.87643 107
63.89589 97
63.91536 89
63.93483 111
63.95430 83
63.97377 92
63.99324 89
64.01271 89
64.03218 77
64.05165 103
64.07112 88
64.09059 88
64.11006 83
64.12952 103
64.14899 94
64.16846 82
64.18793 98
64.20740 89
64.22687 81
64.24634 82
64.26581 96
64.28527 84
64.30474 76
64.32421 104
64.34368 99
64.36315 97
64.38262 106
64.4021  105
64.42156 89
64.44103 109
64.46050 115
64.47997 109
64.49944 107
64.51891 113
64.53838 111
64.55784 98
64.57731 121
64.59678 109
64.61625 113
64.63572 100
64.65519 111
64.67466 77
64.69413 100
64.7136  89
64.73307 100
64.75254 83
64.77201 93
64.79148 93
64.81095 93
64.83041 101
64.84988 95
64.86935 108
64.88882 88
64.90829 103
64.92776 102
64.94723 82
64.96670 85
64.98616 97
65.00563 86
65.02510 86
65.04457 74
65.06404 75
65.08351 90
65.10298 97
65.12245 84
65.14192 85
65.16139 88
65.18086 92
65.20033 96
65.21980 79
65.23927 47
65.25873 89
65.27820 84
65.29767 97
65.31714 81
65.33661 79
65.35608 80
65.37555 103
65.39502 102
65.41449 85
65.43396 81
65.45343 109
65.4729  85
65.49237 94
65.51184 88
65.53130 99
65.55077 78
65.57024 93
65.58971 87
65.60918 102
65.62865 80
65.64812 81
65.66759 90
65.68705 80
65.70652 95
65.72599 86
65.74546 95
65.76493 91
65.78440 100
65.80387 85
65.82334 87
65.84281 87
65.86228 86
65.88175 105
65.90122 115
65.92069 112
65.94016 95
65.95962 95
65.97909 106
65.99856 96
66.01803 98
66.03750 95
66.05697 98
66.07644 107
66.09590 100
66.11537 89
66.13485 89
66.15432 102
66.17379 106
66.19326 86
66.21273 99
66.23219 89
66.25166 96
66.27113 94
66.29060 109
66.31007 94
66.32954 93
66.34901 86
66.36848 90
66.38794 93
66.40741 78
66.42688 96
66.44635 106
66.46582 89
66.48529 92
66.50476 102
66.52423 90
66.54370 83
66.56317 84
66.58264 86
66.60211 94
66.62158 88
66.64105 86
66.66051 86
66.67998 105
66.69945 85
66.71892 104
66.73839 107
66.75786 88
66.77733 101
66.79679 83
66.81626 73
66.83573 92
66.85520 97
66.87468 78
66.89415 67
66.91362 99
66.93308 77
66.95255 92
66.97202 96
66.99149 101
67.01096 87
67.03043 100
67.04990 93
67.06937 108
67.08883 105
67.10830 102
67.12777 89
67.14724 77
67.16671 89
67.18618 104
67.20565 90
67.22512 91
67.24459 108
67.26406 94
67.28353 94
67.30300 87
67.32247 101
67.34194 69
67.36140 80
67.38087 82
67.40034 107
67.41981 86
67.43928 100
67.45875 72
67.47822 73
67.49768 80
67.51715 84
67.53662 93
67.55609 83
67.57556 99
67.59503 93
67.61451 107
67.63397 97
67.65344 94
67.67291 95
67.69238 108
67.71185 84
67.73132 90
67.75079 76
67.77026 71
67.78972 80
67.80919 83
67.82866 85
67.84813 108
67.86760 96
67.88707 90
67.90654 110
67.92601 78
67.94548 75
67.96495 84
67.98442 95
68.00389 89
68.02336 65
68.04283 103
68.06229 100
68.08176 85
68.10123 109
68.12070 104
68.14017 101
68.15964 105
68.17911 100
68.19857 116
68.21804 100
68.23751 93
68.25698 86
68.27645 86
68.29592 86
68.31539 90
68.33486 98
68.35433 80
68.37380 97
68.39327 87
68.41274 88
68.43221 80
68.45168 88
68.47115 89
68.49061 94
68.51008 98
68.52955 80
68.54902 77
68.56849 86
68.58796 80
68.60743 91
68.6269  97
68.64637 82
68.66584 77
68.68531 79
68.70478 87
68.72425 93
68.74372 101
68.76318 88
68.78265 88
68.80212 74
68.82159 88
68.84106 104
68.86053 87
68.88000 99
68.89946 80
68.91893 118
68.93840 83
68.95787 88
68.97734 107
68.99681 95
69.01628 91
69.03575 85
69.05522 87
69.07469 87
69.09416 93
69.11363 84
69.13310 91
69.15257 94
69.17204 87
69.19150 121
69.21097 96
69.23044 99
69.24991 90
69.26938 86
69.28885 95
69.30832 86
69.32778 113
69.34726 99
69.36673 92
69.3862  111
69.40567 98
69.42514 99
69.44461 79
69.46407 97
69.48354 86
69.50301 85
69.52248 91
69.54195 114
69.56142 96
69.58089 91
69.60035 80
69.61982 98
69.63929 80
69.65876 78
69.67823 88
69.69770 94
69.71717 88
69.73664 93
69.75611 88
69.77558 92
69.79505 85
69.81452 87
69.83399 105
69.85346 90
69.87292 79
69.89239 84
69.91186 86
69.93133 83
69.95080 83
69.97027 96
69.98974 93
70.00921 110
70.02867 105
70.04814 96
70.06761 88
70.08709 85
70.10656 80
70.12603 90
70.1455  88
70.16496 90
70.18443 82
70.20390 93
70.22337 82
70.24284 100
70.26231 131
70.28178 101
70.30124 88
70.32071 87
70.34018 89
70.35965 118
70.37912 95
70.39859 88
70.41806 96
70.43753 110
70.45700 108
70.47647 125
70.49594 122
70.51541 142
70.53488 135
70.55435 118
70.57381 163
70.59328 144
70.61275 153
70.63222 173
70.65169 154
70.67116 114
70.69063 109
70.71010 105
70.72956 97
70.74903 113
70.76850 108
70.78797 102
70.80744 96
70.82692 121
70.84639 87
70.86585 78
70.88532 90
70.90479 84
70.92426 89
70.94373 124
70.96320 94
70.98267 79
71.00213 86
71.02160 88
71.04107 102
71.06054 91
71.08001 77
71.09948 109
71.11895 92
71.13842 114
71.15789 93
71.17736 98
71.19683 96
71.21630 110
71.23577 113
71.25524 96
71.27470 99
71.29417 101
71.31364 123
71.33311 78
71.35258 91
71.37205 106
71.39152 92
71.41099 78
71.43045 106
71.44992 101
71.46939 95
71.48886 93
71.50833 103
71.52780 92
71.54727 88
71.56674 96
71.58621 93
71.60568 91
71.62515 91
71.64462 107
71.66409 87
71.68356 103
71.70302 75
71.72249 102
71.74196 102
71.76143 104
71.78090 101
71.80037 108
71.81984 108
71.83931 118
71.85878 125
71.87825 104
71.89772 113
71.91719 110
71.93666 91
71.95613 113
71.97559 111
71.99506 84
72.01453 101
72.03400 143
72.05347 88
72.07294 96
72.09241 88
72.11188 113
72.13134 94
72.15081 97
72.17028 103
72.18975 89
72.20922 103
72.22869 88
72.24816 81
72.26763 102
72.28710 109
72.30657 99
72.32604 96
72.34551 103
72.36498 100
72.38445 92
72.40391 89
72.42338 101
72.44285 100
72.46232 96
72.48179 81
72.50126 106
72.52073 85
72.54019 77
72.55966 82
72.57914 89
72.59861 100
72.61808 89
72.63755 110
72.65702 99
72.67648 94
72.69595 89
72.71542 103
72.73489 94
72.75436 105
72.77383 93
72.79330 94
72.81277 101
72.83223 88
72.85170 83
72.87117 94
72.89064 101
72.91011 90
72.92958 95
72.94905 89
72.96852 95
72.98799 87
73.00746 98
73.02693 89
73.04640 90
73.06587 91
73.08534 87
73.10480 96
73.12427 88
73.14374 91
73.16321 83
73.18268 85
73.20215 113
73.22162 87
73.24108 116
73.26055 124
73.28002 95
73.2995  96
73.31897 95
73.33844 114
73.35791 122
73.37737 98
73.39684 102
73.41631 89
73.43578 112
73.45525 92
73.47472 118
73.49419 109
73.51366 104
73.53312 95
73.55259 93
73.57206 94
73.59153 100
73.61100 94
73.63047 92
73.64994 86
73.66941 115
73.68888 85
73.70835 114
73.72782 101
73.74729 106
73.76676 125
73.78623 128
73.80569 155
73.82516 151
73.84463 174
73.86410 174
73.88357 175
73.90304 185
73.92251 193
73.94197 226
73.96144 229
73.98091 258
74.00038 288
74.01985 260
74.03933 309
74.0588  298
74.07826 310
74.09773 363
74.11720 484
74.13667 511
74.15614 759
74.17561 1102
74.19508 1518
74.21455 2230
74.23401 3048
74.25348 4308
74.27295 5147
74.29242 5089
74.31189 3879
74.33136 2325
74.35083 1491
74.3703  1056
74.38977 868
74.40924 957
74.42871 1138
74.44818 1547
74.46765 1992
74.48712 2410
74.50658 2651
74.52605 2213
74.54552 1477
74.56499 956
74.58446 565
74.60393 379
74.62340 310
74.64286 261
74.66233 174
74.68180 179
74.70127 169
74.72074 143
74.74021 127
74.75968 145
74.77915 125
74.79862 125
74.81809 120
74.83756 121
74.85703 108
74.87650 113
74.89597 119
74.91544 99
74.93490 121
74.95437 116
74.97384 115
74.99331 108
75.01278 109
75.03225 94
75.05172 102
75.07119 113
75.09066 105
75.11013 94
75.12960 105
75.14907 104
75.16854 105
75.18801 97
75.20747 105
75.22694 92
75.24641 105
75.26588 99
75.28535 95
75.30482 109
75.32429 107
75.34375 74
75.36322 99
75.38269 94
75.40216 106
75.42163 114
75.44110 110
75.46057 86
75.48004 81
75.49951 90
75.51898 80
75.53845 85
75.55792 100
75.57739 106
75.59686 91
75.61633 97
75.63579 68
75.65526 89
75.67473 84
75.69420 98
75.71367 96
75.73314 73
75.75261 89
75.77207 91
75.79155 76
75.81102 93
75.83049 92
75.84996 108
75.86943 95
75.88890 100
75.90836 82
75.92783 97
75.94730 88
75.96677 104
75.98624 83
76.00571 95
76.02518 111
76.04464 99
76.06411 97
76.08358 99
76.10305 107
76.12252 96
76.14199 81
76.16146 92
76.18093 115
76.20040 96
76.21987 94
76.23934 121
76.25881 87
76.27828 98
76.29775 98
76.31722 88
76.33668 85
76.35615 99
76.37562 89
76.39509 85
76.41456 87
76.43403 108
76.45350 77
76.47296 87
76.49243 84
76.51190 77
76.53138 86
76.55085 82
76.57032 76
76.58979 74
76.60925 83
76.62872 86
76.64819 85
76.66766 96
76.68713 72
76.70660 83
76.72607 97
76.74553 74
76.76500 92
76.78447 91
76.80394 83
76.82341 85
76.84288 81
76.86235 85
76.88182 73
76.90129 75
76.92076 101
76.94023 90
76.95970 85
76.97917 90
76.99864 85
77.01811 77
77.03757 78
77.05704 104
77.07651 84
77.09598 84
77.11545 83
77.13492 73
77.15439 86
77.17385 87
77.19332 81
77.21279 86
77.23226 83
77.25174 90
77.27121 73
77.29068 86
77.31014 60
77.32961 78
77.34908 96
77.36855 89
77.38802 87
77.40749 83
77.42696 82
77.44642 87
77.46589 88
77.48536 83
77.50483 71
77.52430 87
77.54377 84
77.56324 81
77.58271 85
77.60218 74
77.62165 85
77.64112 76
77.66059 85
77.68006 73
77.69953 96
77.71900 73
77.73846 80
77.75793 86
77.77740 71
77.79687 60
77.81634 72
77.83581 91
77.85528 82
77.87474 77
77.89421 79
77.91368 81
77.93315 78
77.95262 66
77.97209 82
77.99157 84
78.01103 59
78.03050 71
78.04997 72
78.06944 75
78.08891 91
78.10838 82
78.12785 73
78.14731 94
78.16678 85
78.18625 67
78.20572 69
78.22519 86
78.24466 83
78.26413 78
78.2836  67
78.30307 69
78.32254 78
78.34201 68
78.36148 74
78.38095 88
78.40042 92
78.41989 72
78.43935 71
78.45882 76
78.47829 71
78.49776 76
78.51723 72
78.53670 87
78.55617 80
78.57563 83
78.59510 65
78.61457 82
78.63404 84
78.65351 88
78.67298 95
78.69245 71
78.71192 79
78.73139 84
78.75086 72
78.77033 74
78.78980 82
78.80927 76
78.82874 60
78.84820 86
78.86767 77
78.88714 75
78.90661 78
78.92608 60
78.94555 72
78.96502 86
78.98448 94
79.00396 77
79.02343 84
79.0429  74
79.06237 87
79.08184 80
79.10131 73
79.12078 79
79.14024 62
79.15971 71
79.17918 79
79.19865 76
79.21812 66
79.23759 71
79.25706 70
79.27652 61
79.29599 77
79.31546 82
79.33493 60
79.35440 81
79.37387 72
79.39334 69
79.41281 63
79.43228 78
79.45175 67
79.47122 91
79.49069 73
79.51016 87
79.52963 64
79.54909 83
79.56856 88
79.58803 86
79.60750 80
79.62697 93
79.64644 90
79.66591 86
79.68537 87
79.70484 118
79.72431 93
79.74379 99
79.76326 84
79.78273 84
79.8022  83
79.82167 85
79.84113 68
79.86060 70
79.88007 89
79.89954 84
79.91901 81
79.93848 76
79.95795 65
79.97741 72
79.99688 78
80.01635 76
80.03582 81
80.05529 86
80.07476 81
80.09423 82
80.11370 86
80.13317 85
80.15264 86
80.17211 84
80.19158 72
80.21105 86
80.23052 88
80.24998 79
80.26945 79
80.28892 85
80.30839 67
80.32786 88
80.34733 79
80.36680 72
80.38626 72
80.40573 76
80.42520 99
80.44467 86
80.46414 81
80.48362 82
80.50309 104
80.52256 77
80.54202 93
80.56149 103
80.58096 88
80.60043 81
80.61990 91
80.63937 91
80.65884 85
80.67830 88
80.69777 81
80.71724 78
80.73671 78
80.75618 93
80.77565 76
80.79512 72
80.81459 95
80.83406 73
80.85353 71
80.87300 89
80.89247 76
80.91194 79
80.93141 87
80.95087 99
80.97034 78
80.98981 95
81.00928 98
81.02875 70
81.04822 58
81.06769 78
81.08715 75
81.10662 73
81.12609 83
81.14556 69
81.16503 65
81.18450 65
81.20397 75
81.22345 65
81.24291 85
81.26238 78
81.28185 78
81.30132 95
81.32079 77
81.34026 69
81.35973 73
81.37919 72
81.39866 83
81.41813 76
81.43760 69
81.45707 67
81.47654 62
81.49601 68
81.51548 62
81.53495 68
81.55442 73
81.57389 73
81.59336 60
81.61283 65
81.63230 73
81.65176 81
81.67123 73
81.69070 69
81.71017 83
81.72964 67
81.74911 76
81.76858 65
81.78804 80
81.80751 60
81.82698 84
81.84645 73
81.86592 75
81.88539 72
81.90486 75
81.92433 58
81.94380 67
81.96327 72
81.98274 65
82.00221 78
82.02168 86
82.04115 70
82.06062 67
82.08008 61
82.09955 76
82.11902 73
82.13849 62
82.15796 74
82.17743 85
82.19690 89
82.21637 84
82.23584 75
82.25531 77
82.27478 75
82.29425 85
82.31372 79
82.33319 61
82.35265 66
82.37212 78
82.39159 89
82.41106 86
82.43053 67
82.45000 68
82.46947 82
82.48893 60
82.50840 68
82.52787 62
82.54734 79
82.56681 67
82.58628 94
82.60575 82
82.62522 80
82.64469 78
82.66416 84
82.68363 68
82.70310 79
82.72257 78
82.74204 62
82.76151 95
82.78097 60
82.80044 94
82.81991 88
82.83938 89
82.85885 76
82.87832 72
82.89779 86
82.91725 87
82.93672 76
82.9562  86
82.97567 71
82.99514 99
83.01461 67
83.03408 90
83.05354 76
83.07301 102
83.09248 81
83.11195 68
83.13142 68
83.15089 66
83.17036 83
83.18982 78
83.20929 74
83.22876 83
83.24823 72
83.26770 72
83.28717 88
83.30664 62
83.32611 70
83.34558 59
83.36505 92
83.38452 78
83.40399 65
83.42346 56
83.44293 70
83.46240 82
83.48186 71
83.50133 74
83.52080 79
83.54027 66
83.55974 70
83.57921 65
83.59868 66
83.61814 63
83.63761 64
83.65708 55
83.67655 67
83.69603 84
83.7155  86
83.73497 73
83.75443 64
83.77390 82
83.79337 78
83.81284 91
83.83231 71
83.85178 87
83.87125 75
83.89071 80
83.91018 77
83.92965 83
83.94912 79
83.96859 70
83.98806 70
84.00753 53
84.02700 87
84.04647 62
84.06594 72
84.08541 74
84.10488 83
84.12435 73
84.14382 82
84.16329 74
84.18275 72
84.20222 80
84.22169 64
84.24116 71
84.26063 58
84.28010 74
84.29957 63
84.31903 64
84.33850 61
84.35797 76
84.37744 72
84.39691 71
84.41638 76
84.43586 78
84.45532 68
84.47479 79
84.49426 76
84.51373 70
84.53320 74
84.55267 66
84.57214 81
84.59160 76
84.61107 83
84.63054 64
84.65001 89
84.66948 67
84.68895 62
84.70842 70
84.72789 65
84.74736 83
84.76683 67
84.78630 62
84.80577 70
84.82524 74
84.84471 71
84.86418 70
84.88364 73
84.90311 78
84.92258 64
84.94205 67
84.96152 93
84.98099 77
85.00046 81
85.01992 70
85.03939 68
85.05886 66
85.07833 61
85.09780 51
85.11727 74
85.13674 81
85.15621 61
85.17568 70
85.19515 77
85.21462 69
85.23409 73
85.25356 66
85.27303 60
85.29249 70
85.31196 63
85.33143 91
85.35090 63
85.37037 73
85.38984 64
85.40931 85
85.42878 74
85.44825 82
85.46772 88
85.48719 75
85.50666 89
85.52613 78
85.54560 82
85.56507 91
85.58453 91
85.60400 84
85.62347 98
85.64294 117
85.66241 105
85.68188 125
85.70135 103
85.72081 120
85.74028 131
85.75975 140
85.77922 120
85.79869 134
85.81816 124
85.83763 127
85.85710 96
85.87657 95
85.89604 91
85.91551 96
85.93498 83
85.95445 86
85.97392 90
85.99338 71
86.01285 67
86.03232 74
86.05179 64
86.07126 78
86.09073 71
86.11020 61
86.12967 70
86.14913 66
86.16861 66
86.18808 72
86.20755 87
86.22702 72
86.24649 82
86.26596 60
86.28542 68
86.30489 64
86.32436 61
86.34383 85
86.36330 97
86.38277 93
86.40224 85
86.42170 82
86.44117 85
86.46064 70
86.48011 80
86.49958 71
86.51905 81
86.53852 82
86.55799 72
86.57746 92
86.59693 79
86.61640 86
86.63587 79
86.65534 77
86.67481 83
86.69427 79
86.71374 74
86.73321 78
86.75268 82
86.77215 67
86.79162 66
86.81109 76
86.83056 69
86.85002 61
86.86949 64
86.88896 71
86.90844 69
86.92791 79
86.94738 72
86.96685 71
86.98631 75
87.00578 57
87.02525 69
87.04472 71
87.06419 70
87.08366 58
87.10313 84
87.12259 64
87.14206 70
87.16153 82
87.18100 90
87.20047 71
87.21994 68
87.23941 69
87.25888 64
87.27835 74
87.29782 62
87.31729 70
87.33676 70
87.35623 80
87.37570 73
87.39516 71
87.41463 66
87.43410 79
87.45357 63
87.47304 74
87.49251 62
87.51198 72
87.53145 87
87.55091 71
87.57038 66
87.58985 73
87.60932 71
87.62879 79
87.64827 78
87.66774 69
87.68720 62
87.70667 64
87.72614 66
87.74561 58
87.76508 60
87.78455 63
87.80402 70
87.82348 56
87.84295 58
87.86242 65
87.88189 70
87.90136 64
87.92083 66
87.94030 71
87.95977 53
87.97924 62
87.99871 53
88.01818 68
88.03765 63
88.05712 66
88.07659 77
88.09605 69
88.11552 68
88.13499 71
88.15446 55
88.17393 70
88.19340 72
88.21287 76
88.23234 78
88.25180 64
88.27127 52
88.29074 73
88.31021 54
88.32968 58
88.34915 70
88.36862 69
88.38809 78
88.40756 69
88.42703 75
88.44650 71
88.46597 76
88.48544 69
88.50491 77
88.52437 76
88.54384 66
88.56331 66
88.58278 81
88.60225 60
88.62172 66
88.64119 57
88.66066 63
88.68013 59
88.6996  70
88.71907 68
88.73854 76
88.75801 68
88.77748 71
88.79694 92
88.81641 53
88.83588 63
88.85535 55
88.87482 61
88.89429 61
88.91376 71
88.93323 56
88.95269 60
88.97216 73
88.99163 67
89.01110 67
89.03057 74
89.05004 66
89.06951 57
89.08898 76
89.10845 77
89.12792 68
89.14739 77
89.16686 64
89.18633 69
89.20580 70
89.22526 86
89.24473 82
89.26420 68
89.28367 71
89.30314 72
89.32261 71
89.34208 75
89.36154 75
89.38102 73
89.40049 78
89.41996 75
89.43943 75
89.4589  79
89.47837 74
89.49783 59
89.51730 89
89.53677 73
89.55624 81
89.57571 63
89.59518 81
89.61465 64
89.63412 80
89.65358 67
89.67305 71
89.69252 58
89.71199 100
89.73146 75
89.75093 89
89.77040 76
89.78987 72
89.80934 87
89.82881 79
89.84828 67
89.86775 81
89.88722 87
89.90669 92
89.92615 85
89.94562 124
89.96509 110
89.98456 111
90.00403 117
90.02350 123
90.04297 129
90.06243 129
90.08190 123
90.10137 129
90.12085 146
90.14032 179
90.15979 149
90.17926 181
90.19872 172
90.21819 203
90.23766 194
90.25713 248
90.27660 241
90.29607 301
90.31554 302
90.33500 371
90.35447 375
90.37394 423
90.39341 501
90.41288 585
90.43235 791
90.45182 972
90.47129 1240
90.49076 1698
90.51023 2590
90.52970 3409
90.54917 4449
90.56864 5110
90.58811 5301
90.60758 5085
90.62704 4151
90.64651 2980
90.66598 1897
90.68545 1342
90.70492 993
90.72439 834
90.74386 804
90.76332 845
90.78279 1059
90.80226 1327
90.82173 1826
90.84120 2160
90.86068 2604
90.88015 2688
90.89961 2575
90.91908 2236
90.93855 1605
90.95802 1082
90.97749 693
90.99696 474
91.01643 319
91.03589 277
91.05536 201
91.07483 189
91.09430 177
91.11377 138
91.13324 154
91.15271 132
91.17218 118
91.19165 137
91.21112 120
91.23059 92
91.25006 91
91.26953 100
91.28900 106
91.30847 96
91.32793 89
91.34740 77
91.36687 92
91.38634 101
91.40581 76
91.42528 76
91.44475 73
91.46421 90
91.48368 70
91.50315 82
91.52262 81
91.54209 85
91.56156 87
91.58103 89
91.60050 74
91.61997 81
91.63944 74
91.65891 85
91.67838 83
91.69785 60
91.71732 64
91.73678 73
91.75625 75
91.77572 84
91.79519 85
91.81466 69
91.83413 70
91.85360 74
91.87307 68
91.89254 73
91.91201 68
91.93148 61
91.95095 73
91.97042 72
91.98989 62
92.00936 58
92.02882 55
92.04829 69
92.06776 82
92.08723 59
92.10670 76
92.12617 79
92.14564 76
92.16510 66
92.18457 69
92.20404 85
92.22351 59
92.24298 76
92.26245 68
92.28192 65
92.30139 81
92.32086 80
92.34033 73
92.35980 64
92.37927 63
92.39874 70
92.41821 58
92.43767 78
92.45714 60
92.47661 62
92.49608 61
92.51555 68
92.53502 75
92.55449 73
92.57396 66
92.59343 62
92.6129  47
92.63237 76
92.65184 91
92.67131 75
92.69078 73
92.71025 75
92.72971 76
92.74918 77
92.76865 59
92.78812 62
92.80759 75
92.82706 71
92.84653 65
92.86599 63
92.88546 75
92.90493 76
92.92440 59
92.94387 68
92.96334 79
92.98281 63
93.00228 71
93.02175 68
93.04122 67
93.06069 79
93.08016 69
93.09963 65
93.11910 60
93.13856 79
93.15803 69
93.17750 48
93.19697 70
93.21644 68
93.23591 72
93.25538 51
93.27485 68
93.29431 60
93.31378 58
93.33326 67
93.35273 51
93.3722  82
93.39167 72
93.41114 66
93.43060 64
93.45007 58
93.46954 59
93.48901 55
93.50848 61
93.52795 57
93.54742 71
93.56688 62
93.58635 74
93.60582 50
93.62529 61
93.64476 70
93.66423 76
93.68370 54
93.70317 57
93.72264 67
93.74211 66
93.76158 71
93.78105 58
93.80052 72
93.81999 64
93.83945 72
93.85892 74
93.87839 77
93.89786 76
93.91733 74
93.93680 57
93.95627 87
93.97574 71
93.99520 64
94.01467 71
94.03414 58
94.05361 91
94.07309 67
94.09256 78
94.11203 77
94.13149 98
94.15096 70
94.17043 91
94.18990 96
94.20937 79
94.22884 83
94.24831 70
94.26777 81
94.28724 80
94.30671 70
94.32618 87
94.34565 70
94.36512 66
94.38459 50
94.40406 75
94.42353 63
94.44300 66
94.46247 50
94.48194 78
94.50141 82
94.52088 71
94.54034 71
94.55981 69
94.57928 64
94.59875 64
94.61822 59
94.63769 50
94.65716 61
94.67663 58
94.69609 43
94.71556 67
94.73503 64
94.75450 57
94.77397 71
94.79344 62
94.81292 52
94.83238 78
94.85185 55
94.87132 57
94.89079 61
94.91026 55
94.92973 59
94.94920 60
94.96866 56
94.98813 71
95.00760 71
95.02707 50
95.04654 63
95.06601 45
95.08548 63
95.10495 57
95.12442 50
95.14389 53
95.16336 73
95.18283 60
95.20230 64
95.22177 54
95.24123 66
95.26070 62
95.28017 48
95.29964 68
95.31911 77
95.33858 53
95.35805 63
95.37752 69
95.39698 65
95.41645 63
95.43592 78
95.45539 67
95.47486 66
95.49433 61
95.51380 73
95.53327 67
95.55274 47
95.57221 60
95.59168 63
95.61115 50
95.63062 56
95.65009 75
95.66955 64
95.68902 56
95.70849 59
95.72796 55
95.74743 57
95.76690 73
95.78637 63
95.80584 56
95.82531 61
95.84478 66
95.86425 71
95.88372 67
95.90319 64
95.92266 75
95.94212 63
95.96159 60
95.98106 77
96.00053 75
96.02000 71
96.03947 98
96.05894 60
96.07841 63
96.09787 63
96.11734 64
96.13681 73
96.15628 55
96.17575 57
96.19522 58
96.21469 58
96.23416 61
96.25363 61
96.27310 64
96.29257 61
96.31204 75
96.33151 57
96.35098 56
96.37044 64
96.38991 69
96.40938 60
96.42885 60
96.44832 68
96.46779 66
96.48726 54
96.50672 54
96.52619 52
96.54567 51
96.56514 50
96.58461 71
96.60408 54
96.62355 57
96.64301 60
96.66248 59
96.68195 54
96.70142 47
96.72089 59
96.74036 45
96.75983 74
96.77930 46
96.79876 61
96.81823 56
96.83770 45
96.85717 50
96.87664 54
96.89611 64
96.91558 68
96.93505 64
96.95452 48
96.97399 57
96.99346 54
97.01293 61
97.03240 44
97.05187 50
97.07133 56
97.09080 51
97.11027 48
97.12974 41
97.14921 43
97.16868 47
97.18815 32
97.20761 61
97.22708 52
97.24655 61
97.26602 49
97.2855  48
97.30497 63
97.32444 56
97.34390 66
97.36337 76
97.38284 56
97.40231 53
97.42178 59
97.44125 55
97.46072 57
97.48019 48
97.49965 54
97.51912 50
97.53859 62
97.55806 58
97.57753 46
97.59700 62
97.61647 41
97.63594 40
97.65541 50
97.67488 44
97.69435 40
97.71382 57
97.73329 52
97.75276 49
97.77222 52
97.79169 44
97.81116 50
97.83063 72
97.85010 51
97.86957 62
97.88904 48
97.90850 59
97.92797 51
97.94744 61
97.96691 58
97.98638 52
98.00585 53
98.02533 59
98.04479 57
98.06426 51
98.08373 50
98.10320 63
98.12267 50
98.14214 59
98.16161 63
98.18108 73
98.20054 54
98.22001 56
98.23948 66
98.25895 57
98.27842 64
98.29789 65
98.31736 55
98.33683 65
98.3563  70
98.37577 60
98.39524 63
98.41471 69
98.43418 64
98.45365 73
98.47311 76
98.49258 72
98.51205 52
98.53152 61
98.55099 53
98.57046 66
98.58993 55
98.60939 47
98.62886 64
98.64833 66
98.66780 53
98.68727 58
98.70674 45
98.72621 61
98.74568 59
98.76515 58
98.78462 47
98.80409 55
98.82356 66
98.84303 52
98.86250 53
98.88197 62
98.90143 51
98.92090 49
98.94037 62
98.95984 58
98.97931 61
98.99878 49
99.01825 51
99.03772 45
99.05719 49
99.07666 46
99.09613 58
99.11560 42
99.13507 61
99.15454 49
99.17400 46
99.19347 39
99.21294 57
99.23241 50
99.25188 45
99.27135 50
99.29082 47
99.31028 50
99.32975 55
99.34922 62
99.36869 66
99.38816 44
99.40763 45
99.42710 48
99.44657 41
99.46604 39
99.48551 72
99.50498 42
99.52445 51
99.54392 58
99.56339 46
99.58286 33
99.60232 41
99.62179 50
99.64126 51
99.66073 45
99.68020 45
99.69967 41
99.71914 49
99.73860 48
99.75808 58
99.77755 46
99.79702 49
99.81649 61
99.83596 50
99.85543 42
99.87489 52
99.89436 45
99.91383 57
99.93330 50
99.95277 57
99.97224 50
99.99171 44
100.0111 60
100.0306 50
100.0501 40
100.0695 56
100.0890 63
100.1085 49
100.1279 56
100.1474 47
100.1669 35
100.1864 51
100.2058 48
100.2253 58
100.2448 55
100.2642 52
100.2837 55
100.3032 46
100.3226 48
100.3421 48
100.3616 42
100.3810 47
100.4005 51
100.4200 45
100.4394 47
100.4589 43
100.4784 38
100.4979 56
100.5173 44
100.5368 59
100.5563 48
100.5757 47
100.5952 31
100.6147 55
100.6341 48
100.6536 43
100.6731 35
100.6926 49
100.7120 44
100.7315 63
100.7510 54
100.7704 64
100.7899 54
100.8094 50
100.8288 65
100.8483 63
100.8678 46
100.8872 61
100.9067 56
100.9262 50
100.9457 65
100.9651 43
100.9846 58
101.0041 49
101.0235 57
101.0430 39
101.0625 48
101.0819 45
101.1014 48
101.1209 33
101.1403 43
101.1598 52
101.1793 43
101.1987 52
101.2182 45
101.2377 46
101.2572 50
101.2766 54
101.2961 51
101.3156 46
101.3350 46
101.3545 51
101.3740 51
101.3934 42
101.4129 49
101.4324 48
101.4518 43
101.4713 64
101.4908 59
101.5103 46
101.5297 36
101.5492 56
101.5687 42
101.5881 57
101.6076 48
101.6271 46
101.6465 38
101.6660 52
101.6855 52
101.7049 40
101.7244 46
101.7439 50
101.7634 46
101.7828 56
101.8023 55
101.8218 50
101.8412 44
101.8607 58
101.8802 45
101.8996 54
101.9191 43
101.9386 66
101.9580 38
101.9775 36
101.9970 57
102.0165 58
102.0359 61
102.0554 52
102.0749 44
102.0943 47
102.1138 49
102.1333 52
102.1527 63
102.1722 66
102.1917 43
102.2111 58
102.2306 44
102.2501 45
102.2696 56
102.2890 62
102.3085 52
102.3280 45
102.3474 55
102.3669 50
102.3864 49
102.4058 53
102.4253 44
102.4448 42
102.4642 45
102.4837 44
102.5032 49
102.5227 60
102.5421 41
102.5616 40
102.5811 59
102.6005 48
102.6200 57
102.6395 43
102.6589 39
102.6784 39
102.6979 56
102.7173 43
102.7368 57
102.7563 61
102.7758 35
102.7952 56
102.8147 51
102.8342 52
102.8536 50
102.8731 59
102.8926 66
102.9120 53
102.9315 64
102.9510 57
102.9704 53
102.9899 44
103.0094 37
103.0289 39
103.0483 40
103.0678 51
103.0873 50
103.1067 51
103.1262 50
103.1457 50
103.1651 48
103.1846 39
103.2041 42
103.2235 48
103.2430 61
103.2625 52
103.2819 43
103.3014 47
103.3209 49
103.3404 43
103.3598 58
103.3793 45
103.3988 51
103.4182 40
103.4377 55
103.4572 53
103.4766 59
103.4961 58
103.5156 58
103.5350 49
103.5545 48
103.5740 68
103.5935 47
103.6129 53
103.6324 45
103.6519 59
103.6713 46
103.6908 44
103.7103 43
103.7297 43
103.7492 47
103.7687 49
103.7882 41
103.8076 51
103.8271 60
103.8466 53
103.8660 32
103.8855 50
103.9050 38
103.9244 66
103.9439 62
103.9634 46
103.9828 57
104.0023 46
104.0218 57
104.0412 54
104.0607 40
104.0802 61
104.0997 47
104.1191 40
104.1386 49
104.1581 31
104.1775 43
104.1970 54
104.2165 46
104.2359 57
104.2554 50
104.2749 47
104.2943 62
104.3138 41
104.3333 48
104.3527 53
104.3722 54
104.3917 44
104.4112 47
104.4306 46
104.4501 39
104.4696 57
104.4890 43
104.5085 47
104.5280 42
104.5474 42
104.5669 45
104.5864 48
104.6059 48
104.6253 51
104.6448 41
104.6643 50
104.6837 44
104.7032 36
104.7227 31
104.7421 59
104.7616 67
104.7811 46
104.8005 62
104.8200 46
104.8395 45
104.8590 44
104.8784 45
104.8979 48
104.9174 43
104.9368 63
104.9563 57
104.9758 37
104.9952 55
105.0147 49
105.0342 61
105.0536 51
105.0731 41
105.0926 52
105.1120 55
105.1315 53
105.1510 38
105.1705 60
105.1899 49
105.2094 47
105.2289 58
105.2483 67
105.2678 60
105.2873 54
105.3067 57
105.3262 63
105.3457 41
105.3651 55
105.3846 40
105.4041 59
105.4236 61
105.4430 62
105.4625 61
105.4820 54
105.5014 45
105.5209 73
105.5404 62
105.5598 49
105.5793 59
105.5988 43
105.6182 52
105.6377 70
105.6572 42
105.6767 60
105.6961 41
105.7156 46
105.7351 34
105.7545 52
105.7740 56
105.7935 43
105.8129 58
105.8324 40
105.8519 42
105.8713 49
105.8908 59
105.9103 45
105.9298 51
105.9492 49
105.9687 45
105.9882 45
106.0076 36
106.0271 46
106.0466 47
106.0660 41
106.0855 51
106.1050 51
106.1244 52
106.1439 61
106.1634 55
106.1828 43
106.2023 42
106.2218 62
106.2413 49
106.2607 63
106.2802 47
106.2997 58
106.3191 56
106.3386 46
106.3581 48
106.3775 39
106.3970 64
106.4165 40
106.4360 57
106.4554 48
106.4749 42
106.4944 51
106.5138 35
106.5333 52
106.5528 58
106.5722 57
106.5917 42
106.6112 58
106.6306 60
106.6501 49
106.6696 50
106.6891 41
106.7085 50
106.7280 39
106.7475 55
106.7669 43
106.7864 48
106.8059 49
106.8253 48
106.8448 42
106.8643 54
106.8837 50
106.9032 46
106.9227 44
106.9422 56
106.9616 44
106.9811 47
107.0006 54
107.0200 42
107.0395 40
107.0590 41
107.0784 40
107.0979 36
107.1174 47
107.1368 50
107.1563 53
107.1758 42
107.1952 47
107.2147 45
107.2342 42
107.2537 39
107.2731 57
107.2926 37
107.3121 50
107.3315 51
107.3510 55
107.3705 52
107.3899 58
107.4094 50
107.4289 39
107.4483 44
107.4678 56
107.4873 38
107.5068 58
107.5262 44
107.5457 64
107.5652 46
107.5846 51
107.6041 46
107.6236 38
107.6430 52
107.6625 55
107.6820 44
107.7015 49
107.7209 45
107.7404 50
107.7599 43
107.7793 36
107.7988 52
107.8183 31
107.8377 46
107.8572 40
107.8767 47
107.8961 37
107.9156 53
107.9351 47
107.9545 54
107.9740 52
107.9935 56
108.013  40
108.0324 51
108.0519 51
108.0714 47
108.0908 43
108.1103 48
108.1298 45
108.1492 47
108.1687 50
108.1882 36
108.2076 42
108.2271 53
108.2466 39
108.2661 32
108.2855 43
108.3050 63
108.3245 53
108.3439 44
108.3634 44
108.3829 43
108.4023 33
108.4218 46
108.4413 43
108.4607 38
108.4802 46
108.4997 35
108.5192 48
108.5386 48
108.5581 44
108.5776 60
108.5970 40
108.6165 43
108.6360 42
108.6554 44
108.6749 46
108.6944 40
108.7138 47
108.7333 44
108.7528 60
108.7723 52
108.7917 62
108.8112 45
108.8307 56
108.8501 50
108.8696 57
108.8891 53
108.9085 36
108.9280 46
108.9475 59
108.9669 45
108.9864 55
109.0059 43
109.0253 55
109.0448 60
109.0643 58
109.0838 51
109.1032 52
109.1227 43
109.1422 47
109.1616 41
109.1811 57
109.2006 48
109.2200 56
109.2395 44
109.2590 58
109.2784 44
109.2979 44
109.3174 50
109.3369 30
109.3563 41
109.3758 48
109.3953 42
109.4147 54
109.4342 68
109.4537 63
109.4731 44
109.4926 54
109.5121 54
109.5316 54
109.5510 42
109.5705 54
109.5900 44
109.6094 54
109.6289 49
109.6484 48
109.6678 43
109.6873 63
109.7068 43
109.7262 47
109.7457 47
109.7652 63
109.7846 49
109.8041 49
109.8236 47
109.8431 45
109.8625 42
109.8820 47
109.9015 43
109.9209 35
109.9404 53
109.9599 47
109.9793 61
109.9988 58
110.0183 48
110.0377 53
110.0572 56
110.0767 49
110.0961 34
110.1156 45
110.1351 50
110.1546 43
110.1740 43
110.1935 40
110.2130 41
110.2324 54
110.2519 45
110.2714 46
110.2908 52
110.3103 51
110.3298 55
110.3493 41
110.3687 46
110.3882 47
110.4077 40
110.4271 59
110.4466 43
110.4661 48
110.4855 45
110.5050 58
110.5245 50
110.5439 46
110.5634 39
110.5829 41
110.6024 42
110.6218 42
110.6413 38
110.6608 45
110.6802 47
110.6997 41
110.7192 56
110.7386 54
110.7581 35
110.7776 40
110.7970 64
110.8165 37
110.8360 58
110.8554 43
110.8749 38
110.8944 38
110.9139 45
110.9333 45
110.9528 50
110.9723 45
110.9917 53
111.0112 60
111.0307 50
111.0501 46
111.0696 44
111.0891 54
111.1085 53
111.1280 53
111.1475 48
111.1670 51
111.1864 43
111.2059 35
111.2254 42
111.2448 34
111.2643 33
111.2838 43
111.3032 37
111.3227 37
111.3422 35
111.3616 47
111.3811 41
111.4006 48
111.4201 37
111.4395 50
111.4590 40
111.4785 36
111.4979 48
111.5174 43
111.5369 56
111.5563 48
111.5758 42
111.5953 46
111.6147 46
111.6342 39
111.6537 46
111.6732 42
111.6926 43
111.7121 34
111.7316 44
111.7510 40
111.7705 57
111.7900 36
111.8094 41
111.8289 43
111.8484 41
111.8678 45
111.8873 51
111.9068 48
111.9263 47
111.9457 43
111.9652 42
111.9847 50
112.0041 39
112.0236 30
112.0431 47
112.0625 40
112.0820 46
112.1015 40
112.1209 46
112.1404 53
112.1599 42
112.1794 39
112.1988 42
112.2183 29
112.2378 37
112.2572 50
112.2767 50
112.2962 39
112.3156 43
112.3351 49
112.3546 38
112.3740 44
112.3935 55
112.4130 57
112.4325 41
112.4519 46
112.4714 42
112.4909 42
112.5103 49
112.5298 46
112.5493 34
112.5687 30
112.5882 37
112.6077 37
112.6271 33
112.6466 42
112.6661 45
112.6856 48
112.7050 46
112.7245 50
112.7440 43
112.7634 46
112.7829 38
112.8024 43
112.8218 43
112.8413 37
112.8608 42
112.8802 38
112.8997 41
112.9192 40
112.9386 45
112.9581 42
112.9776 45
112.9971 45
113.0165 37
113.0360 46
113.0555 40
113.0749 49
113.0944 37
113.1139 43
113.1333 56
113.1528 49
113.1723 46
113.1917 53
113.2112 39
113.2307 45
113.2502 39
113.2696 42
113.2891 57
113.3086 42
113.3280 56
113.3475 38
113.3670 44
113.3864 39
113.4059 34
113.4254 57
113.4449 39
113.4643 45
113.4838 40
113.5033 50
113.5227 48
113.5422 37
113.5617 50
113.5811 41
113.6006 54
113.6201 39
113.6395 52
113.6590 51
113.6785 48
113.6979 47
113.7174 49
113.7369 49
113.7564 40
113.7758 33
113.7953 45
113.8148 47
113.8342 55
113.8537 39
113.8732 49
113.8926 41
113.9121 47
113.9316 42
113.9510 48
113.9705 42
113.9900 47
114.0095 51
114.0289 29
114.0484 43
114.0679 37
114.0873 35
114.1068 37
114.1263 45
114.1457 43
114.1652 25
114.1847 43
114.2041 35
114.2236 40
114.2431 37
114.2626 38
114.2820 39
114.3015 35
114.3210 35
114.3404 54
114.3599 39
114.3794 40
114.3988 50
114.4183 49
114.4378 38
114.4572 41
114.4767 43
114.4962 41
114.5157 47
114.5351 38
114.5546 49
114.5741 47
114.5935 39
114.6130 46
114.6325 39
114.6519 37
114.6714 42
114.6909 44
114.7103 46
114.7298 40
114.7493 43
114.7687 45
114.7882 44
114.8077 54
114.8272 40
114.8466 45
114.8661 41
114.8856 57
114.9050 59
114.9245 38
114.9440 30
114.9634 28
114.9829 45
115.0024 36
115.0218 44
115.0413 49
115.0608 42
115.0803 45
115.0997 52
115.1192 46
115.1387 43
115.1581 46
115.1776 45
115.1971 35
115.2165 39
115.2360 42
115.2555 36
115.2750 46
115.2944 46
115.3139 40
115.3334 28
115.3528 51
115.3723 41
115.3918 42
115.4112 36
115.4307 45
115.4502 43
115.4696 37
115.4891 41
115.5086 45
115.5280 38
115.5475 34
115.5670 35
115.5865 34
115.6059 45
115.6254 47
115.6449 38
115.6643 37
115.6838 42
115.7033 41
115.7227 39
115.7422 47
115.7617 41
115.7811 41
115.8006 49
115.8201 44
115.8396 41
115.8590 43
115.8785 39
115.8980 51
115.9174 37
115.9369 40
115.9564 45
115.9758 45
115.9953 53
116.0148 31
116.0342 47
116.0537 49
116.0732 51
116.0927 38
116.1121 40
116.1316 37
116.1511 50
116.1705 40
116.1900 41
116.2095 40
116.2289 50
116.2484 44
116.2679 48
116.2873 35
116.3068 40
116.3263 45
116.3458 42
116.3652 38
116.3847 42
116.4042 37
116.4236 27
116.4431 29
116.4626 41
116.4820 29
116.5015 37
116.5210 40
116.5404 47
116.5599 41
116.5794 39
116.5989 37
116.6183 50
116.6378 48
116.6573 50
116.6767 49
116.6962 50
116.7157 39
116.7351 48
116.7546 49
116.7741 48
116.7935 39
116.8130 37
116.8325 52
116.8519 39
116.8714 53
116.8909 43
116.9104 44
116.9298 43
116.9493 39
116.9688 37
116.9882 51
117.0077 47
117.0272 49
117.0466 51
117.0661 48
117.0856 36
117.1050 37
117.1245 33
117.1440 37
117.1635 46
117.1829 36
117.2024 39
117.2219 51
117.2413 46
117.2608 40
117.2803 31
117.2997 40
117.3192 39
117.3387 44
117.3582 51
117.3776 51
117.3971 50
117.4166 36
117.4360 30
117.4555 47
117.4750 37
117.4944 37
117.5139 46
117.5334 36
117.5528 56
117.5723 48
117.5918 42
117.6112 42
117.6307 51
117.6502 52
117.6697 35
117.6891 48
117.7086 47
117.7281 49
117.7475 42
117.7670 41
117.7865 58
117.8059 52
117.8254 45
117.8449 61
117.8643 58
117.8838 50
117.9033 48
117.9228 53
117.9422 37
117.9617 53
117.9812 37
118.0006 61
118.0201 62
118.0396 60
118.0590 56
118.0785 50
118.0980 55
118.1174 46
118.1369 59
118.1564 44
118.1759 54
118.1953 63
118.2148 64
118.2343 65
118.2537 60
118.2732 85
118.2927 60
118.3121 61
118.3316 73
118.3511 52
118.3705 51
118.3900 63
118.4095 60
118.4290 65
118.4484 79
118.4679 81
118.4874 71
118.5068 85
118.5263 89
118.5458 109
118.5652 87
118.5847 97
118.6042 104
118.6236 110
118.6431 126
118.6626 143
118.6820 152
118.7015 198
118.7210 225
118.7405 247
118.7599 285
118.7794 307
118.7989 318
118.8183 365
118.8378 369
118.8573 314
118.8767 287
118.8962 283
118.9157 251
118.9351 194
118.9546 187
118.9741 136
118.9936 114
119.0130 130
119.0325 122
119.0520 102
119.0714 97
119.0909 109
119.1104 97
119.1298 88
119.1493 109
119.1688 113
119.1883 121
119.2077 134
119.2272 146
119.2467 147
119.2661 139
119.2856 173
119.3051 185
119.3245 187
119.3440 167
119.3635 150
119.3829 169
119.4024 153
119.4219 93
119.4413 118
119.4608 85
119.4803 94
119.4998 82
119.5192 76
119.5387 60
119.5582 81
119.5776 43
119.5971 57
119.6166 65
119.6360 65
119.6555 48
119.6750 50
119.6944 52
119.7139 54
119.7334 43
119.7529 44
119.7723 38
119.7918 47
119.8113 45
119.8307 45
119.8502 39
119.8697 47
119.8891 37
119.9086 43
119.9281 47
119.9475 41
119.9670 53
119.9865 37
120.0060 43
120.0254 47
120.0449 36
120.0644 50
120.0838 39
120.1033 52
120.1228 39
120.1422 39
120.1617 50
120.1812 43
120.2006 49
120.2201 41
120.2396 48
120.2591 41
120.2785 31
120.2980 46
120.3175 52
120.3369 44
120.3564 35
120.3759 45
120.3953 48
120.4148 39
120.4343 40
120.4537 44
120.4732 48
120.4927 56
120.5121 51
120.5316 49
120.5511 36
120.5706 39
120.5900 48
120.6095 33
120.6290 38
120.6484 50
120.6679 42
120.6874 44
120.7068 54
120.7263 49
120.7458 48
120.7652 48
120.7847 58
120.8042 37
120.8237 38
120.8431 61
120.8626 32
120.8821 53
120.9015 56
120.9210 39
120.9405 45
120.9599 29
120.9794 52
120.9989 38
121.0184 42
121.0378 47
121.0573 33
121.0768 48
121.0962 35
121.1157 33
121.1352 38
121.1546 36
121.1741 38
121.1936 38
121.2130 42
121.2325 36
121.2520 43
121.2715 49
121.2909 34
121.3104 33
121.3299 32
121.3493 39
121.3688 40
121.3883 35
121.4077 34
121.4272 29
121.4467 33
121.4661 43
121.4856 37
121.5051 43
121.5245 37
121.5440 40
121.5635 44
121.5830 42
121.6024 45
121.6219 31
121.6414 56
121.6608 41
121.6803 55
121.6998 47
121.7192 58
121.7387 33
121.7582 37
121.7776 39
121.7971 41
121.8166 39
121.8361 41
121.8555 32
121.8750 39
121.8945 48
121.9139 30
121.9334 41
121.9529 38
121.9723 52
121.9918 48
122.0113 43
122.0307 32
122.0502 53
122.0697 48
122.0892 39
122.1086 47
122.1281 38
122.1476 43
122.1670 39
122.1865 50
122.2060 47
122.2254 41
122.2449 40
122.2644 46
122.2838 42
122.3033 44
122.3228 52
122.3423 52
122.3617 42
122.3812 37
122.4007 31
122.4201 38
122.4396 46
122.4591 34
122.4785 39
122.4980 37
122.5175 36
122.5369 41
122.5564 31
122.5759 52
122.5953 44
122.6148 39
122.6343 37
122.6538 34
122.6732 40
122.6927 38
122.7122 33
122.7316 33
122.7511 47
122.7706 41
122.7900 39
122.8095 36
122.8290 35
122.8485 43
122.8679 36
122.8874 33
122.9069 48
122.9263 41
122.9458 40
122.9653 33
122.9847 38
123.0042 32
123.0237 43
123.0431 28
123.0626 32
123.0821 36
123.1016 30
123.1210 43
123.1405 37
123.1600 45
123.1794 38
123.1989 35
123.2184 28
123.2378 42
123.2573 39
123.2768 47
123.2962 44
123.3157 39
123.3352 39
123.3546 35
123.3741 31
123.3936 42
123.4131 42
123.4325 27
123.4520 39
123.4715 35
123.4909 42
123.5104 42
123.5299 38
123.5493 27
123.5688 39
123.5883 40
123.6077 34
123.6272 31
123.6467 45
123.6662 43
123.6856 29
123.7051 29
123.7246 32
123.7440 49
123.7635 57
123.7830 32
123.8024 56
123.8219 40
123.8414 43
123.8608 35
123.8803 41
123.8998 27
123.9193 46
123.9387 31
123.9582 36
123.9777 35
123.9971 53
124.0166 41
124.0361 40
124.0555 37
124.0750 27
124.0945 45
124.1139 52
124.1334 48
124.1529 56
124.1724 45
124.1918 37
124.2113 37
124.2308 40
124.2502 44
124.2697 44
124.2892 33
124.3086 38
124.3281 37
124.3476 48
124.3670 36
124.3865 38
124.4060 40
124.4254 45
124.4449 36
124.4644 43
124.4839 37
124.5033 42
124.5228 49
124.5423 26
124.5617 36
124.5812 32
124.6007 36
124.6201 44
124.6396 36
124.6591 41
124.6785 35
124.6980 40
124.7175 39
124.7370 40
124.7564 27
124.7759 35
124.7954 50
124.8148 29
124.8343 44
124.8538 44
124.8732 45
124.8927 31
124.9122 42
124.9317 40
124.9511 20
124.9706 42
124.9901 44
125.0095 34
125.0290 37
125.0485 36
125.0679 30
125.0874 37
125.1069 37
125.1263 39
125.1458 46
125.1653 23
125.1847 46
125.2042 41
125.2237 34
125.2432 41
125.2626 43
125.2821 48
125.3016 32
125.3210 34
125.3405 48
125.3600 50
125.3794 29
125.3989 38
125.4184 41
125.4378 39
125.4573 40
125.4768 34
125.4963 41
125.5157 33
125.5352 34
125.5547 37
125.5741 41
125.5936 32
125.6131 37
125.6325 34
125.6520 40
125.6715 42
125.6909 40
125.7104 47
125.7299 29
125.7494 39
125.7688 34
125.7883 41
125.8078 31
125.8272 34
125.8467 42
125.8662 43
125.8856 38
125.9051 35
125.9246 40
125.9440 34
125.9635 34
125.9830 29
126.0025 26
126.0219 46
126.0414 41
126.0609 46
126.0803 38
126.0998 28
126.1193 42
126.1387 32
126.1582 35
126.1777 32
126.1971 40
126.2166 35
126.2361 34
126.2556 37
126.2750 36
126.2945 35
126.3140 35
126.3334 41
126.3529 36
126.3724 35
126.3918 39
126.4113 31
126.4308 44
126.4502 46
126.4697 36
126.4892 44
126.5086 46
126.5281 42
126.5476 34
126.5671 32
126.5865 37
126.6060 45
126.6255 50
126.6449 41
126.6644 37
126.6839 34
126.7033 40
126.7228 37
126.7423 34
126.7618 43
126.7812 46
126.8007 49
126.8202 39
126.8396 30
126.8591 37
126.8786 48
126.8980 49
126.9175 53
126.9370 44
126.9564 36
126.9759 35
126.9954 36
127.0149 34
127.0343 45
127.0538 38
127.0733 48
127.0927 36
127.1122 32
127.1317 35
127.1511 38
127.1706 48
127.1901 37
127.2095 46
127.2290 36
127.2485 40
127.2679 27
127.2874 44
127.3069 37
127.3264 52
127.3458 35
127.3653 33
127.3848 33
127.4042 35
127.4237 41
127.4432 42
127.4626 30
127.4821 46
127.5016 41
127.5210 48
127.5405 49
127.5600 46
127.5795 42
127.5989 50
127.6184 39
127.6379 37
127.6573 42
127.6768 47
127.6963 49
127.7157 40
127.7352 45
127.7547 31
127.7741 41
127.7936 48
127.8131 31
127.8326 32
127.8520 49
127.8715 39
127.8910 38
127.9104 37
127.9299 36
127.9494 26
127.9688 37
127.9883 40
128.0078 41
128.0272 41
128.0467 46
128.0662 46
128.0857 41
128.1051 41
128.1246 51
128.1441 27
128.1635 68
128.1830 64
128.2025 59
128.2219 55
128.2414 55
128.2609 57
128.2803 52
128.2998 61
128.3193 53
128.3388 51
128.3582 43
128.3777 38
128.3972 45
128.4166 47
128.4361 32
128.4556 42
128.4750 42
128.4945 48
128.5140 48
128.5334 45
128.5529 40
128.5724 35
128.5919 46
128.6113 27
128.6308 37
128.6503 36
128.6697 45
128.6892 35
128.7087 32
128.7281 40
128.7476 29
128.7671 44
128.7865 47
128.8060 45
128.8255 44
128.8450 40
128.8644 47
128.8839 38
128.9034 38
128.9228 40
128.9423 43
128.9618 43
128.9812 37
129.0007 38
129.0202 37
129.0396 40
129.0591 31
129.0786 30
129.0980 38
129.1175 30
129.1370 37
129.1565 34
129.1759 38
129.1954 43
129.2149 41
129.2343 32
129.2538 42
129.2733 32
129.2927 39
129.3122 35
129.3317 37
129.3511 39
129.3706 45
129.3901 40
129.4096 42
129.4290 37
129.4485 42
129.4680 36
129.4874 39
129.5069 37
129.5264 35
129.5458 42
129.5653 35
129.5848 27
129.6042 38
129.6237 36
129.6432 37
129.6627 37
129.6821 47
129.7016 39
129.7211 30
129.7405 34
129.7600 36
129.7795 33
129.7989 34
129.8184 35
129.8379 29
129.8573 31
129.8768 34
129.8963 32
129.9158 36
129.9352 34
129.9547 29
129.9742 45
129.9936 31
