# Supplementary material for: Enhancing the Quality of Diamond Film Growth Through the Synergistic Addition of Nitrogen and Carbon Dioxide
Source: Materials (Basel). 2026 Jan 4;19(1):183. doi: 10.3390/ma19010183 (PMC12787062; doi:10.3390/ma19010183)
Supplement: Supplementary file 1 [file materials-19-00183-s001.zip › XRD/40ppmN2.txt]

?
30.00009 220
30.01956 239
30.03903 232
30.05850 228
30.07797 207
30.09744 230
30.11691 245
30.13638 239
30.15585 229
30.17532 213
30.19479 235
30.21426 249
30.23372 245
30.25319 212
30.27266 224
30.29213 243
30.31160 238
30.33107 222
30.35054 230
30.37001 218
30.38948 243
30.40895 222
30.42842 222
30.44788 256
30.46736 229
30.48682 220
30.50629 268
30.52576 250
30.54523 221
30.56470 226
30.58417 247
30.60364 238
30.62311 234
30.64258 207
30.66205 212
30.68152 208
30.70098 214
30.72045 199
30.73992 243
30.75939 200
30.77886 211
30.79833 214
30.81780 202
30.83727 187
30.85674 185
30.87621 211
30.89567 216
30.91515 193
30.93461 200
30.95408 197
30.97355 208
30.99302 224
31.01249 216
31.03196 183
31.05143 216
31.07090 202
31.09037 192
31.10984 185
31.12931 216
31.14877 197
31.16824 194
31.18771 201
31.20718 199
31.22665 186
31.24612 205
31.26559 192
31.28506 192
31.30453 176
31.32400 225
31.34347 173
31.36294 215
31.38241 197
31.40187 193
31.42134 188
31.44081 206
31.46028 198
31.47975 190
31.49922 205
31.51869 199
31.53816 184
31.55763 225
31.57710 199
31.59656 186
31.61603 202
31.63550 196
31.65497 146
31.67444 205
31.69391 163
31.71338 158
31.73285 211
31.75232 156
31.77179 198
31.79126 147
31.81073 180
31.8302  165
31.84966 181
31.86913 185
31.88860 177
31.90807 174
31.92754 178
31.94701 154
31.96648 176
31.98595 169
32.00542 178
32.02489 178
32.04436 171
32.06383 161
32.08329 161
32.10276 161
32.12223 178
32.14170 162
32.16117 162
32.18064 160
32.20011 148
32.21958 181
32.23905 148
32.25852 141
32.27798 172
32.29745 145
32.31692 180
32.33639 155
32.35586 151
32.37533 157
32.39480 173
32.41427 165
32.43374 167
32.45321 147
32.47268 141
32.49214 146
32.51162 145
32.53109 163
32.55056 142
32.57002 154
32.58949 159
32.60896 154
32.62843 169
32.64790 141
32.66737 154
32.68684 141
32.70631 142
32.72578 166
32.74525 139
32.76472 159
32.78418 138
32.80365 143
32.82312 132
32.84259 136
32.86206 149
32.88153 158
32.90100 126
32.92047 145
32.93994 153
32.95941 151
32.97887 155
32.99834 142
33.01781 132
33.03728 158
33.05675 167
33.07622 166
33.09569 139
33.11516 149
33.13463 183
33.15410 151
33.17357 142
33.19303 154
33.21250 127
33.23197 159
33.25145 136
33.27091 136
33.29038 126
33.30985 156
33.32932 118
33.34879 148
33.36826 147
33.38773 127
33.4072  125
33.42667 126
33.44614 139
33.46561 132
33.48507 131
33.50454 106
33.52401 133
33.54348 110
33.56295 111
33.58242 132
33.60189 130
33.62136 137
33.64083 131
33.66030 120
33.67976 103
33.69923 128
33.71870 104
33.73817 113
33.75764 112
33.77711 142
33.79658 131
33.81605 113
33.83552 111
33.85499 118
33.87446 145
33.89392 116
33.91339 126
33.93286 102
33.95233 113
33.97180 141
33.99127 130
34.01074 110
34.03021 137
34.04968 149
34.06915 110
34.08862 127
34.10808 120
34.12756 121
34.14703 145
34.1665  112
34.18596 125
34.20543 119
34.22490 129
34.24437 146
34.26384 122
34.28331 121
34.30278 129
34.32225 116
34.34172 137
34.36119 110
34.38065 117
34.40012 114
34.41959 113
34.43906 119
34.45853 112
34.47800 111
34.49747 102
34.51694 116
34.53641 112
34.55588 112
34.57535 129
34.59481 131
34.61428 122
34.63375 112
34.65322 129
34.67269 108
34.69216 107
34.71163 121
34.73110 104
34.75057 114
34.77004 118
34.78951 130
34.80897 127
34.82844 128
34.84791 123
34.86739 129
34.88685 114
34.90632 104
34.92579 122
34.94526 110
34.96473 122
34.98420 105
35.00367 120
35.02314 109
35.04261 121
35.06208 124
35.08154 110
35.10101 110
35.12048 115
35.13995 110
35.15942 104
35.17889 133
35.19836 127
35.21783 114
35.23730 119
35.25677 138
35.27624 118
35.29570 126
35.31517 112
35.33464 110
35.35411 114
35.37358 118
35.39305 105
35.41252 133
35.43199 125
35.45146 97
35.47093 112
35.49040 113
35.50986 104
35.52933 121
35.54880 111
35.56827 141
35.58774 119
35.60721 117
35.62668 119
35.64615 125
35.66562 104
35.68509 136
35.70456 117
35.72403 124
35.7435  131
35.76297 110
35.78243 116
35.80190 105
35.82137 122
35.84084 119
35.86031 98
35.87978 107
35.89925 116
35.91872 121
35.93819 104
35.95766 127
35.97713 103
35.99659 125
36.01606 121
36.03553 115
36.05500 110
36.07447 101
36.09394 119
36.11341 114
36.13288 118
36.15235 109
36.17182 116
36.19129 100
36.21075 131
36.23022 122
36.24969 104
36.26916 106
36.28863 102
36.30810 115
36.32757 110
36.34704 121
36.36651 132
36.38598 106
36.40545 117
36.42491 126
36.44438 126
36.46386 122
36.48332 117
36.50279 123
36.52226 124
36.54173 136
36.56120 109
36.58067 114
36.60014 109
36.61961 128
36.63908 119
36.65855 129
36.67802 129
36.69748 104
36.71695 121
36.73642 110
36.75589 115
36.77536 110
36.79483 108
36.81430 118
36.83377 126
36.85324 116
36.87271 123
36.89218 148
36.91164 122
36.93111 123
36.95058 131
36.97005 123
36.98952 117
37.00899 143
37.02846 136
37.04793 125
37.06740 118
37.08687 131
37.10634 126
37.12580 114
37.14527 108
37.16474 113
37.18421 112
37.20368 135
37.22315 122
37.24262 127
37.26209 131
37.28156 110
37.30103 113
37.32050 121
37.33997 113
37.35944 111
37.37891 125
37.39837 139
37.41784 112
37.43731 107
37.45678 109
37.47625 112
37.49572 114
37.51519 119
37.53466 130
37.55413 112
37.57360 105
37.59307 101
37.61253 114
37.63200 110
37.65147 108
37.67094 109
37.69041 107
37.70988 117
37.72935 113
37.74882 127
37.76829 122
37.78776 153
37.80723 139
37.82669 151
37.84616 138
37.86563 138
37.88510 147
37.90457 185
37.92404 204
37.94351 248
37.96298 306
37.98245 356
38.00192 349
38.02139 360
38.04085 346
38.06032 309
38.0798  219
38.09926 223
38.11873 176
38.13820 134
38.15767 137
38.17714 106
38.19661 129
38.21608 137
38.23555 125
38.25502 133
38.27449 113
38.29396 146
38.31342 134
38.33289 121
38.35236 133
38.37183 132
38.39130 136
38.41077 124
38.43024 139
38.44971 138
38.46918 104
38.48865 111
38.50812 138
38.52758 117
38.54705 145
38.56652 129
38.58599 132
38.60546 129
38.62493 110
38.64440 124
38.66387 115
38.68334 124
38.70281 137
38.72228 145
38.74174 126
38.76121 132
38.78068 109
38.80015 143
38.81962 126
38.83909 137
38.85856 140
38.87803 124
38.89750 118
38.91697 129
38.93644 137
38.95591 116
38.97538 131
38.99485 144
39.01431 134
39.03378 152
39.05325 142
39.07272 123
39.09219 152
39.11166 136
39.13113 129
39.1506  154
39.17007 130
39.18954 152
39.20901 114
39.22847 125
39.24794 129
39.26741 135
39.28688 111
39.30635 120
39.32582 135
39.34529 135
39.36476 136
39.38423 145
39.40370 155
39.42317 145
39.44263 141
39.46210 141
39.48157 134
39.50104 157
39.52051 142
39.53998 166
39.55945 145
39.57892 167
39.59839 168
39.61786 183
39.63732 143
39.65679 131
39.67627 171
39.69574 161
39.71520 195
39.73467 149
39.75414 158
39.77361 181
39.79308 160
39.81255 177
39.83202 161
39.85149 210
39.87096 143
39.89043 156
39.90990 182
39.92936 164
39.94883 188
39.96830 176
39.98777 174
40.00724 191
40.02671 187
40.04618 168
40.06565 180
40.08512 182
40.10459 183
40.12406 179
40.14352 179
40.16299 181
40.18246 191
40.20193 197
40.22140 203
40.24087 226
40.26034 230
40.27981 241
40.29928 278
40.31875 304
40.33821 320
40.35768 402
40.37715 439
40.39662 522
40.41609 639
40.43556 709
40.45503 791
40.47450 794
40.49397 904
40.51344 875
40.53291 768
40.55238 728
40.57185 534
40.59132 474
40.61079 385
40.63025 309
40.64972 309
40.66919 236
40.68866 295
40.70813 286
40.72760 269
40.74707 247
40.76654 312
40.78601 325
40.80548 342
40.82495 317
40.84441 307
40.86388 326
40.88335 330
40.90282 265
40.92229 263
40.94176 261
40.96123 233
40.98070 230
41.00017 226
41.01964 253
41.03910 233
41.05857 236
41.07804 259
41.09751 259
41.11698 243
41.13645 267
41.15592 251
41.17539 257
41.19486 239
41.21433 264
41.23380 238
41.25326 265
41.27273 257
41.29221 259
41.31168 267
41.33114 236
41.35061 266
41.37008 229
41.38955 289
41.40902 261
41.42849 256
41.44796 283
41.46743 285
41.4869  281
41.50637 275
41.52584 287
41.54530 295
41.56477 294
41.58424 334
41.60371 322
41.62318 286
41.64265 323
41.66212 276
41.68159 321
41.70106 320
41.72053 327
41.73999 344
41.75946 345
41.77893 352
41.79840 348
41.81787 378
41.83734 345
41.85681 360
41.87628 381
41.89575 404
41.91522 418
41.93469 429
41.95415 454
41.97362 492
41.99309 520
42.01256 572
42.03203 635
42.05150 734
42.07097 877
42.09044 1001
42.10991 1177
42.12938 1548
42.14885 1918
42.16832 2349
42.18779 2643
42.20726 3010
42.22673 3406
42.24619 4193
42.26566 5463
42.28513 8241
42.30460 12270
42.32407 17182
42.34354 23564
42.36301 30688
42.38248 36131
42.40195 40823
42.42142 43974
42.44088 44830
42.46035 43634
42.47982 40870
42.49929 36721
42.51876 31460
42.53823 26652
42.55770 22559
42.57717 18851
42.59664 15079
42.61611 11201
42.63558 7413
42.65504 4496
42.67451 2637
42.69398 1771
42.71345 1376
42.73292 1140
42.75239 922
42.77186 811
42.79133 749
42.81080 675
42.83027 591
42.84974 529
42.86920 554
42.88868 485
42.90815 551
42.92762 406
42.94708 454
42.96655 449
42.98602 424
43.00549 408
43.02496 376
43.04443 352
43.06390 371
43.08337 387
43.10284 332
43.12231 327
43.14177 285
43.16124 339
43.18071 313
43.20018 328
43.21965 273
43.23912 306
43.25859 284
43.27806 284
43.29753 268
43.31700 294
43.33647 262
43.35593 258
43.37540 241
43.39487 259
43.41434 227
43.43381 252
43.45328 220
43.47275 239
43.49222 231
43.51169 238
43.53116 248
43.55063 241
43.57009 243
43.58956 216
43.60903 210
43.62851 219
43.64797 184
43.66744 193
43.68691 216
43.70638 208
43.72585 190
43.74532 166
43.76479 215
43.78426 220
43.80373 205
43.8232  205
43.84266 163
43.86213 227
43.88160 203
43.90107 167
43.92054 183
43.94001 160
43.95948 179
43.97895 163
43.99842 185
44.01789 198
44.03736 162
44.05682 189
44.07629 188
44.09576 174
44.11523 183
44.13470 182
44.15417 177
44.17364 173
44.19311 172
44.21258 155
44.23205 166
44.25152 152
44.27098 149
44.29045 139
44.30992 161
44.32939 151
44.34886 145
44.36833 141
44.38780 158
44.40727 150
44.42674 155
44.44621 150
44.46568 168
44.48514 138
44.50462 147
44.52409 142
44.54355 153
44.56302 154
44.58249 144
44.60196 158
44.62143 144
44.64090 142
44.66037 132
44.67984 137
44.69931 155
44.71878 126
44.73825 140
44.75771 136
44.77718 148
44.79665 149
44.81612 118
44.83559 118
44.85506 153
44.87453 120
44.89400 115
44.91347 125
44.93294 154
44.95241 121
44.97187 144
44.99134 122
45.01081 120
45.03028 127
45.04975 124
45.06922 117
45.08869 110
45.10816 118
45.12763 111
45.14710 123
45.16657 121
45.18603 121
45.20550 119
45.22497 106
45.24444 126
45.26391 130
45.28338 110
45.30285 114
45.32232 124
45.34179 116
45.36126 115
45.38073 113
45.4002  117
45.41967 119
45.43914 117
45.45860 112
45.47807 99
45.49754 107
45.51701 115
45.53648 117
45.55595 129
45.57542 115
45.59489 110
45.61436 101
45.63383 106
45.65330 88
45.67276 103
45.69223 112
45.71170 109
45.73117 101
45.75064 93
45.77011 105
45.78958 87
45.80905 100
45.82852 114
45.84799 121
45.86746 104
45.88692 119
45.90639 106
45.92586 99
45.94533 109
45.96480 94
45.98427 83
46.00374 99
46.02321 103
46.04268 106
46.06215 79
46.08162 130
46.10108 102
46.12056 110
46.14003 100
46.15949 112
46.17896 92
46.19843 85
46.21790 97
46.23737 92
46.25684 100
46.27631 93
46.29578 105
46.31525 96
46.33472 98
46.35419 74
46.37365 109
46.39312 86
46.41259 85
46.43206 85
46.45153 85
46.47100 106
46.49047 89
46.50994 121
46.52941 105
46.54888 95
46.56835 96
46.58781 78
46.60728 81
46.62675 106
46.64622 98
46.66569 85
46.68516 104
46.70463 87
46.72410 104
46.74357 103
46.76304 90
46.78251 94
46.80197 98
46.82144 70
46.84091 94
46.86038 101
46.87985 96
46.89932 90
46.91879 116
46.93826 96
46.95773 97
46.97720 96
46.99667 87
47.01614 92
47.03561 98
47.05508 89
47.07454 103
47.09401 93
47.11348 90
47.13295 93
47.15242 95
47.17189 88
47.19136 97
47.21083 107
47.23030 77
47.24977 80
47.26924 84
47.28870 85
47.30817 80
47.32764 110
47.34711 88
47.36658 97
47.38605 89
47.40552 86
47.42499 89
47.44446 88
47.46393 88
47.48340 92
47.50286 82
47.52233 72
47.54180 93
47.56127 74
47.58074 115
47.60021 91
47.61968 95
47.63915 114
47.65862 107
47.67809 91
47.69755 88
47.71703 82
47.7365  102
47.75597 93
47.77543 92
47.79490 95
47.81437 78
47.83384 92
47.85331 98
47.87278 89
47.89225 88
47.91172 79
47.93119 91
47.95066 66
47.97013 73
47.98959 96
48.00906 84
48.02853 92
48.04800 85
48.06747 107
48.08694 74
48.10641 92
48.12588 95
48.14535 87
48.16482 88
48.18429 80
48.20375 96
48.22322 99
48.24269 94
48.26216 96
48.28163 85
48.30110 93
48.32057 100
48.34004 106
48.35951 93
48.37898 100
48.39844 90
48.41791 88
48.43738 94
48.45686 90
48.47632 101
48.49579 96
48.51526 82
48.53473 87
48.55420 91
48.57367 93
48.59314 88
48.61261 80
48.63208 95
48.65155 104
48.67102 104
48.69048 80
48.70995 76
48.72942 82
48.74889 93
48.76836 77
48.78783 76
48.80730 91
48.82677 96
48.84624 96
48.86571 93
48.88518 89
48.90464 101
48.92411 98
48.94358 85
48.96305 81
48.98252 86
49.00199 83
49.02146 79
49.04093 79
49.06040 78
49.07987 120
49.09933 88
49.11880 85
49.13827 79
49.15774 94
49.17721 86
49.19668 75
49.21615 78
49.23562 80
49.25509 86
49.27456 76
49.29403 108
49.31349 103
49.33297 86
49.35244 74
49.37191 80
49.39137 85
49.41084 95
49.43031 89
49.44978 92
49.46925 91
49.48872 85
49.50819 84
49.52766 97
49.54713 97
49.56660 85
49.58607 94
49.60553 91
49.62500 68
49.64447 79
49.66394 75
49.68341 83
49.70288 76
49.72235 83
49.74182 95
49.76129 90
49.78076 92
49.80022 75
49.81969 75
49.83916 92
49.85863 89
49.87810 77
49.89757 98
49.91704 82
49.93651 90
49.95598 87
49.97545 93
49.99492 70
50.01438 107
50.03385 90
50.05332 77
50.0728  81
50.09226 101
50.11173 99
50.13120 107
50.15067 96
50.17014 91
50.18961 67
50.20908 90
50.22855 92
50.24802 91
50.26749 66
50.28695 94
50.30642 88
50.32589 84
50.34536 100
50.36483 86
50.38430 81
50.40377 95
50.42324 82
50.44271 88
50.46218 90
50.48165 79
50.50111 96
50.52058 90
50.54005 86
50.55952 92
50.57899 76
50.59846 103
50.61793 90
50.63740 92
50.65687 84
50.67634 83
50.69581 81
50.71527 76
50.73474 72
50.75421 86
50.77368 65
50.79315 98
50.81262 70
50.83209 91
50.85156 79
50.87103 85
50.89050 86
50.90997 94
50.92944 88
50.94891 72
50.96838 77
50.98784 92
51.00731 85
51.02678 84
51.04625 75
51.06572 103
51.08519 92
51.10466 97
51.12413 83
51.1436  73
51.16307 81
51.18254 77
51.20200 77
51.22147 71
51.24094 69
51.26041 84
51.27988 100
51.29935 70
51.31882 78
51.33829 89
51.35776 84
51.37723 73
51.39670 75
51.41616 92
51.43563 78
51.45510 88
51.47457 77
51.49404 97
51.51351 100
51.53298 84
51.55245 84
51.57192 87
51.59139 79
51.61086 88
51.63032 90
51.64979 84
51.66927 87
51.68873 78
51.70820 101
51.72767 81
51.74714 89
51.76661 85
51.78608 93
51.80555 76
51.82502 88
51.84449 90
51.86396 87
51.88343 83
51.90289 65
51.92236 96
51.94183 96
51.96130 89
51.98077 83
52.00024 75
52.01971 79
52.03918 99
52.05865 100
52.07812 90
52.09759 84
52.11705 106
52.13652 81
52.15599 94
52.17546 80
52.19493 85
52.21440 78
52.23387 83
52.25334 88
52.27281 85
52.29228 86
52.31175 94
52.33121 96
52.35068 85
52.37015 71
52.38962 88
52.40909 78
52.42856 76
52.44803 80
52.46750 82
52.48697 90
52.50644 85
52.52591 94
52.54538 77
52.56485 81
52.58432 87
52.60378 66
52.62325 87
52.64272 78
52.66219 69
52.68166 66
52.70113 77
52.72060 98
52.74007 83
52.75954 79
52.77901 70
52.79848 83
52.81794 67
52.83741 83
52.85688 89
52.87635 96
52.89582 77
52.91529 86
52.93476 89
52.95423 99
52.97370 81
52.99317 72
53.01264 100
53.03210 101
53.05157 80
53.07104 88
53.09051 81
53.10998 86
53.12945 90
53.14892 78
53.16839 82
53.18786 69
53.20733 98
53.22680 95
53.24626 97
53.26573 82
53.28521 89
53.30467 88
53.32414 80
53.34361 79
53.36308 82
53.38255 80
53.40202 71
53.42149 86
53.44096 61
53.46043 104
53.4799  78
53.49937 82
53.51883 77
53.53830 88
53.55777 65
53.57724 89
53.59671 80
53.61618 89
53.63565 101
53.65512 80
53.67459 67
53.69406 90
53.71353 88
53.73299 74
53.75246 81
53.77193 87
53.79140 72
53.81087 86
53.83034 84
53.84981 80
53.86928 101
53.88875 78
53.90822 85
53.92769 82
53.94715 87
53.96662 72
53.98609 82
54.00556 78
54.02503 94
54.04450 91
54.06397 102
54.08344 80
54.10291 78
54.12238 77
54.14185 75
54.16132 87
54.18079 89
54.20026 79
54.21972 91
54.23919 78
54.25866 80
54.27813 82
54.29760 77
54.31707 83
54.33654 90
54.35601 76
54.37548 83
54.39495 77
54.41442 78
54.43388 82
54.45335 92
54.47282 91
54.49229 82
54.51176 70
54.53123 69
54.55070 97
54.57017 86
54.58964 83
54.60911 79
54.62858 72
54.64804 77
54.66751 73
54.68698 79
54.70645 90
54.72592 77
54.74539 77
54.76486 90
54.78433 88
54.80380 75
54.82327 95
54.84273 100
54.86220 102
54.88168 81
54.90115 86
54.92061 81
54.94008 76
54.95955 79
54.97902 107
54.99849 86
55.01796 71
55.03743 85
55.0569  79
55.07637 75
55.09584 66
55.11531 91
55.13477 96
55.15424 75
55.17371 88
55.19318 75
55.21265 95
55.23212 83
55.25159 86
55.27106 65
55.29053 83
55.31000 100
55.32947 74
55.34893 83
55.36840 94
55.38787 68
55.40734 91
55.42681 82
55.44628 69
55.46575 81
55.48522 100
55.50469 95
55.52416 86
55.54362 85
55.56309 88
55.58256 66
55.60203 74
55.62150 91
55.64097 78
55.66044 94
55.67991 93
55.69938 93
55.71885 85
55.73832 94
55.75779 95
55.77726 102
55.79673 85
55.8162  83
55.83566 86
55.85513 79
55.87460 73
55.89407 108
55.91354 80
55.93301 79
55.95248 104
55.97195 94
55.99142 110
56.01089 84
56.03036 84
56.04982 89
56.06929 83
56.08876 81
56.10823 106
56.12770 83
56.14717 72
56.16664 99
56.18611 72
56.20558 79
56.22505 92
56.24451 84
56.26398 87
56.28345 67
56.30292 92
56.32239 83
56.34186 98
56.36133 70
56.38080 81
56.40027 66
56.41974 82
56.43921 87
56.45867 91
56.47814 78
56.49762 82
56.51709 86
56.53655 84
56.55602 95
56.57549 76
56.59496 67
56.61443 79
56.63390 97
56.65337 80
56.67284 85
56.69231 69
56.71178 75
56.73125 89
56.75071 76
56.77018 67
56.78965 80
56.80912 77
56.82859 81
56.84806 110
56.86753 92
56.88700 80
56.90647 97
56.92594 68
56.94540 87
56.96487 88
56.98434 70
57.00381 79
57.02328 81
57.04275 71
57.06222 69
57.08169 85
57.10116 85
57.12063 73
57.14010 83
57.15956 94
57.17903 66
57.19850 72
57.21797 78
57.23744 99
57.25691 88
57.27638 70
57.29585 72
57.31532 87
57.33479 71
57.35426 78
57.37373 78
57.3932  86
57.41267 117
57.43214 77
57.45160 87
57.47107 76
57.49054 83
57.51001 71
57.52948 89
57.54895 73
57.56842 77
57.58789 65
57.60736 83
57.62683 102
57.64629 86
57.66576 79
57.68523 77
57.70470 84
57.72417 85
57.74364 85
57.76311 76
57.78258 67
57.80205 81
57.82152 80
57.84099 82
57.86045 92
57.87992 72
57.89939 92
57.91886 90
57.93833 80
57.95780 88
57.97727 75
57.99674 85
58.01621 82
58.03568 87
58.05515 90
58.07461 87
58.09409 87
58.11356 68
58.13303 63
58.15249 77
58.17196 79
58.19143 86
58.21090 91
58.23037 78
58.24984 73
58.26931 101
58.28878 96
58.30825 81
58.32772 97
58.34718 99
58.36665 72
58.38612 83
58.40559 89
58.42506 75
58.44453 90
58.46400 85
58.48347 66
58.50294 81
58.52241 76
58.54188 103
58.56134 85
58.58081 78
58.60028 75
58.61975 81
58.63922 89
58.65869 94
58.67816 81
58.69763 88
58.71710 69
58.73657 99
58.75604 77
58.77550 105
58.79497 100
58.81444 99
58.83392 89
58.85338 68
58.87285 83
58.89232 88
58.91179 100
58.93126 83
58.95073 71
58.97020 95
58.98967 97
59.00914 92
59.02861 79
59.04807 90
59.06754 84
59.08701 84
59.10648 90
59.12595 102
59.14542 124
59.16489 103
59.18436 95
59.20383 100
59.22330 99
59.24277 106
59.26223 85
59.28170 74
59.30117 88
59.32064 111
59.34011 105
59.35958 84
59.37905 69
59.39852 81
59.41799 87
59.43746 91
59.45693 85
59.47639 103
59.49586 83
59.51533 89
59.53480 92
59.55427 79
59.57374 81
59.59321 65
59.61268 97
59.63215 80
59.65162 101
59.67109 81
59.69055 90
59.71003 89
59.7295  105
59.74896 75
59.76843 73
59.78790 87
59.80737 89
59.82684 108
59.84631 91
59.86578 97
59.88525 102
59.90472 95
59.92419 95
59.94366 81
59.96312 90
59.98259 90
60.00206 93
60.02153 84
60.04100 107
60.06047 77
60.07994 104
60.09941 103
60.11888 97
60.13835 109
60.15782 89
60.17728 72
60.19675 88
60.21622 90
60.23569 74
60.25516 80
60.27463 88
60.29410 89
60.31357 75
60.33304 83
60.35251 84
60.37198 76
60.39144 80
60.41091 79
60.43038 101
60.44985 79
60.46932 70
60.48879 81
60.50826 86
60.52773 89
60.54720 78
60.56667 77
60.58614 88
60.60561 85
60.62508 86
60.64455 85
60.66401 90
60.68348 104
60.70295 71
60.72242 78
60.74189 103
60.76136 80
60.78083 85
60.80030 77
60.81977 93
60.83924 83
60.85871 87
60.87817 90
60.89764 69
60.91711 94
60.93658 93
60.95605 90
60.97552 102
60.99499 80
61.01446 73
61.03393 69
61.05340 81
61.07287 92
61.09233 86
61.11180 79
61.13127 90
61.15074 89
61.17021 85
61.18968 79
61.20915 101
61.22862 79
61.24809 98
61.26756 77
61.28703 71
61.30649 74
61.32597 100
61.34544 95
61.36490 91
61.38437 83
61.40384 73
61.42331 93
61.44278 87
61.46225 91
61.48172 91
61.50119 106
61.52066 88
61.54013 81
61.55960 90
61.57906 88
61.59853 87
61.61800 82
61.63747 86
61.65694 87
61.67641 109
61.69588 94
61.71535 85
61.73482 101
61.75429 86
61.77376 91
61.79322 83
61.81269 99
61.83216 94
61.85163 88
61.87110 100
61.89057 78
61.91004 107
61.92951 73
61.94898 101
61.96845 89
61.98792 98
62.00738 99
62.02685 97
62.04632 96
62.06579 91
62.08526 88
62.10473 91
62.12420 72
62.14367 103
62.16314 103
62.18261 87
62.20208 98
62.22155 89
62.24102 98
62.26049 109
62.27995 73
62.29942 106
62.31889 84
62.33836 98
62.35783 84
62.37730 115
62.39677 88
62.41624 92
62.43571 102
62.45518 98
62.47465 93
62.49411 92
62.51358 102
62.53305 107
62.55252 100
62.57199 95
62.59146 88
62.61093 88
62.63040 100
62.64987 79
62.66934 93
62.68881 100
62.70827 82
62.72774 90
62.74721 101
62.76668 98
62.78615 87
62.80562 104
62.82509 109
62.84456 97
62.86403 91
62.88350 100
62.90296 95
62.92244 109
62.94191 100
62.96138 100
62.98084 105
63.00031 106
63.01978 113
63.03925 109
63.05872 126
63.07819 112
63.09766 104
63.11713 96
63.1366  125
63.15607 114
63.17554 120
63.19500 103
63.21447 105
63.23394 103
63.25341 111
63.27288 111
63.29235 115
63.31182 110
63.33129 100
63.35076 96
63.37023 106
63.38970 128
63.40916 95
63.42863 94
63.44810 115
63.46757 95
63.48704 113
63.50651 107
63.52598 97
63.54545 98
63.56492 120
63.58439 110
63.60385 99
63.62332 102
63.64279 90
63.66227 118
63.68173 112
63.70120 108
63.72067 97
63.74014 88
63.75961 106
63.77908 107
63.79855 107
63.81802 85
63.83749 103
63.85696 104
63.87643 86
63.89589 90
63.91536 95
63.93483 115
63.95430 108
63.97377 113
63.99324 122
64.01271 102
64.03218 122
64.05165 104
64.07112 106
64.09059 124
64.11006 99
64.12952 119
64.14899 110
64.16846 108
64.18793 108
64.20740 122
64.22687 110
64.24634 122
64.26581 129
64.28527 115
64.30474 114
64.32421 117
64.34368 111
64.36315 105
64.38262 100
64.4021  113
64.42156 121
64.44103 112
64.46050 115
64.47997 111
64.49944 104
64.51891 113
64.53838 96
64.55784 108
64.57731 108
64.59678 98
64.61625 124
64.63572 101
64.65519 119
64.67466 108
64.69413 96
64.7136  111
64.73307 129
64.75254 88
64.77201 101
64.79148 114
64.81095 92
64.83041 96
64.84988 94
64.86935 99
64.88882 104
64.90829 104
64.92776 82
64.94723 97
64.96670 107
64.98616 105
65.00563 116
65.02510 107
65.04457 111
65.06404 103
65.08351 87
65.10298 112
65.12245 105
65.14192 104
65.16139 94
65.18086 101
65.20033 90
65.21980 90
65.23927 90
65.25873 107
65.27820 82
65.29767 108
65.31714 102
65.33661 127
65.35608 95
65.37555 102
65.39502 90
65.41449 93
65.43396 113
65.45343 110
65.4729  104
65.49237 100
65.51184 97
65.53130 106
65.55077 127
65.57024 116
65.58971 122
65.60918 108
65.62865 90
65.64812 118
65.66759 97
65.68705 122
65.70652 116
65.72599 124
65.74546 122
65.76493 110
65.78440 105
65.80387 103
65.82334 110
65.84281 127
65.86228 111
65.88175 113
65.90122 135
65.92069 96
65.94016 125
65.95962 99
65.97909 110
65.99856 114
66.01803 108
66.03750 109
66.05697 111
66.07644 93
66.09590 99
66.11537 105
66.13485 95
66.15432 115
66.17379 102
66.19326 91
66.21273 124
66.23219 109
66.25166 104
66.27113 95
66.29060 108
66.31007 119
66.32954 91
66.34901 95
66.36848 100
66.38794 118
66.40741 131
66.42688 104
66.44635 87
66.46582 109
66.48529 100
66.50476 110
66.52423 101
66.54370 107
66.56317 94
66.58264 100
66.60211 111
66.62158 95
66.64105 123
66.66051 104
66.67998 98
66.69945 105
66.71892 100
66.73839 111
66.75786 106
66.77733 132
66.79679 116
66.81626 115
66.83573 105
66.85520 101
66.87468 102
66.89415 109
66.91362 102
66.93308 93
66.95255 114
66.97202 99
66.99149 107
67.01096 108
67.03043 114
67.04990 92
67.06937 108
67.08883 115
67.10830 123
67.12777 81
67.14724 101
67.16671 100
67.18618 120
67.20565 102
67.22512 116
67.24459 117
67.26406 92
67.28353 112
67.30300 108
67.32247 109
67.34194 112
67.36140 106
67.38087 108
67.40034 96
67.41981 118
67.43928 118
67.45875 76
67.47822 108
67.49768 108
67.51715 102
67.53662 119
67.55609 113
67.57556 111
67.59503 108
67.61451 112
67.63397 115
67.65344 118
67.67291 117
67.69238 120
67.71185 108
67.73132 102
67.75079 100
67.77026 105
67.78972 117
67.80919 112
67.82866 105
67.84813 117
67.86760 111
67.88707 95
67.90654 107
67.92601 115
67.94548 118
67.96495 124
67.98442 102
68.00389 96
68.02336 113
68.04283 126
68.06229 109
68.08176 114
68.10123 102
68.12070 108
68.14017 105
68.15964 107
68.17911 97
68.19857 113
68.21804 97
68.23751 95
68.25698 123
68.27645 107
68.29592 107
68.31539 111
68.33486 113
68.35433 111
68.37380 103
68.39327 110
68.41274 107
68.43221 106
68.45168 106
68.47115 122
68.49061 110
68.51008 106
68.52955 111
68.54902 101
68.56849 98
68.58796 112
68.60743 94
68.6269  113
68.64637 119
68.66584 108
68.68531 116
68.70478 126
68.72425 108
68.74372 121
68.76318 116
68.78265 124
68.80212 94
68.82159 115
68.84106 114
68.86053 105
68.88000 111
68.89946 109
68.91893 103
68.93840 125
68.95787 119
68.97734 116
68.99681 126
69.01628 110
69.03575 115
69.05522 114
69.07469 135
69.09416 125
69.11363 123
69.13310 100
69.15257 105
69.17204 105
69.19150 123
69.21097 136
69.23044 105
69.24991 109
69.26938 87
69.28885 94
69.30832 140
69.32778 117
69.34726 109
69.36673 120
69.3862  92
69.40567 88
69.42514 114
69.44461 102
69.46407 119
69.48354 85
69.50301 111
69.52248 104
69.54195 127
69.56142 94
69.58089 89
69.60035 107
69.61982 100
69.63929 113
69.65876 92
69.67823 112
69.69770 113
69.71717 103
69.73664 81
69.75611 103
69.77558 93
69.79505 96
69.81452 103
69.83399 125
69.85346 113
69.87292 103
69.89239 97
69.91186 82
69.93133 96
69.95080 96
69.97027 103
69.98974 120
70.00921 98
70.02867 100
70.04814 99
70.06761 104
70.08709 136
70.10656 109
70.12603 98
70.1455  101
70.16496 115
70.18443 118
70.20390 102
70.22337 122
70.24284 110
70.26231 97
70.28178 126
70.30124 129
70.32071 143
70.34018 123
70.35965 140
70.37912 154
70.39859 142
70.41806 141
70.43753 118
70.45700 136
70.47647 119
70.49594 116
70.51541 123
70.53488 107
70.55435 116
70.57381 108
70.59328 111
70.61275 99
70.63222 97
70.65169 93
70.67116 119
70.69063 105
70.71010 111
70.72956 99
70.74903 109
70.76850 99
70.78797 105
70.80744 114
70.82692 123
70.84639 97
70.86585 116
70.88532 86
70.90479 114
70.92426 85
70.94373 104
70.96320 99
70.98267 100
71.00213 117
71.02160 131
71.04107 89
71.06054 120
71.08001 111
71.09948 100
71.11895 122
71.13842 86
71.15789 90
71.17736 93
71.19683 95
71.21630 102
71.23577 106
71.25524 99
71.27470 107
71.29417 104
71.31364 103
71.33311 117
71.35258 119
71.37205 110
71.39152 120
71.41099 107
71.43045 121
71.44992 129
71.46939 98
71.48886 116
71.50833 110
71.52780 106
71.54727 135
71.56674 128
71.58621 128
71.60568 135
71.62515 119
71.64462 103
71.66409 104
71.68356 135
71.70302 138
71.72249 100
71.74196 116
71.76143 102
71.78090 117
71.80037 100
71.81984 98
71.83931 103
71.85878 127
71.87825 129
71.89772 120
71.91719 105
71.93666 113
71.95613 113
71.97559 108
71.99506 94
72.01453 112
72.03400 116
72.05347 125
72.07294 94
72.09241 110
72.11188 94
72.13134 88
72.15081 112
72.17028 102
72.18975 96
72.20922 129
72.22869 97
72.24816 96
72.26763 110
72.28710 102
72.30657 108
72.32604 94
72.34551 123
72.36498 118
72.38445 108
72.40391 124
72.42338 109
72.44285 102
72.46232 108
72.48179 117
72.50126 101
72.52073 109
72.54019 101
72.55966 108
72.57914 128
72.59861 102
72.61808 92
72.63755 110
72.65702 100
72.67648 82
72.69595 113
72.71542 110
72.73489 90
72.75436 108
72.77383 73
72.79330 111
72.81277 120
72.83223 99
72.85170 123
72.87117 95
72.89064 100
72.91011 125
72.92958 101
72.94905 104
72.96852 97
72.98799 109
73.00746 101
73.02693 121
73.04640 101
73.06587 113
73.08534 106
73.10480 97
73.12427 88
73.14374 93
73.16321 102
73.18268 102
73.20215 127
73.22162 100
73.24108 112
73.26055 117
73.28002 102
73.2995  107
73.31897 111
73.33844 103
73.35791 92
73.37737 112
73.39684 94
73.41631 97
73.43578 115
73.45525 106
73.47472 109
73.49419 109
73.51366 120
73.53312 116
73.55259 112
73.57206 131
73.59153 115
73.61100 124
73.63047 129
73.64994 139
73.66941 139
73.68888 153
73.70835 150
73.72782 191
73.74729 170
73.76676 197
73.78623 198
73.80569 214
73.82516 224
73.84463 249
73.86410 220
73.88357 278
73.90304 281
73.92251 336
73.94197 456
73.96144 600
73.98091 853
74.00038 1230
74.01985 1614
74.03933 2020
74.0588  2411
74.07826 2441
74.09773 2457
74.11720 1786
74.13667 1264
74.15614 847
74.17561 669
74.19508 653
74.21455 725
74.23401 855
74.25348 991
74.27295 1166
74.29242 1355
74.31189 1227
74.33136 1055
74.35083 784
74.3703  529
74.38977 363
74.40924 258
74.42871 193
74.44818 183
74.46765 171
74.48712 125
74.50658 149
74.52605 142
74.54552 135
74.56499 104
74.58446 119
74.60393 109
74.62340 140
74.64286 118
74.66233 98
74.68180 101
74.70127 113
74.72074 94
74.74021 94
74.75968 109
74.77915 93
74.79862 97
74.81809 106
74.83756 109
74.85703 101
74.87650 108
74.89597 102
74.91544 104
74.93490 97
74.95437 103
74.97384 104
74.99331 126
75.01278 111
75.03225 103
75.05172 102
75.07119 98
75.09066 127
75.11013 108
75.12960 112
75.14907 97
75.16854 108
75.18801 93
75.20747 111
75.22694 107
75.24641 97
75.26588 96
75.28535 102
75.30482 91
75.32429 97
75.34375 80
75.36322 96
75.38269 102
75.40216 96
75.42163 84
75.44110 106
75.46057 101
75.48004 94
75.49951 97
75.51898 96
75.53845 103
75.55792 96
75.57739 98
75.59686 83
75.61633 101
75.63579 100
75.65526 90
75.67473 99
75.69420 104
75.71367 69
75.73314 109
75.75261 122
75.77207 117
75.79155 117
75.81102 124
75.83049 132
75.84996 127
75.86943 113
75.88890 132
75.90836 103
75.92783 106
75.94730 105
75.96677 95
75.98624 96
76.00571 91
76.02518 99
76.04464 92
76.06411 114
76.08358 99
76.10305 91
76.12252 104
76.14199 93
76.16146 111
76.18093 122
76.20040 100
76.21987 94
76.23934 80
76.25881 83
76.27828 98
76.29775 89
76.31722 95
76.33668 108
76.35615 81
76.37562 98
76.39509 92
76.41456 90
76.43403 92
76.45350 96
76.47296 86
76.49243 90
76.51190 91
76.53138 89
76.55085 88
76.57032 95
76.58979 106
76.60925 88
76.62872 83
76.64819 73
76.66766 78
76.68713 83
76.70660 95
76.72607 96
76.74553 84
76.76500 94
76.78447 70
76.80394 98
76.82341 100
76.84288 97
76.86235 86
76.88182 99
76.90129 77
76.92076 93
76.94023 79
76.95970 98
76.97917 96
76.99864 88
77.01811 76
77.03757 96
77.05704 90
77.07651 88
77.09598 92
77.11545 90
77.13492 76
77.15439 89
77.17385 87
77.19332 80
77.21279 78
77.23226 79
77.25174 90
77.27121 96
77.29068 95
77.31014 79
77.32961 72
77.34908 96
77.36855 76
77.38802 62
77.40749 78
77.42696 80
77.44642 87
77.46589 67
77.48536 70
77.50483 70
77.52430 84
77.54377 77
77.56324 88
77.58271 87
77.60218 68
77.62165 84
77.64112 79
77.66059 94
77.68006 72
77.69953 73
77.71900 86
77.73846 74
77.75793 100
77.77740 84
77.79687 84
77.81634 86
77.83581 83
77.85528 77
77.87474 83
77.89421 77
77.91368 89
77.93315 84
77.95262 72
77.97209 77
77.99157 83
78.01103 76
78.03050 75
78.04997 86
78.06944 74
78.08891 91
78.10838 65
78.12785 62
78.14731 86
78.16678 86
78.18625 78
78.20572 87
78.22519 61
78.24466 78
78.26413 86
78.2836  82
78.30307 75
78.32254 81
78.34201 98
78.36148 63
78.38095 67
78.40042 72
78.41989 66
78.43935 89
78.45882 69
78.47829 83
78.49776 77
78.51723 86
78.53670 88
78.55617 86
78.57563 81
78.59510 85
78.61457 77
78.63404 78
78.65351 72
78.67298 87
78.69245 75
78.71192 78
78.73139 95
78.75086 86
78.77033 65
78.78980 94
78.80927 64
78.82874 84
78.84820 76
78.86767 78
78.88714 92
78.90661 75
78.92608 75
78.94555 73
78.96502 77
78.98448 64
79.00396 80
79.02343 70
79.0429  85
79.06237 86
79.08184 79
79.10131 84
79.12078 71
79.14024 76
79.15971 73
79.17918 89
79.19865 68
79.21812 64
79.23759 66
79.25706 72
79.27652 79
79.29599 84
79.31546 78
79.33493 82
79.35440 88
79.37387 68
79.39334 79
79.41281 77
79.43228 82
79.45175 89
79.47122 93
79.49069 86
79.51016 70
79.52963 87
79.54909 91
79.56856 99
79.58803 104
79.60750 98
79.62697 76
79.64644 84
79.66591 88
79.68537 84
79.70484 73
79.72431 78
79.74379 72
79.76326 58
79.78273 83
79.8022  77
79.82167 80
79.84113 83
79.86060 72
79.88007 55
79.89954 65
79.91901 83
79.93848 78
79.95795 88
79.97741 70
79.99688 71
80.01635 85
80.03582 70
80.05529 73
80.07476 73
80.09423 67
80.11370 89
80.13317 87
80.15264 92
80.17211 83
80.19158 100
80.21105 101
80.23052 75
80.24998 98
80.26945 94
80.28892 94
80.30839 78
80.32786 89
80.34733 94
80.36680 90
80.38626 88
80.40573 95
80.42520 77
80.44467 78
80.46414 87
80.48362 73
80.50309 70
80.52256 93
80.54202 85
80.56149 73
80.58096 86
80.60043 79
80.61990 88
80.63937 88
80.65884 78
80.67830 64
80.69777 77
80.71724 84
80.73671 85
80.75618 67
80.77565 77
80.79512 90
80.81459 72
80.83406 78
80.85353 72
80.87300 86
80.89247 86
80.91194 91
80.93141 82
80.95087 68
80.97034 78
80.98981 70
81.00928 84
81.02875 79
81.04822 75
81.06769 65
81.08715 58
81.10662 59
81.12609 70
81.14556 77
81.16503 73
81.18450 86
81.20397 89
81.22345 76
81.24291 81
81.26238 63
81.28185 75
81.30132 71
81.32079 86
81.34026 69
81.35973 87
81.37919 84
81.39866 75
81.41813 68
81.43760 63
81.45707 72
81.47654 79
81.49601 72
81.51548 72
81.53495 84
81.55442 83
81.57389 82
81.59336 60
81.61283 75
81.63230 77
81.65176 76
81.67123 63
81.69070 72
81.71017 67
81.72964 72
81.74911 77
81.76858 71
81.78804 65
81.80751 80
81.82698 81
81.84645 83
81.86592 85
81.88539 80
81.90486 80
81.92433 84
81.94380 71
81.96327 82
81.98274 60
82.00221 88
82.02168 60
82.04115 68
82.06062 88
82.08008 65
82.09955 71
82.11902 76
82.13849 74
82.15796 79
82.17743 82
82.19690 77
82.21637 67
82.23584 64
82.25531 74
82.27478 89
82.29425 72
82.31372 80
82.33319 71
82.35265 89
82.37212 84
82.39159 87
82.41106 93
82.43053 92
82.45000 93
82.46947 88
82.48893 66
82.50840 78
82.52787 86
82.54734 85
82.56681 93
82.58628 79
82.60575 82
82.62522 76
82.64469 101
82.66416 89
82.68363 82
82.70310 64
82.72257 70
82.74204 75
82.76151 86
82.78097 90
82.80044 90
82.81991 99
82.83938 96
82.85885 87
82.87832 74
82.89779 66
82.91725 81
82.93672 66
82.9562  65
82.97567 81
82.99514 75
83.01461 64
83.03408 72
83.05354 80
83.07301 70
83.09248 70
83.11195 59
83.13142 77
83.15089 77
83.17036 62
83.18982 68
83.20929 58
83.22876 69
83.24823 67
83.26770 58
83.28717 63
83.30664 91
83.32611 76
83.34558 63
83.36505 79
83.38452 79
83.40399 83
83.42346 80
83.44293 73
83.46240 70
83.48186 71
83.50133 60
83.52080 86
83.54027 97
83.55974 68
83.57921 83
83.59868 82
83.61814 67
83.63761 82
83.65708 72
83.67655 79
83.69603 66
83.7155  55
83.73497 85
83.75443 76
83.77390 68
83.79337 83
83.81284 80
83.83231 63
83.85178 66
83.87125 81
83.89071 67
83.91018 79
83.92965 71
83.94912 66
83.96859 63
83.98806 76
84.00753 67
84.02700 72
84.04647 66
84.06594 72
84.08541 78
84.10488 74
84.12435 53
84.14382 58
84.16329 66
84.18275 75
84.20222 81
84.22169 59
84.24116 70
84.26063 59
84.28010 67
84.29957 73
84.31903 68
84.33850 64
84.35797 60
84.37744 53
84.39691 73
84.41638 76
84.43586 64
84.45532 58
84.47479 77
84.49426 69
84.51373 70
84.53320 74
84.55267 79
84.57214 74
84.59160 71
84.61107 68
84.63054 72
84.65001 80
84.66948 47
84.68895 58
84.70842 70
84.72789 75
84.74736 72
84.76683 76
84.78630 84
84.80577 66
84.82524 86
84.84471 69
84.86418 80
84.88364 66
84.90311 68
84.92258 72
84.94205 73
84.96152 70
84.98099 67
85.00046 66
85.01992 69
85.03939 58
85.05886 57
85.07833 73
85.09780 44
85.11727 70
85.13674 73
85.15621 73
85.17568 80
85.19515 69
85.21462 75
85.23409 66
85.25356 78
85.27303 72
85.29249 68
85.31196 80
85.33143 65
85.35090 88
85.37037 65
85.38984 79
85.40931 81
85.42878 81
85.44825 91
85.46772 104
85.48719 82
85.50666 79
85.52613 110
85.54560 103
85.56507 95
85.58453 94
85.60400 94
85.62347 84
85.64294 94
85.66241 79
85.68188 87
85.70135 80
85.72081 93
85.74028 85
85.75975 78
85.77922 64
85.79869 67
85.81816 52
85.83763 76
85.85710 66
85.87657 57
85.89604 65
85.91551 74
85.93498 71
85.95445 89
85.97392 60
85.99338 75
86.01285 74
86.03232 66
86.05179 66
86.07126 64
86.09073 81
86.11020 64
86.12967 61
86.14913 63
86.16861 71
86.18808 45
86.20755 53
86.22702 73
86.24649 62
86.26596 70
86.28542 73
86.30489 71
86.32436 68
86.34383 76
86.36330 65
86.38277 63
86.40224 65
86.42170 64
86.44117 73
86.46064 57
86.48011 66
86.49958 67
86.51905 79
86.53852 55
86.55799 67
86.57746 59
86.59693 71
86.61640 73
86.63587 90
86.65534 59
86.67481 64
86.69427 84
86.71374 73
86.73321 80
86.75268 61
86.77215 58
86.79162 71
86.81109 79
86.83056 62
86.85002 72
86.86949 55
86.88896 62
86.90844 58
86.92791 60
86.94738 74
86.96685 75
86.98631 67
87.00578 50
87.02525 52
87.04472 59
87.06419 64
87.08366 56
87.10313 57
87.12259 52
87.14206 67
87.16153 61
87.18100 64
87.20047 63
87.21994 50
87.23941 62
87.25888 55
87.27835 56
87.29782 69
87.31729 59
87.33676 64
87.35623 54
87.37570 72
87.39516 52
87.41463 59
87.43410 53
87.45357 64
87.47304 53
87.49251 54
87.51198 65
87.53145 53
87.55091 74
87.57038 63
87.58985 62
87.60932 63
87.62879 72
87.64827 65
87.66774 58
87.68720 66
87.70667 71
87.72614 69
87.74561 73
87.76508 64
87.78455 56
87.80402 61
87.82348 58
87.84295 64
87.86242 58
87.88189 49
87.90136 60
87.92083 57
87.94030 58
87.95977 64
87.97924 63
87.99871 67
88.01818 78
88.03765 57
88.05712 69
88.07659 63
88.09605 64
88.11552 62
88.13499 58
88.15446 72
88.17393 60
88.19340 59
88.21287 61
88.23234 75
88.25180 69
88.27127 48
88.29074 51
88.31021 64
88.32968 42
88.34915 58
88.36862 66
88.38809 72
88.40756 57
88.42703 50
88.44650 51
88.46597 54
88.48544 55
88.50491 61
88.52437 53
88.54384 61
88.56331 67
88.58278 73
88.60225 52
88.62172 65
88.64119 82
88.66066 49
88.68013 64
88.6996  62
88.71907 51
88.73854 60
88.75801 64
88.77748 62
88.79694 74
88.81641 63
88.83588 58
88.85535 69
88.87482 56
88.89429 53
88.91376 70
88.93323 60
88.95269 60
88.97216 71
88.99163 63
89.01110 60
89.03057 77
89.05004 51
89.06951 69
89.08898 66
89.10845 59
89.12792 58
89.14739 63
89.16686 74
89.18633 50
89.20580 53
89.22526 70
89.24473 55
89.26420 73
89.28367 73
89.30314 73
89.32261 65
89.34208 76
89.36154 56
89.38102 61
89.40049 62
89.41996 65
89.43943 51
89.4589  68
89.47837 71
89.49783 61
89.51730 61
89.53677 65
89.55624 70
89.57571 71
89.59518 60
89.61465 75
89.63412 72
89.65358 71
89.67305 68
89.69252 64
89.71199 73
89.73146 79
89.75093 85
89.77040 71
89.78987 79
89.80934 78
89.82881 81
89.84828 93
89.86775 105
89.88722 95
89.90669 103
89.92615 111
89.94562 112
89.96509 116
89.98456 127
90.00403 119
90.02350 148
90.04297 140
90.06243 173
90.08190 183
90.10137 189
90.12085 227
90.14032 253
90.15979 247
90.17926 282
90.19872 319
90.21819 337
90.23766 403
90.25713 525
90.27660 680
90.29607 796
90.31554 1027
90.33500 1349
90.35447 1667
90.37394 1918
90.39341 2157
90.41288 2439
90.43235 2483
90.45182 2247
90.47129 1930
90.49076 1550
90.51023 1037
90.52970 873
90.54917 683
90.56864 630
90.58811 558
90.60758 643
90.62704 727
90.64651 873
90.66598 1002
90.68545 1141
90.70492 1276
90.72439 1194
90.74386 1112
90.76332 1001
90.78279 831
90.80226 643
90.82173 446
90.84120 285
90.86068 218
90.88015 187
90.89961 159
90.91908 133
90.93855 113
90.95802 115
90.97749 111
90.99696 100
91.01643 102
91.03589 85
91.05536 93
91.07483 85
91.09430 88
91.11377 81
91.13324 67
91.15271 78
91.17218 79
91.19165 87
91.21112 59
91.23059 82
91.25006 74
91.26953 69
91.28900 56
91.30847 72
91.32793 78
91.34740 75
91.36687 75
91.38634 52
91.40581 61
91.42528 76
91.44475 66
91.46421 62
91.48368 68
91.50315 58
91.52262 64
91.54209 62
91.56156 68
91.58103 64
91.60050 64
91.61997 77
91.63944 60
91.65891 78
91.67838 70
91.69785 62
91.71732 61
91.73678 65
91.75625 79
91.77572 81
91.79519 65
91.81466 66
91.83413 79
91.85360 62
91.87307 78
91.89254 53
91.91201 75
91.93148 66
91.95095 62
91.97042 68
91.98989 64
92.00936 64
92.02882 58
92.04829 55
92.06776 85
92.08723 75
92.10670 63
92.12617 54
92.14564 52
92.16510 77
92.18457 64
92.20404 69
92.22351 56
92.24298 60
92.26245 55
92.28192 60
92.30139 63
92.32086 69
92.34033 54
92.35980 54
92.37927 59
92.39874 66
92.41821 67
92.43767 63
92.45714 51
92.47661 63
92.49608 49
92.51555 49
92.53502 70
92.55449 72
92.57396 66
92.59343 68
92.6129  64
92.63237 55
92.65184 50
92.67131 58
92.69078 64
92.71025 65
92.72971 61
92.74918 44
92.76865 48
92.78812 50
92.80759 48
92.82706 57
92.84653 70
92.86599 56
92.88546 57
92.90493 67
92.92440 49
92.94387 64
92.96334 48
92.98281 63
93.00228 59
93.02175 58
93.04122 52
93.06069 61
93.08016 65
93.09963 64
93.11910 56
93.13856 55
93.15803 59
93.17750 60
93.19697 44
93.21644 69
93.23591 66
93.25538 50
93.27485 56
93.29431 50
93.31378 67
93.33326 64
93.35273 58
93.3722  47
93.39167 67
93.41114 57
93.43060 63
93.45007 57
93.46954 71
93.48901 68
93.50848 59
93.52795 70
93.54742 75
93.56688 60
93.58635 66
93.60582 72
93.62529 67
93.64476 72
93.66423 76
93.68370 78
93.70317 60
93.72264 78
93.74211 74
93.76158 80
93.78105 65
93.80052 91
93.81999 82
93.83945 87
93.85892 67
93.87839 77
93.89786 85
93.91733 89
93.93680 73
93.95627 81
93.97574 77
93.99520 59
94.01467 82
94.03414 77
94.05361 65
94.07309 64
94.09256 59
94.11203 62
94.13149 96
94.15096 75
94.17043 54
94.18990 59
94.20937 61
94.22884 79
94.24831 50
94.26777 71
94.28724 71
94.30671 68
94.32618 55
94.34565 75
94.36512 71
94.38459 57
94.40406 55
94.42353 50
94.44300 56
94.46247 64
94.48194 58
94.50141 49
94.52088 61
94.54034 52
94.55981 58
94.57928 61
94.59875 48
94.61822 76
94.63769 40
94.65716 60
94.67663 53
94.69609 58
94.71556 59
94.73503 51
94.75450 53
94.77397 68
94.79344 50
94.81292 59
94.83238 55
94.85185 53
94.87132 50
94.89079 50
94.91026 73
94.92973 52
94.94920 58
94.96866 67
94.98813 60
95.00760 45
95.02707 62
95.04654 51
95.06601 63
95.08548 71
95.10495 58
95.12442 73
95.14389 71
95.16336 55
95.18283 66
95.20230 58
95.22177 67
95.24123 60
95.26070 59
95.28017 66
95.29964 65
95.31911 62
95.33858 66
95.35805 66
95.37752 63
95.39698 52
95.41645 53
95.43592 63
95.45539 56
95.47486 65
95.49433 52
95.51380 61
95.53327 70
95.55274 45
95.57221 57
95.59168 57
95.61115 61
95.63062 59
95.65009 49
95.66955 61
95.68902 51
95.70849 51
95.72796 52
95.74743 66
95.76690 63
95.78637 66
95.80584 53
95.82531 86
95.84478 76
95.86425 69
95.88372 62
95.90319 60
95.92266 62
95.94212 48
95.96159 56
95.98106 54
96.00053 54
96.02000 50
96.03947 44
96.05894 59
96.07841 74
96.09787 60
96.11734 47
96.13681 62
96.15628 65
96.17575 61
96.19522 41
96.21469 56
96.23416 42
96.25363 41
96.27310 63
96.29257 61
96.31204 52
96.33151 54
96.35098 47
96.37044 54
96.38991 46
96.40938 38
96.42885 49
96.44832 51
96.46779 51
96.48726 40
96.50672 59
96.52619 58
96.54567 44
96.56514 53
96.58461 48
96.60408 58
96.62355 55
96.64301 45
96.66248 58
96.68195 47
96.70142 55
96.72089 61
96.74036 39
96.75983 54
96.77930 62
96.79876 53
96.81823 49
96.83770 55
96.85717 44
96.87664 51
96.89611 53
96.91558 41
96.93505 53
96.95452 53
96.97399 50
96.99346 43
97.01293 40
97.03240 52
97.05187 46
97.07133 42
97.09080 51
97.11027 42
97.12974 49
97.14921 64
97.16868 55
97.18815 37
97.20761 50
97.22708 66
97.24655 43
97.26602 47
97.2855  55
97.30497 59
97.32444 37
97.34390 39
97.36337 45
97.38284 40
97.40231 47
97.42178 43
97.44125 45
97.46072 59
97.48019 42
97.49965 56
97.51912 54
97.53859 45
97.55806 59
97.57753 53
97.59700 33
97.61647 42
97.63594 48
97.65541 55
97.67488 45
97.69435 50
97.71382 46
97.73329 52
97.75276 49
97.77222 64
97.79169 50
97.81116 46
97.83063 55
97.85010 38
97.86957 56
97.88904 40
97.90850 42
97.92797 54
97.94744 59
97.96691 61
97.98638 67
98.00585 56
98.02533 59
98.04479 53
98.06426 77
98.08373 68
98.10320 74
98.12267 75
98.14214 39
98.16161 72
98.18108 65
98.20054 58
98.22001 68
98.23948 61
98.25895 63
98.27842 61
98.29789 54
98.31736 46
98.33683 58
98.3563  47
98.37577 54
98.39524 74
98.41471 56
98.43418 57
98.45365 60
98.47311 49
98.49258 66
98.51205 64
98.53152 84
98.55099 52
98.57046 45
98.58993 61
98.60939 50
98.62886 39
98.64833 47
98.66780 54
98.68727 47
98.70674 34
98.72621 54
98.74568 45
98.76515 56
98.78462 49
98.80409 55
98.82356 56
98.84303 37
98.86250 54
98.88197 55
98.90143 57
98.92090 52
98.94037 34
98.95984 43
98.97931 57
98.99878 45
99.01825 58
99.03772 50
99.05719 35
99.07666 42
99.09613 53
99.11560 53
99.13507 52
99.15454 45
99.17400 47
99.19347 45
99.21294 54
99.23241 37
99.25188 38
99.27135 41
99.29082 43
99.31028 41
99.32975 52
99.34922 41
99.36869 51
99.38816 51
99.40763 40
99.42710 48
99.44657 41
99.46604 54
99.48551 50
99.50498 47
99.52445 37
99.54392 52
99.56339 52
99.58286 50
99.60232 41
99.62179 40
99.64126 39
99.66073 49
99.68020 55
99.69967 51
99.71914 46
99.73860 59
99.75808 54
99.77755 49
99.79702 36
99.81649 64
99.83596 51
99.85543 33
99.87489 39
99.89436 37
99.91383 47
99.93330 48
99.95277 47
99.97224 52
99.99171 48
100.0111 38
100.0306 41
100.0501 50
100.0695 42
100.0890 38
100.1085 50
100.1279 35
100.1474 49
100.1669 50
100.1864 38
100.2058 56
100.2253 38
100.2448 47
100.2642 57
100.2837 46
100.3032 42
100.3226 45
100.3421 44
100.3616 45
100.3810 49
100.4005 50
100.4200 40
100.4394 47
100.4589 38
100.4784 36
100.4979 40
100.5173 47
100.5368 47
100.5563 45
100.5757 37
100.5952 43
100.6147 48
100.6341 40
100.6536 41
100.6731 46
100.6926 44
100.7120 39
100.7315 46
100.7510 45
100.7704 37
100.7899 56
100.8094 37
100.8288 52
100.8483 42
100.8678 36
100.8872 37
100.9067 64
100.9262 45
100.9457 45
100.9651 34
100.9846 33
101.0041 35
101.0235 34
101.0430 41
101.0625 37
101.0819 56
101.1014 49
101.1209 42
101.1403 49
101.1598 50
101.1793 50
101.1987 37
101.2182 49
101.2377 39
101.2572 42
101.2766 51
101.2961 50
101.3156 40
101.3350 40
101.3545 47
101.3740 54
101.3934 56
101.4129 35
101.4324 39
101.4518 53
101.4713 50
101.4908 49
101.5103 42
101.5297 42
101.5492 46
101.5687 38
101.5881 52
101.6076 44
101.6271 39
101.6465 47
101.6660 37
101.6855 57
101.7049 48
101.7244 40
101.7439 43
101.7634 42
101.7828 50
101.8023 55
101.8218 36
101.8412 51
101.8607 58
101.8802 59
101.8996 54
101.9191 35
101.9386 55
101.9580 44
101.9775 45
101.9970 41
102.0165 47
102.0359 44
102.0554 54
102.0749 43
102.0943 59
102.1138 44
102.1333 44
102.1527 46
102.1722 59
102.1917 51
102.2111 60
102.2306 38
102.2501 39
102.2696 48
102.2890 50
102.3085 38
102.3280 55
102.3474 38
102.3669 56
102.3864 55
102.4058 60
102.4253 35
102.4448 40
102.4642 41
102.4837 37
102.5032 54
102.5227 46
102.5421 37
102.5616 53
102.5811 46
102.6005 54
102.6200 45
102.6395 35
102.6589 35
102.6784 56
102.6979 39
102.7173 44
102.7368 46
102.7563 51
102.7758 33
102.7952 40
102.8147 43
102.8342 45
102.8536 48
102.8731 43
102.8926 41
102.9120 70
102.9315 34
102.9510 46
102.9704 39
102.9899 49
103.0094 57
103.0289 45
103.0483 41
103.0678 52
103.0873 41
103.1067 59
103.1262 53
103.1457 60
103.1651 62
103.1846 43
103.2041 48
103.2235 49
103.2430 36
103.2625 50
103.2819 53
103.3014 35
103.3209 51
103.3404 41
103.3598 41
103.3793 45
103.3988 49
103.4182 49
103.4377 60
103.4572 64
103.4766 48
103.4961 35
103.5156 58
103.5350 47
103.5545 45
103.5740 51
103.5935 44
103.6129 42
103.6324 44
103.6519 37
103.6713 40
103.6908 48
103.7103 53
103.7297 52
103.7492 40
103.7687 44
103.7882 38
103.8076 52
103.8271 48
103.8466 40
103.8660 48
103.8855 55
103.9050 47
103.9244 41
103.9439 39
103.9634 36
103.9828 57
104.0023 48
104.0218 33
104.0412 41
104.0607 43
104.0802 44
104.0997 47
104.1191 33
104.1386 48
104.1581 36
104.1775 42
104.1970 43
104.2165 43
104.2359 51
104.2554 38
104.2749 48
104.2943 39
104.3138 40
104.3333 47
104.3527 47
104.3722 35
104.3917 48
104.4112 53
104.4306 36
104.4501 44
104.4696 37
104.4890 41
104.5085 50
104.5280 43
104.5474 47
104.5669 42
104.5864 36
104.6059 34
104.6253 44
104.6448 47
104.6643 49
104.6837 46
104.7032 46
104.7227 60
104.7421 49
104.7616 54
104.7811 43
104.8005 49
104.8200 52
104.8395 52
104.8590 54
104.8784 37
104.8979 37
104.9174 50
104.9368 60
104.9563 51
104.9758 49
104.9952 48
105.0147 58
105.0342 48
105.0536 67
105.0731 36
105.0926 59
105.1120 56
105.1315 50
105.1510 50
105.1705 54
105.1899 44
105.2094 44
105.2289 54
105.2483 49
105.2678 51
105.2873 49
105.3067 54
105.3262 52
105.3457 48
105.3651 53
105.3846 44
105.4041 56
105.4236 44
105.4430 50
105.4625 55
105.4820 44
105.5014 44
105.5209 51
105.5404 52
105.5598 55
105.5793 52
105.5988 63
105.6182 52
105.6377 47
105.6572 52
105.6767 41
105.6961 40
105.7156 48
105.7351 61
105.7545 43
105.7740 57
105.7935 40
105.8129 60
105.8324 52
105.8519 47
105.8713 39
105.8908 58
105.9103 41
105.9298 45
105.9492 42
105.9687 51
105.9882 42
106.0076 38
106.0271 53
106.0466 38
106.0660 54
106.0855 38
106.1050 27
106.1244 38
106.1439 44
106.1634 35
106.1828 48
106.2023 62
106.2218 46
106.2413 50
106.2607 50
106.2802 48
106.2997 48
106.3191 58
106.3386 38
106.3581 54
106.3775 39
106.3970 49
106.4165 38
106.4360 46
106.4554 53
106.4749 44
106.4944 34
106.5138 49
106.5333 48
106.5528 40
106.5722 48
106.5917 43
106.6112 48
106.6306 49
106.6501 39
106.6696 43
106.6891 37
106.7085 44
106.7280 49
106.7475 42
106.7669 41
106.7864 41
106.8059 49
106.8253 45
106.8448 45
106.8643 44
106.8837 40
106.9032 51
106.9227 35
106.9422 35
106.9616 42
106.9811 37
107.0006 39
107.0200 54
107.0395 53
107.0590 46
107.0784 41
107.0979 46
107.1174 48
107.1368 43
107.1563 40
107.1758 44
107.1952 46
107.2147 47
107.2342 38
107.2537 47
107.2731 38
107.2926 40
107.3121 50
107.3315 40
107.3510 35
107.3705 35
107.3899 33
107.4094 36
107.4289 49
107.4483 38
107.4678 37
107.4873 41
107.5068 45
107.5262 41
107.5457 48
107.5652 33
107.5846 31
107.6041 27
107.6236 36
107.6430 41
107.6625 34
107.6820 36
107.7015 39
107.7209 49
107.7404 41
107.7599 55
107.7793 41
107.7988 43
107.8183 36
107.8377 39
107.8572 32
107.8767 39
107.8961 51
107.9156 38
107.9351 35
107.9545 51
107.9740 47
107.9935 41
108.013  46
108.0324 31
108.0519 37
108.0714 38
108.0908 42
108.1103 30
108.1298 39
108.1492 37
108.1687 34
108.1882 39
108.2076 34
108.2271 40
108.2466 34
108.2661 47
108.2855 34
108.3050 41
108.3245 33
108.3439 53
108.3634 42
108.3829 39
108.4023 45
108.4218 34
108.4413 35
108.4607 42
108.4802 38
108.4997 35
108.5192 43
108.5386 49
108.5581 47
108.5776 57
108.5970 38
108.6165 45
108.6360 41
108.6554 54
108.6749 59
108.6944 51
108.7138 50
108.7333 55
108.7528 40
108.7723 43
108.7917 43
108.8112 38
108.8307 39
108.8501 38
108.8696 30
108.8891 53
108.9085 54
108.9280 42
108.9475 49
108.9669 56
108.9864 37
109.0059 46
109.0253 49
109.0448 36
109.0643 46
109.0838 47
109.1032 50
109.1227 45
109.1422 49
109.1616 50
109.1811 38
109.2006 33
109.2200 43
109.2395 53
109.2590 44
109.2784 36
109.2979 34
109.3174 35
109.3369 57
109.3563 41
109.3758 52
109.3953 40
109.4147 36
109.4342 41
109.4537 45
109.4731 39
109.4926 48
109.5121 52
109.5316 42
109.5510 54
109.5705 42
109.5900 46
109.6094 53
109.6289 57
109.6484 50
109.6678 38
109.6873 40
109.7068 40
109.7262 41
109.7457 33
109.7652 41
109.7846 38
109.8041 35
109.8236 33
109.8431 38
109.8625 48
109.8820 47
109.9015 54
109.9209 44
109.9404 36
109.9599 39
109.9793 36
109.9988 40
110.0183 30
110.0377 50
110.0572 40
110.0767 47
110.0961 41
110.1156 49
110.1351 56
110.1546 55
110.1740 44
110.1935 43
110.2130 43
110.2324 41
110.2519 39
110.2714 39
110.2908 38
110.3103 44
110.3298 44
110.3493 51
110.3687 22
110.3882 39
110.4077 49
110.4271 42
110.4466 45
110.4661 45
110.4855 46
110.5050 30
110.5245 34
110.5439 44
110.5634 42
110.5829 34
110.6024 44
110.6218 29
110.6413 47
110.6608 42
110.6802 34
110.6997 44
110.7192 41
110.7386 39
110.7581 32
110.7776 38
110.7970 41
110.8165 40
110.8360 29
110.8554 62
110.8749 47
110.8944 45
110.9139 33
110.9333 43
110.9528 41
110.9723 49
110.9917 43
111.0112 48
111.0307 39
111.0501 40
111.0696 48
111.0891 35
111.1085 52
111.1280 36
111.1475 39
111.1670 30
111.1864 51
111.2059 36
111.2254 44
111.2448 45
111.2643 43
111.2838 31
111.3032 31
111.3227 34
111.3422 47
111.3616 39
111.3811 36
111.4006 41
111.4201 35
111.4395 38
111.4590 25
111.4785 38
111.4979 39
111.5174 39
111.5369 36
111.5563 35
111.5758 24
111.5953 47
111.6147 29
111.6342 31
111.6537 36
111.6732 41
111.6926 36
111.7121 34
111.7316 33
111.7510 36
111.7705 39
111.7900 34
111.8094 47
111.8289 37
111.8484 42
111.8678 36
111.8873 37
111.9068 40
111.9263 45
111.9457 37
111.9652 35
111.9847 35
112.0041 40
112.0236 37
112.0431 45
112.0625 36
112.0820 38
112.1015 40
112.1209 54
112.1404 38
112.1599 39
112.1794 27
112.1988 35
112.2183 43
112.2378 44
112.2572 51
112.2767 43
112.2962 33
112.3156 41
112.3351 38
112.3546 33
112.3740 37
112.3935 39
112.4130 32
112.4325 41
112.4519 38
112.4714 43
112.4909 42
112.5103 37
112.5298 38
112.5493 48
112.5687 36
112.5882 40
112.6077 34
112.6271 30
112.6466 41
112.6661 42
112.6856 38
112.7050 37
112.7245 40
112.7440 54
112.7634 36
112.7829 42
112.8024 49
112.8218 28
112.8413 38
112.8608 40
112.8802 37
112.8997 40
112.9192 35
112.9386 37
112.9581 43
112.9776 33
112.9971 39
113.0165 33
113.0360 41
113.0555 44
113.0749 45
113.0944 32
113.1139 42
113.1333 30
113.1528 32
113.1723 35
113.1917 48
113.2112 40
113.2307 33
113.2502 33
113.2696 35
113.2891 28
113.3086 37
113.3280 29
113.3475 31
113.3670 44
113.3864 30
113.4059 47
113.4254 42
113.4449 32
113.4643 40
113.4838 33
113.5033 33
113.5227 29
113.5422 45
113.5617 35
113.5811 44
113.6006 34
113.6201 47
113.6395 41
113.6590 36
113.6785 40
113.6979 36
113.7174 30
113.7369 37
113.7564 34
113.7758 28
113.7953 30
113.8148 43
113.8342 39
113.8537 48
113.8732 30
113.8926 31
113.9121 36
113.9316 52
113.9510 29
113.9705 37
113.9900 32
114.0095 35
114.0289 32
114.0484 42
114.0679 38
114.0873 39
114.1068 47
114.1263 25
114.1457 39
114.1652 36
114.1847 33
114.2041 34
114.2236 34
114.2431 45
114.2626 36
114.2820 42
114.3015 22
114.3210 27
114.3404 40
114.3599 33
114.3794 39
114.3988 33
114.4183 33
114.4378 45
114.4572 27
114.4767 33
114.4962 36
114.5157 37
114.5351 30
114.5546 26
114.5741 38
114.5935 39
114.6130 32
114.6325 53
114.6519 36
114.6714 37
114.6909 41
114.7103 37
114.7298 34
114.7493 31
114.7687 42
114.7882 31
114.8077 35
114.8272 41
114.8466 35
114.8661 43
114.8856 38
114.9050 34
114.9245 32
114.9440 43
114.9634 38
114.9829 35
115.0024 36
115.0218 30
115.0413 32
115.0608 32
115.0803 37
115.0997 30
115.1192 43
115.1387 36
115.1581 33
115.1776 41
115.1971 36
115.2165 40
115.2360 39
115.2555 34
115.2750 35
115.2944 31
115.3139 36
115.3334 38
115.3528 36
115.3723 49
115.3918 44
115.4112 35
115.4307 25
115.4502 34
115.4696 32
115.4891 45
115.5086 36
115.5280 36
115.5475 29
115.5670 39
115.5865 34
115.6059 37
115.6254 34
115.6449 51
115.6643 35
115.6838 35
115.7033 35
115.7227 42
115.7422 36
115.7617 44
115.7811 36
115.8006 47
115.8201 37
115.8396 28
115.8590 55
115.8785 37
115.8980 27
115.9174 43
115.9369 38
115.9564 42
115.9758 38
115.9953 33
116.0148 32
116.0342 38
116.0537 23
116.0732 36
116.0927 37
116.1121 22
116.1316 34
116.1511 42
116.1705 39
116.1900 28
116.2095 38
116.2289 53
116.2484 37
116.2679 35
116.2873 43
116.3068 34
116.3263 30
116.3458 49
116.3652 32
116.3847 31
116.4042 32
116.4236 38
116.4431 27
116.4626 42
116.4820 33
116.5015 40
116.5210 37
116.5404 29
116.5599 41
116.5794 43
116.5989 44
116.6183 38
116.6378 30
116.6573 36
116.6767 35
116.6962 32
116.7157 40
116.7351 48
116.7546 32
116.7741 30
116.7935 34
116.8130 37
116.8325 39
116.8519 39
116.8714 32
116.8909 31
116.9104 36
116.9298 38
116.9493 38
116.9688 41
116.9882 38
117.0077 30
117.0272 34
117.0466 41
117.0661 26
117.0856 34
117.1050 45
117.1245 34
117.1440 46
117.1635 39
117.1829 36
117.2024 50
117.2219 43
117.2413 44
117.2608 50
117.2803 33
117.2997 28
117.3192 47
117.3387 29
117.3582 51
117.3776 36
117.3971 37
117.4166 36
117.4360 38
117.4555 41
117.4750 44
117.4944 38
117.5139 45
117.5334 40
117.5528 43
117.5723 32
117.5918 31
117.6112 31
117.6307 40
117.6502 50
117.6697 36
117.6891 32
117.7086 43
117.7281 40
117.7475 44
117.7670 40
117.7865 34
117.8059 41
117.8254 39
117.8449 33
117.8643 34
117.8838 43
117.9033 41
117.9228 40
117.9422 37
117.9617 41
117.9812 41
118.0006 42
118.0201 50
118.0396 46
118.0590 50
118.0785 54
118.0980 44
118.1174 44
118.1369 48
118.1564 51
118.1759 33
118.1953 51
118.2148 50
118.2343 50
118.2537 50
118.2732 34
118.2927 50
118.3121 45
118.3316 55
118.3511 55
118.3705 50
118.3900 66
118.4095 53
118.4290 69
118.4484 55
118.4679 64
118.4874 62
118.5068 71
118.5263 69
118.5458 72
118.5652 108
118.5847 101
118.6042 96
118.6236 89
118.6431 124
118.6626 141
118.6820 129
118.7015 152
118.7210 195
118.7405 165
118.7599 177
118.7794 141
118.7989 146
118.8183 128
118.8378 117
118.8573 98
118.8767 100
118.8962 90
118.9157 75
118.9351 80
118.9546 74
118.9741 73
118.9936 66
119.0130 59
119.0325 68
119.0520 63
119.0714 68
119.0909 71
119.1104 84
119.1298 78
119.1493 98
119.1688 98
119.1883 106
119.2077 109
119.2272 101
119.2467 102
119.2661 83
119.2856 96
119.3051 77
119.3245 95
119.3440 69
119.3635 78
119.3829 54
119.4024 72
119.4219 48
119.4413 45
119.4608 55
119.4803 53
119.4998 45
119.5192 39
119.5387 44
119.5582 28
119.5776 45
119.5971 41
119.6166 36
119.6360 37
119.6555 52
119.6750 34
119.6944 48
119.7139 47
119.7334 48
119.7529 37
119.7723 39
119.7918 36
119.8113 54
119.8307 39
119.8502 37
119.8697 34
119.8891 42
119.9086 31
119.9281 35
119.9475 51
119.9670 35
119.9865 32
120.0060 44
120.0254 39
120.0449 45
120.0644 23
120.0838 44
120.1033 34
120.1228 47
120.1422 42
120.1617 50
120.1812 41
120.2006 41
120.2201 35
120.2396 43
120.2591 33
120.2785 36
120.2980 48
120.3175 41
120.3369 43
120.3564 38
120.3759 35
120.3953 47
120.4148 38
120.4343 34
120.4537 33
120.4732 36
120.4927 33
120.5121 29
120.5316 33
120.5511 36
120.5706 29
120.5900 43
120.6095 39
120.6290 33
120.6484 36
120.6679 35
120.6874 30
120.7068 48
120.7263 32
120.7458 28
120.7652 36
120.7847 42
120.8042 42
120.8237 41
120.8431 37
120.8626 32
120.8821 26
120.9015 32
120.9210 37
120.9405 38
120.9599 27
120.9794 44
120.9989 30
121.0184 33
121.0378 39
121.0573 44
121.0768 32
121.0962 32
121.1157 37
121.1352 40
121.1546 42
121.1741 33
121.1936 32
121.2130 30
121.2325 32
121.2520 41
121.2715 25
121.2909 33
121.3104 32
121.3299 30
121.3493 35
121.3688 27
121.3883 34
121.4077 50
121.4272 35
121.4467 31
121.4661 40
121.4856 33
121.5051 38
121.5245 33
121.5440 37
121.5635 38
121.5830 37
121.6024 35
121.6219 38
121.6414 32
121.6608 44
121.6803 33
121.6998 46
121.7192 37
121.7387 31
121.7582 41
121.7776 35
121.7971 27
121.8166 32
121.8361 22
121.8555 31
121.8750 39
121.8945 39
121.9139 36
121.9334 24
121.9529 39
121.9723 34
121.9918 29
122.0113 31
122.0307 34
122.0502 35
122.0697 33
122.0892 30
122.1086 43
122.1281 22
122.1476 26
122.1670 43
122.1865 36
122.2060 32
122.2254 37
122.2449 36
122.2644 37
122.2838 32
122.3033 34
122.3228 37
122.3423 46
122.3617 33
122.3812 25
122.4007 33
122.4201 24
122.4396 32
122.4591 40
122.4785 36
122.4980 38
122.5175 45
122.5369 25
122.5564 33
122.5759 38
122.5953 34
122.6148 43
122.6343 47
122.6538 32
122.6732 31
122.6927 20
122.7122 30
122.7316 27
122.7511 46
122.7706 27
122.7900 32
122.8095 37
122.8290 34
122.8485 46
122.8679 29
122.8874 44
122.9069 30
122.9263 39
122.9458 30
122.9653 32
122.9847 29
123.0042 34
123.0237 43
123.0431 37
123.0626 21
123.0821 33
123.1016 46
123.1210 39
123.1405 33
123.1600 45
123.1794 36
123.1989 35
123.2184 25
123.2378 46
123.2573 29
123.2768 26
123.2962 29
123.3157 35
123.3352 39
123.3546 35
123.3741 39
123.3936 30
123.4131 18
123.4325 32
123.4520 38
123.4715 27
123.4909 42
123.5104 28
123.5299 31
123.5493 33
123.5688 40
123.5883 42
123.6077 41
123.6272 35
123.6467 36
123.6662 34
123.6856 36
123.7051 27
123.7246 40
123.7440 35
123.7635 40
123.7830 37
123.8024 21
123.8219 24
123.8414 30
123.8608 42
123.8803 34
123.8998 38
123.9193 38
123.9387 47
123.9582 34
123.9777 30
123.9971 47
124.0166 29
124.0361 33
124.0555 21
124.0750 37
124.0945 34
124.1139 28
124.1334 41
124.1529 30
124.1724 39
124.1918 31
124.2113 26
124.2308 29
124.2502 41
124.2697 29
124.2892 33
124.3086 34
124.3281 39
124.3476 41
124.3670 27
124.3865 29
124.4060 33
124.4254 28
124.4449 46
124.4644 31
124.4839 24
124.5033 38
124.5228 45
124.5423 31
124.5617 23
124.5812 27
124.6007 23
124.6201 31
124.6396 37
124.6591 37
124.6785 38
124.6980 31
124.7175 27
124.7370 30
124.7564 43
124.7759 38
124.7954 35
124.8148 31
124.8343 28
124.8538 33
124.8732 34
124.8927 39
124.9122 30
124.9317 31
124.9511 39
124.9706 26
124.9901 31
125.0095 42
125.0290 27
125.0485 26
125.0679 29
125.0874 29
125.1069 32
125.1263 28
125.1458 33
125.1653 36
125.1847 42
125.2042 33
125.2237 37
125.2432 35
125.2626 30
125.2821 40
125.3016 21
125.3210 31
125.3405 34
125.3600 24
125.3794 28
125.3989 37
125.4184 30
125.4378 31
125.4573 26
125.4768 33
125.4963 37
125.5157 32
125.5352 31
125.5547 46
125.5741 35
125.5936 30
125.6131 37
125.6325 29
125.6520 37
125.6715 35
125.6909 33
125.7104 28
125.7299 30
125.7494 27
125.7688 37
125.7883 41
125.8078 39
125.8272 24
125.8467 32
125.8662 36
125.8856 34
125.9051 28
125.9246 33
125.9440 32
125.9635 34
125.9830 32
126.0025 30
126.0219 30
126.0414 44
126.0609 31
126.0803 39
126.0998 34
126.1193 33
126.1387 28
126.1582 37
126.1777 42
126.1971 29
126.2166 32
126.2361 29
126.2556 29
126.2750 28
126.2945 26
126.3140 30
126.3334 30
126.3529 34
126.3724 33
126.3918 26
126.4113 41
126.4308 26
126.4502 29
126.4697 43
126.4892 36
126.5086 35
126.5281 36
126.5476 36
126.5671 30
126.5865 30
126.6060 30
126.6255 35
126.6449 27
126.6644 28
126.6839 30
126.7033 33
126.7228 29
126.7423 30
126.7618 33
126.7812 32
126.8007 45
126.8202 39
126.8396 40
126.8591 38
126.8786 34
126.8980 39
126.9175 27
126.9370 28
126.9564 31
126.9759 27
126.9954 38
127.0149 30
127.0343 33
127.0538 39
127.0733 37
127.0927 43
127.1122 29
127.1317 34
127.1511 31
127.1706 30
127.1901 30
127.2095 33
127.2290 32
127.2485 32
127.2679 28
127.2874 34
127.3069 40
127.3264 43
127.3458 39
127.3653 32
127.3848 45
127.4042 47
127.4237 31
127.4432 32
127.4626 30
127.4821 36
127.5016 38
127.5210 33
127.5405 33
127.5600 36
127.5795 26
127.5989 27
127.6184 38
127.6379 36
127.6573 37
127.6768 43
127.6963 44
127.7157 56
127.7352 34
127.7547 38
127.7741 38
127.7936 33
127.8131 35
127.8326 39
127.8520 39
127.8715 33
127.8910 35
127.9104 35
127.9299 39
127.9494 39
127.9688 41
127.9883 41
128.0078 48
128.0272 35
128.0467 46
128.0662 42
128.0857 42
128.1051 40
128.1246 36
128.1441 59
128.1635 45
128.1830 32
128.2025 55
128.2219 48
128.2414 48
128.2609 44
128.2803 49
128.2998 50
128.3193 38
128.3388 45
128.3582 46
128.3777 42
128.3972 40
128.4166 42
128.4361 28
128.4556 45
128.4750 46
128.4945 37
128.5140 46
128.5334 37
128.5529 36
128.5724 29
128.5919 33
128.6113 32
128.6308 29
128.6503 31
128.6697 28
128.6892 30
128.7087 31
128.7281 36
128.7476 30
128.7671 24
128.7865 30
128.8060 29
128.8255 27
128.8450 38
128.8644 42
128.8839 42
128.9034 31
128.9228 37
128.9423 33
128.9618 30
128.9812 31
129.0007 34
129.0202 37
129.0396 29
129.0591 42
129.0786 31
129.0980 31
129.1175 35
129.1370 32
129.1565 37
129.1759 31
129.1954 31
129.2149 29
129.2343 36
129.2538 27
129.2733 32
129.2927 32
129.3122 35
129.3317 30
129.3511 34
129.3706 40
129.3901 30
129.4096 27
129.4290 30
129.4485 35
129.4680 26
129.4874 30
129.5069 30
129.5264 27
129.5458 32
129.5653 40
129.5848 36
129.6042 30
129.6237 31
129.6432 38
129.6627 29
129.6821 37
129.7016 37
129.7211 37
129.7405 35
129.7600 36
129.7795 29
129.7989 30
129.8184 37
129.8379 43
129.8573 32
129.8768 28
129.8963 33
129.9158 36
129.9352 27
129.9547 34
129.9742 26
129.9936 35
